# Supplementary material for: A new mononuclear neutral high-spin iron(III) complex with the different tridentate ligands 5-bromo­salicyl­aldehyde (pyridin-2-yl)hydrazone and 5-bromo­salicyl­aldehyde thio­semicarbazone
Source: Acta Crystallogr E Crystallogr Commun. 2018 Jan 31;74(Pt 2):252–5. doi: 10.1107/S2056989018001263 (PMC5956348; doi:10.1107/S2056989018001263)
Supplement: Supplementary file 1 [file e-74-00252-sup1.cif]

##############################################################################
#                                                                            #
# This CIF contains the data in a paper accepted for publication in          #
# Acta Crystallographica Section E. It conforms to the requirements of       #
# Notes for Authors for Acta Crystallographica Section E, and has been       #
# peer reviewed under the auspices of the IUCr Commission on Journals.       #
#                                                                            #
# Full details of the Crystallographic Information File format               #
# are given in the paper "The Crystallographic Information File (CIF):       #
# a New Standard Archive File for Crystallography" by S. R. Hall, F. H.      #
# Allen and I. D. Brown [Acta Cryst. (1991), A47, 655-685].                  #
#                                                                            #
# The current version of the core CIF dictionary is obtainable from          #
# ftp://ftp.iucr.org/pub/cif_core.dic.                                       #
#                                                                            #
# Software is freely available for graphical display of the structure(s)     #
# in this CIF. For information consult the CIF software page                 #
# http://www.iucr.org/resources/cif/software.                                #
#                                                                            #
# This file may be used for bona fide research purposes within the           #
# scientific community so long as proper attribution is given to the journal # 
# article from which it was obtained.                                        #
#                                                                            #
##############################################################################
data_I
_database_code_depnum_ccdc_archive 'CCDC 1818280'
_audit_creation_method     'SHELXL-2014/7'
_chemical_name_systematic
;\
[1-(5-Bromo-2-oxidobenzylidene)thiosemicarbazidato](4-bromo-2-{[2-\
(pyridin-2-yl)hydrazinylidene]methyl}phenolato)iron(III)
;
_chemical_name_common     ?
_chemical_formula_moiety     'C20 H15 Br2 Fe N6 O2 S'
_chemical_formula_sum     'C20 H15 Br2 Fe N6 O2 S'
_chemical_formula_iupac     '[Fe (C8 H6 Br N3 O S) (C12 H9 Br N3 O)]'
_chemical_formula_weight     619.11
_chemical_melting_point     ?
_shelx_space_group_comment
;
The symmetry employed for this shelxl refinement is uniquely defined
by the following loop, which should always be used as a source of
symmetry information in preference to the above space-group names.
They are only intended as comments.
;
_space_group_crystal_system     monoclinic
_space_group_name_H-M_alt     'C 2/c'
_space_group_name_Hall     '-C 2yc'
loop_
    _space_group_symop_operation_xyz
    'x, y, z'
    '-x, y, -z+1/2'
    'x+1/2, y+1/2, z'
    '-x+1/2, y+1/2, -z+1/2'
    '-x, -y, -z'
    'x, -y, z-1/2'
    '-x+1/2, -y+1/2, -z'
    'x+1/2, -y+1/2, z-1/2'
_cell_length_a     21.145(4)
_cell_length_b     14.738(3)
_cell_length_c     15.471(3)
_cell_angle_alpha     90
_cell_angle_beta     112.47(3)
_cell_angle_gamma     90
_cell_volume     4455.2(18)
_cell_formula_units_Z     8
_cell_measurement_reflns_used     2456
_cell_measurement_theta_min     3.01
_cell_measurement_theta_max     26.56
_cell_measurement_temperature     123(2)
_exptl_crystal_description     Block
_exptl_crystal_colour     Brown
_exptl_crystal_size_max     0.12
_exptl_crystal_size_mid     0.10
_exptl_crystal_size_min     0.08
_exptl_crystal_density_diffrn     1.846
_exptl_crystal_density_meas     ?
_exptl_crystal_density_method     ?
_exptl_crystal_F_000     2440
_exptl_absorpt_coefficient_mu     4.389
_exptl_absorpt_correction_type     multi-scan
_exptl_absorpt_process_details
;
(CrystalClear; Rigaku, 2008)
;
_shelx_estimated_absorpt_T_min     ?
_shelx_estimated_absorpt_T_max     ?
_exptl_absorpt_correction_T_min     0.576
_exptl_absorpt_correction_T_max     0.707
_diffrn_ambient_temperature     123(2)
_diffrn_radiation_type     MoK\a
_diffrn_radiation_wavelength     0.71073
_diffrn_measurement_device_type     'Bruker APEXII CCD area-detector'
_diffrn_measurement_method     '\w scans'
_diffrn_detector_area_resol_mean     ?
_diffrn_reflns_number     17937
_diffrn_reflns_av_R_equivalents     0.0738
_diffrn_reflns_theta_min     3.110
_diffrn_reflns_theta_max     27.473
_diffrn_reflns_theta_full     25.242
_diffrn_measured_fraction_theta_max     0.981
_diffrn_measured_fraction_theta_full     0.992
_diffrn_reflns_limit_h_min     -27
_diffrn_reflns_limit_h_max     25
_diffrn_reflns_limit_k_min     -18
_diffrn_reflns_limit_k_max     19
_diffrn_reflns_limit_l_min     -20
_diffrn_reflns_limit_l_max     18
_refine_special_details     ?
_reflns_number_total     5012
_reflns_number_gt     3514
_reflns_threshold_expression     'I > 2\s(I)'
_refine_ls_structure_factor_coef     Fsqd
_refine_ls_matrix_type     full
_refine_ls_R_factor_all     0.0767
_refine_ls_R_factor_gt     0.0475
_refine_ls_wR_factor_gt     0.0947
_refine_ls_wR_factor_ref     0.1064
_refine_ls_goodness_of_fit_ref     0.998
_refine_ls_restrained_S_all     0.998
_refine_ls_number_reflns     5012
_refine_ls_number_parameters     293
_refine_ls_number_restraints     0
_refine_ls_hydrogen_treatment     mixed
_refine_ls_weighting_scheme     calc
_refine_ls_weighting_details
              'w=1/[\s^2^(Fo^2^)+(0.0455P)^2^+0.2543P] where P=(Fo^2^+2Fc^2^)/3'
_atom_sites_solution_hydrogens     mixed
_atom_sites_solution_primary     difmap
_atom_sites_solution_secondary     difmap
_refine_ls_shift/su_max     0.001
_refine_ls_shift/su_mean     0.000
_refine_diff_density_max     0.526
_refine_diff_density_min     -0.764
_refine_ls_extinction_method     none
_refine_ls_extinction_coef     .
loop_
    _atom_type_symbol
    _atom_type_description
    _atom_type_scat_dispersion_real
    _atom_type_scat_dispersion_imag
    _atom_type_scat_source
    'C' 'C' 0.0033 0.0016
                         'International Tables Vol C Tables 4.2.6.8 and 6.1.1.4'
    'H' 'H' 0.0000 0.0000
                         'International Tables Vol C Tables 4.2.6.8 and 6.1.1.4'
    'N' 'N' 0.0061 0.0033
                         'International Tables Vol C Tables 4.2.6.8 and 6.1.1.4'
    'O' 'O' 0.0106 0.0060
                         'International Tables Vol C Tables 4.2.6.8 and 6.1.1.4'
    'S' 'S' 0.1246 0.1234
                         'International Tables Vol C Tables 4.2.6.8 and 6.1.1.4'
    'Fe' 'Fe' 0.3463 0.8444
                         'International Tables Vol C Tables 4.2.6.8 and 6.1.1.4'
    'Br' 'Br' -0.2901 2.4595
                         'International Tables Vol C Tables 4.2.6.8 and 6.1.1.4'
_computing_data_collection
;
CrystalClear (Rigaku, 2008)
;
_computing_cell_refinement
;
CrystalClear (Rigaku, 2008)
;
_computing_data_reduction
;
CrystalClear (Rigaku, 2008)
;
_computing_structure_solution
;
SHELXS97 (Sheldrick, 2008)
;
_computing_structure_refinement
;
SHELXL2014 (Sheldrick, 2015)
;
_computing_molecular_graphics
;
SHELXTL (Sheldrick, 2008)
;
_computing_publication_material
;
publCIF (Westrip, 2010)
;
loop_
    _atom_site_type_symbol
    _atom_site_label
    _atom_site_fract_x
    _atom_site_fract_y
    _atom_site_fract_z
    _atom_site_U_iso_or_equiv
    _atom_site_adp_type
    _atom_site_calc_flag
    _atom_site_occupancy
    _atom_site_disorder_assembly
    _atom_site_disorder_group
    Fe Fe1 0.25435(3) 0.91027(4) 0.12510(4) 0.01599(15) Uani d 1 . .
    Br Br1 0.11616(2) 1.34761(3) -0.13350(3) 0.02748(14) Uani d 1 . .
    Br Br2 0.56554(3) 0.64748(4) 0.14892(4) 0.04080(16) Uani d 1 . .
    O O1 0.20626(15) 0.96909(19) 0.00536(18) 0.0228(7) Uani d 1 . .
    O O2 0.33707(15) 0.91116(19) 0.1001(2) 0.0226(7) Uani d 1 . .
    S S1 0.30696(6) 0.87380(7) 0.28908(7) 0.0232(3) Uani d 1 . .
    N N1 0.32499(18) 0.9869(2) 0.4275(2) 0.0250(8) Uani d 1 . .
    H H1A 0.3225 1.0394 0.4532 0.030 Uiso calc 1 . .
    H H1B 0.3446 0.9402 0.4631 0.030 Uiso calc 1 . .
    N N2 0.27026(18) 1.0507(2) 0.2850(2) 0.0184(8) Uani d 1 . .
    N N3 0.24650(17) 1.0386(2) 0.1873(2) 0.0160(7) Uani d 1 . .
    N N4 0.26090(17) 0.7660(2) 0.1140(2) 0.0165(7) Uani d 1 . .
    N N5 0.20634(19) 0.7168(2) 0.1166(2) 0.0212(8) Uani d 1 . .
    N N6 0.15575(18) 0.8575(2) 0.1092(2) 0.0198(8) Uani d 1 . .
    C C1 0.2987(2) 0.9781(3) 0.3335(3) 0.0183(9) Uani d 1 . .
    C C2 0.2241(2) 1.1126(3) 0.1416(3) 0.0191(9) Uani d 1 . .
    H H2 0.2272 1.1656 0.1780 0.023 Uiso calc 1 . .
    C C3 0.1945(2) 1.1242(3) 0.0406(3) 0.0171(9) Uani d 1 . .
    C C4 0.1734(2) 1.2118(3) 0.0059(3) 0.0190(9) Uani d 1 . .
    H H4 0.1792 1.2605 0.0484 0.023 Uiso calc 1 . .
    C C5 0.1448(2) 1.2278(3) -0.0876(3) 0.0182(9) Uani d 1 . .
    C C6 0.1360(2) 1.1570(3) -0.1512(3) 0.0252(10) Uani d 1 . .
    H H6 0.1161 1.1686 -0.2165 0.030 Uiso calc 1 . .
    C C7 0.1558(2) 1.0713(3) -0.1194(3) 0.0246(10) Uani d 1 . .
    H H7 0.1490 1.0235 -0.1632 0.030 Uiso calc 1 . .
    C C8 0.1863(2) 1.0516(3) -0.0228(3) 0.0170(9) Uani d 1 . .
    C C9 0.3869(2) 0.8521(3) 0.1141(3) 0.0211(10) Uani d 1 . .
    C C10 0.4514(2) 0.8828(3) 0.1204(3) 0.0272(10) Uani d 1 . .
    H H10 0.4588 0.9460 0.1170 0.033 Uiso calc 1 . .
    C C11 0.5042(2) 0.8236(3) 0.1311(3) 0.0298(11) Uani d 1 . .
    H H11 0.5477 0.8453 0.1361 0.036 Uiso calc 1 . .
    C C12 0.4922(2) 0.7305(3) 0.1347(3) 0.0295(11) Uani d 1 . .
    C C13 0.4306(2) 0.6972(3) 0.1282(3) 0.0241(10) Uani d 1 . .
    H H13 0.4240 0.6335 0.1299 0.029 Uiso calc 1 . .
    C C14 0.3763(2) 0.7575(3) 0.1191(3) 0.0207(9) Uani d 1 . .
    C C15 0.3135(2) 0.7189(3) 0.1168(3) 0.0202(9) Uani d 1 . .
    H H15 0.3101 0.6546 0.1172 0.024 Uiso calc 1 . .
    C C16 0.1507(2) 0.7671(3) 0.1137(3) 0.0209(9) Uani d 1 . .
    C C17 0.0910(2) 0.7237(3) 0.1113(3) 0.0279(11) Uani d 1 . .
    H H17 0.0889 0.6595 0.1157 0.034 Uiso calc 1 . .
    C C18 0.0352(2) 0.7776(3) 0.1022(3) 0.0315(11) Uani d 1 . .
    H H18 -0.0060 0.7505 0.1005 0.038 Uiso calc 1 . .
    C C19 0.0396(2) 0.8719(3) 0.0956(3) 0.0312(11) Uani d 1 . .
    H H19 0.0016 0.9099 0.0885 0.037 Uiso calc 1 . .
    C C20 0.1007(2) 0.9079(3) 0.0996(3) 0.0269(10) Uani d 1 . .
    H H20 0.1041 0.9718 0.0953 0.032 Uiso calc 1 . .
    H H5 0.214(2) 0.665(3) 0.140(3) 0.022(13) Uiso d 1 . .
loop_
    _atom_site_aniso_label
    _atom_site_aniso_U_11
    _atom_site_aniso_U_22
    _atom_site_aniso_U_33
    _atom_site_aniso_U_12
    _atom_site_aniso_U_13
    _atom_site_aniso_U_23
    Fe1 0.0230(3) 0.0106(3) 0.0143(3) 0.0020(3) 0.0071(3) -0.0004(2)
    Br1 0.0358(3) 0.0187(2) 0.0243(2) 0.0050(2) 0.0074(2) 0.00645(19)
    Br2 0.0304(3) 0.0502(4) 0.0369(3) 0.0172(2) 0.0073(2) -0.0101(2)
    O1 0.0372(19) 0.0142(15) 0.0146(15) 0.0049(13) 0.0073(14) 0.0016(12)
    O2 0.0283(17) 0.0176(15) 0.0253(16) 0.0048(14) 0.0140(14) 0.0042(13)
    S1 0.0350(7) 0.0156(5) 0.0160(5) 0.0058(5) 0.0063(5) -0.0004(4)
    N1 0.037(2) 0.019(2) 0.0144(18) 0.0031(17) 0.0049(17) 0.0010(15)
    N2 0.029(2) 0.0158(18) 0.0109(16) 0.0016(15) 0.0085(15) -0.0026(14)
    N3 0.0220(19) 0.0145(18) 0.0129(17) 0.0002(15) 0.0082(15) -0.0029(13)
    N4 0.0217(19) 0.0160(18) 0.0098(16) -0.0018(15) 0.0038(14) -0.0010(13)
    N5 0.032(2) 0.0092(18) 0.0214(19) -0.0001(16) 0.0096(17) 0.0003(15)
    N6 0.0219(19) 0.019(2) 0.0152(18) -0.0012(16) 0.0035(15) -0.0012(14)
    C1 0.024(2) 0.014(2) 0.018(2) -0.0017(18) 0.0093(19) -0.0021(16)
    C2 0.026(2) 0.013(2) 0.020(2) 0.0003(18) 0.0116(19) -0.0010(17)
    C3 0.022(2) 0.016(2) 0.014(2) 0.0054(18) 0.0071(18) 0.0024(16)
    C4 0.033(3) 0.011(2) 0.014(2) 0.0027(18) 0.0101(19) 0.0021(16)
    C5 0.020(2) 0.014(2) 0.021(2) 0.0034(17) 0.0072(18) 0.0052(17)
    C6 0.030(3) 0.029(3) 0.015(2) 0.004(2) 0.0070(19) 0.0036(19)
    C7 0.034(3) 0.026(3) 0.012(2) 0.004(2) 0.0065(19) -0.0018(18)
    C8 0.018(2) 0.015(2) 0.018(2) 0.0013(17) 0.0056(18) 0.0027(16)
    C9 0.029(3) 0.021(2) 0.014(2) 0.009(2) 0.0096(19) 0.0027(17)
    C10 0.031(3) 0.029(3) 0.023(2) -0.001(2) 0.011(2) -0.001(2)
    C11 0.023(3) 0.040(3) 0.025(2) 0.000(2) 0.007(2) -0.003(2)
    C12 0.029(3) 0.035(3) 0.024(2) 0.012(2) 0.009(2) -0.004(2)
    C13 0.032(3) 0.018(2) 0.022(2) 0.004(2) 0.010(2) -0.0044(18)
    C14 0.027(2) 0.023(2) 0.011(2) 0.0045(19) 0.0060(18) -0.0031(17)
    C15 0.029(3) 0.012(2) 0.013(2) 0.0022(18) 0.0000(18) -0.0017(16)
    C16 0.030(2) 0.021(2) 0.0089(19) -0.003(2) 0.0035(18) -0.0010(16)
    C17 0.034(3) 0.028(3) 0.024(2) -0.008(2) 0.012(2) -0.006(2)
    C18 0.027(3) 0.035(3) 0.030(3) -0.009(2) 0.008(2) -0.002(2)
    C19 0.026(3) 0.036(3) 0.029(3) 0.004(2) 0.007(2) -0.001(2)
    C20 0.029(3) 0.027(2) 0.023(2) 0.005(2) 0.009(2) -0.002(2)
_geom_special_details
;
 All esds (except the esd in the dihedral angle between two l.s. planes)
 are estimated using the full covariance matrix.  The cell esds are taken
 into account individually in the estimation of esds in distances, angles
 and torsion angles; correlations between esds in cell parameters are only
 used when they are defined by crystal symmetry.  An approximate (isotropic)
 treatment of cell esds is used for estimating esds involving l.s. planes.
;
loop_
    _geom_bond_atom_site_label_1
    _geom_bond_atom_site_label_2
    _geom_bond_site_symmetry_2
    _geom_bond_distance
    _geom_bond_publ_flag
    Fe1 O2 . 1.931(3) ?
    Fe1 O1 . 1.943(3) ?
    Fe1 N4 . 2.142(3) ?
    Fe1 N6 . 2.150(4) ?
    Fe1 N3 . 2.157(3) ?
    Fe1 S1 . 2.4093(14) ?
    Br1 C5 . 1.913(4) ?
    Br2 C12 . 1.921(4) ?
    O1 C8 . 1.307(5) ?
    O2 C9 . 1.318(5) ?
    S1 C1 . 1.720(4) ?
    N1 C1 . 1.350(5) ?
    N1 H1A . 0.8800 ?
    N1 H1B . 0.8800 ?
    N2 C1 . 1.314(5) ?
    N2 N3 . 1.409(4) ?
    N3 C2 . 1.287(5) ?
    N4 C15 . 1.298(5) ?
    N4 N5 . 1.376(5) ?
    N5 C16 . 1.377(6) ?
    N5 H5 . 0.83(4) ?
    N6 C20 . 1.339(5) ?
    N6 C16 . 1.341(5) ?
    C2 C3 . 1.454(5) ?
    C2 H2 . 0.9500 ?
    C3 C4 . 1.403(5) ?
    C3 C8 . 1.416(5) ?
    C4 C5 . 1.359(5) ?
    C4 H4 . 0.9500 ?
    C5 C6 . 1.396(6) ?
    C6 C7 . 1.362(6) ?
    C6 H6 . 0.9500 ?
    C7 C8 . 1.412(5) ?
    C7 H7 . 0.9500 ?
    C9 C10 . 1.405(6) ?
    C9 C14 . 1.418(6) ?
    C10 C11 . 1.376(6) ?
    C10 H10 . 0.9500 ?
    C11 C12 . 1.399(6) ?
    C11 H11 . 0.9500 ?
    C12 C13 . 1.361(6) ?
    C13 C14 . 1.416(6) ?
    C13 H13 . 0.9500 ?
    C14 C15 . 1.433(6) ?
    C15 H15 . 0.9500 ?
    C16 C17 . 1.403(6) ?
    C17 C18 . 1.384(6) ?
    C17 H17 . 0.9500 ?
    C18 C19 . 1.400(6) ?
    C18 H18 . 0.9500 ?
    C19 C20 . 1.376(6) ?
    C19 H19 . 0.9500 ?
    C20 H20 . 0.9500 ?
loop_
    _geom_angle_atom_site_label_1
    _geom_angle_atom_site_label_2
    _geom_angle_atom_site_label_3
    _geom_angle_site_symmetry_1
    _geom_angle_site_symmetry_3
    _geom_angle
    _geom_angle_publ_flag
    O2 Fe1 O1 . . 89.41(12) ?
    O2 Fe1 N4 . . 84.23(12) ?
    O1 Fe1 N4 . . 113.13(12) ?
    O2 Fe1 N6 . . 153.25(13) ?
    O1 Fe1 N6 . . 85.48(13) ?
    N4 Fe1 N6 . . 73.81(13) ?
    O2 Fe1 N3 . . 108.28(13) ?
    O1 Fe1 N3 . . 86.13(12) ?
    N4 Fe1 N3 . . 157.59(12) ?
    N6 Fe1 N3 . . 97.57(13) ?
    O2 Fe1 S1 . . 97.11(10) ?
    O1 Fe1 S1 . . 165.00(9) ?
    N4 Fe1 S1 . . 81.07(9) ?
    N6 Fe1 S1 . . 94.42(10) ?
    N3 Fe1 S1 . . 79.01(9) ?
    C8 O1 Fe1 . . 135.9(3) ?
    C9 O2 Fe1 . . 133.6(3) ?
    C1 S1 Fe1 . . 98.35(14) ?
    C1 N1 H1A . . 120.0 ?
    C1 N1 H1B . . 120.0 ?
    H1A N1 H1B . . 120.0 ?
    C1 N2 N3 . . 114.1(3) ?
    C2 N3 N2 . . 112.8(3) ?
    C2 N3 Fe1 . . 125.0(3) ?
    N2 N3 Fe1 . . 122.2(2) ?
    C15 N4 N5 . . 115.8(4) ?
    C15 N4 Fe1 . . 127.5(3) ?
    N5 N4 Fe1 . . 116.1(2) ?
    N4 N5 C16 . . 115.6(4) ?
    N4 N5 H5 . . 118(3) ?
    C16 N5 H5 . . 122(3) ?
    C20 N6 C16 . . 118.2(4) ?
    C20 N6 Fe1 . . 125.1(3) ?
    C16 N6 Fe1 . . 116.6(3) ?
    N2 C1 N1 . . 116.6(4) ?
    N2 C1 S1 . . 126.4(3) ?
    N1 C1 S1 . . 117.0(3) ?
    N3 C2 C3 . . 127.3(4) ?
    N3 C2 H2 . . 116.4 ?
    C3 C2 H2 . . 116.4 ?
    C4 C3 C8 . . 119.5(4) ?
    C4 C3 C2 . . 117.5(4) ?
    C8 C3 C2 . . 123.0(4) ?
    C5 C4 C3 . . 121.0(4) ?
    C5 C4 H4 . . 119.5 ?
    C3 C4 H4 . . 119.5 ?
    C4 C5 C6 . . 120.3(4) ?
    C4 C5 Br1 . . 120.3(3) ?
    C6 C5 Br1 . . 119.4(3) ?
    C7 C6 C5 . . 119.9(4) ?
    C7 C6 H6 . . 120.0 ?
    C5 C6 H6 . . 120.0 ?
    C6 C7 C8 . . 121.7(4) ?
    C6 C7 H7 . . 119.2 ?
    C8 C7 H7 . . 119.2 ?
    O1 C8 C7 . . 120.1(4) ?
    O1 C8 C3 . . 122.3(4) ?
    C7 C8 C3 . . 117.6(4) ?
    O2 C9 C10 . . 119.5(4) ?
    O2 C9 C14 . . 121.7(4) ?
    C10 C9 C14 . . 118.7(4) ?
    C11 C10 C9 . . 121.7(4) ?
    C11 C10 H10 . . 119.1 ?
    C9 C10 H10 . . 119.1 ?
    C10 C11 C12 . . 118.5(4) ?
    C10 C11 H11 . . 120.8 ?
    C12 C11 H11 . . 120.8 ?
    C13 C12 C11 . . 122.2(4) ?
    C13 C12 Br2 . . 119.1(4) ?
    C11 C12 Br2 . . 118.6(4) ?
    C12 C13 C14 . . 119.8(4) ?
    C12 C13 H13 . . 120.1 ?
    C14 C13 H13 . . 120.1 ?
    C13 C14 C9 . . 119.0(4) ?
    C13 C14 C15 . . 117.4(4) ?
    C9 C14 C15 . . 123.5(4) ?
    N4 C15 C14 . . 124.2(4) ?
    N4 C15 H15 . . 117.9 ?
    C14 C15 H15 . . 117.9 ?
    N6 C16 N5 . . 116.9(4) ?
    N6 C16 C17 . . 122.8(4) ?
    N5 C16 C17 . . 120.3(4) ?
    C18 C17 C16 . . 117.6(4) ?
    C18 C17 H17 . . 121.2 ?
    C16 C17 H17 . . 121.2 ?
    C17 C18 C19 . . 120.0(4) ?
    C17 C18 H18 . . 120.0 ?
    C19 C18 H18 . . 120.0 ?
    C20 C19 C18 . . 117.8(4) ?
    C20 C19 H19 . . 121.1 ?
    C18 C19 H19 . . 121.1 ?
    N6 C20 C19 . . 123.6(5) ?
    N6 C20 H20 . . 118.2 ?
    C19 C20 H20 . . 118.2 ?
loop_
    _geom_hbond_atom_site_label_D
    _geom_hbond_atom_site_label_H
    _geom_hbond_atom_site_label_A
    _geom_hbond_site_symmetry_A
    _geom_hbond_distance_DH
    _geom_hbond_distance_HA
    _geom_hbond_distance_DA
    _geom_hbond_angle_DHA
    N5 H5 N2 4_545 0.83(4) 2.00(4) 2.825(5) 171(4)
    N1 H1A O2 6_576 0.88 2.29 2.987(4) 135.9
_shelx_hkl_file
;
   0   0  -3    9.85    4.71
   0   0   3   11.08    3.88
   0   0  -3    5.90    3.23
   0   0   3    4.38    2.16
   0   0  -5    3.85    2.83
   0   0   5    2.47    2.91
   0   0  -5   -1.68    3.35
   0   0   5   -0.46    2.97
   0   0  -6  195.19    8.37
   0   0   6  165.71    8.43
   0   0  -6  162.73    8.48
   0   0   6  157.67    7.40
   0   0  -7    5.10    2.79
   0   0   7    3.04    3.42
   0   0  -7   -0.80    4.21
   0   0  -9   -0.30    3.42
   0   0  -9   10.55    4.99
   0   0 -10    1.48    3.80
   0   0 -10    6.14    7.69
   0   0 -11    5.29    4.39
   0   0 -11   10.15    5.95
   0   0 -12  863.65   31.68
   0   0 -12  875.08   33.48
   0   0 -13    1.31    4.05
   0   0 -13    2.55    6.41
   0   0 -14  145.75   13.13
   0   0 -14  151.79   14.73
   0   0 -15    2.11    4.41
   0   0 -15   -0.04    6.67
   0   0 -16   55.86   13.85
   0   0 -16   45.69   11.11
   0   0 -17    2.28    4.73
   0   0 -17    8.34    5.79
   0   0 -18    4.05    4.78
   0  -2  -1    8.19    3.97
   0   2   1    6.88    5.32
   0   2  -1    6.78    4.87
   0  -2   1    5.63    3.36
   0   2  -1    5.62    1.85
   0  -2   1    5.47    2.12
   0  -2  -1    4.38    2.59
   0   2   1   11.15    3.45
   0   2   2    1.83    3.11
   0  -2  -2    6.48    3.31
   0   2  -2    7.50    4.60
   0  -2   2    1.11    3.40
   0   2   2    1.49    1.49
   0   2  -2    6.90    4.57
   0  -2   2    2.99    4.10
   0   2   2    9.88    4.04
   0  -2  -3   67.52    4.44
   0   2   3   71.54    4.21
   0  -2   3   76.05    4.06
   0   2   3   72.45    4.06
   0  -2  -3   65.69    3.76
   0  -2   3   67.63    6.38
   0   2  -3   72.81    4.69
   0  -2   4 1600.58   46.36
   0   2  -4 1681.40   48.93
   0  -2   4 1540.98   44.85
   0  -2  -5  588.44   18.62
   0   2   5  651.48   20.46
   0   2  -5  604.81   19.62
   0  -2   5  592.75   18.71
   0  -2  -5  595.68   19.91
   0   2  -5  556.27   23.03
   0   2   5  602.65   19.78
   0  -2   5  599.74   19.12
   0  -2  -6   27.25    4.97
   0   2   6   17.49    4.49
   0   2  -6    9.61    4.19
   0  -2   6   16.70    3.58
   0  -2  -6   32.09   11.20
   0   2  -6   10.19    5.09
   0   2   6   22.25    8.81
   0  -2   6   13.93    2.86
   0  -2  -7  426.02   15.35
   0   2   7  396.83   12.54
   0   2  -7  373.64   12.75
   0  -2   7  425.11   13.36
   0  -2  -7  452.07   15.18
   0   2  -7  447.58   14.78
   0  -2  -8  398.31   12.81
   0   2  -8  380.94   12.80
   0  -2   8  411.15   13.25
   0  -2  -8  383.91   16.43
   0   2  -8  381.85   15.01
   0  -2  -9  565.04   17.31
   0   2  -9  541.03   17.79
   0  -2  -9  544.81   18.54
   0   2  -9  531.56   18.01
   0  -2 -10    8.69    5.57
   0   2 -10    3.83    8.08
   0  -2 -10    4.38    5.05
   0   2 -10   10.17    5.25
   0  -2 -11  477.77   21.67
   0   2 -11  486.07   22.26
   0  -2 -11  485.53   23.22
   0   2 -11  410.82   23.40
   0  -2 -12   40.96    7.50
   0   2 -12   56.81    7.05
   0  -2 -12   53.45   13.56
   0   2 -12   45.86    8.52
   0  -2 -13   95.52    9.66
   0   2 -13   76.24    7.85
   0  -2 -13   76.82   26.83
   0   2 -13   84.29   14.71
   0   2 -14   -0.06    4.09
   0  -2 -14    8.79    6.36
   0  -2 -14    6.06    4.03
   0   2 -14    2.82    6.37
   0  -2 -15   67.10    9.52
   0   2 -15   67.17    8.86
   0   2 -15   63.33   11.25
   0  -2 -15   57.54   19.61
   0   2 -16    0.83    4.27
   0  -2 -16   -0.37    4.39
   0   2 -16    4.37    6.89
   0  -2 -16   12.24    9.11
   0  -2 -17   40.17    8.64
   0   2 -17   32.40   11.39
   0  -2 -17   14.08   10.69
   0   2 -18    3.81    7.37
   0  -2 -18   -4.63    7.08
   0  -4  -1  958.55   29.20
   0   4  -1  963.90   29.10
   0   4  -1 1055.78   31.75
   0  -4   1 1088.11   32.09
   0   4   1  909.96   27.54
   0  -4  -1 1044.63   32.07
   0  -4  -2  407.50   14.11
   0   4   2  391.83   13.01
   0   4  -2  428.22   14.60
   0  -4   2  403.63   13.37
   0   4  -2  408.03   13.43
   0  -4   2  440.60   14.70
   0  -4  -2  361.52   13.12
   0   4   2  421.73   14.83
   0   4   3 1244.10   36.78
   0  -4  -3 1334.24   39.29
   0   4  -3 1367.06   40.42
   0  -4   3 1288.85   38.35
   0   4  -3 1371.29   41.04
   0  -4   3 1266.32   37.22
   0  -4  -3 1331.89   39.87
   0  -4  -4 1322.14   39.29
   0   4   4 1351.48   40.05
   0   4  -4 1300.46   38.91
   0  -4   4 1409.31   41.53
   0   4   4 1243.21   37.33
   0  -4   4 1328.09   39.36
   0   4   4 1311.95   40.80
   0  -4  -5  862.21   27.31
   0   4   5  900.31   28.46
   0   4  -5  876.78   27.84
   0  -4   5  794.76   25.79
   0   4   5  854.72   27.55
   0   4  -5  903.41   29.09
   0   4   5  881.68   29.98
   0  -4  -6  160.46   16.93
   0   4   6  148.64   11.19
   0   4  -6  164.24   12.38
   0  -4   6  160.39   11.62
   0   4  -6  167.27   12.67
   0   4   6  146.36   12.97
   0  -4  -7  162.69   12.29
   0   4  -7  162.89   12.21
   0  -4   7  184.86    8.31
   0  -4  -7  163.52   12.38
   0   4  -7  182.82    8.85
   0  -4  -8  333.38   12.21
   0   4  -8  363.20   13.23
   0  -4  -8  375.75   22.82
   0   4  -8  365.15   13.53
   0  -4  -9  636.56   21.87
   0   4  -9  652.69   23.02
   0  -4  -9  691.27   37.13
   0   4  -9  715.57   25.16
   0  -4 -10  232.70   14.14
   0   4 -10  212.99   13.14
   0  -4 -10  220.82   20.48
   0   4 -10  234.71   14.64
   0  -4 -11   26.26    8.43
   0   4 -11   20.88    4.65
   0  -4 -11   38.51   15.25
   0   4 -11   37.92   13.18
   0  -4 -12  266.59   18.77
   0   4 -12  257.89   18.45
   0  -4 -12  287.02   21.48
   0   4 -12  268.21   20.07
   0  -4 -13  108.08    9.01
   0   4 -13  108.62    9.22
   0  -4 -13  122.36   20.61
   0   4 -13  104.99   10.21
   0  -4 -14  148.87   11.77
   0   4 -14  170.20   11.66
   0  -4 -14  176.03   18.88
   0   4 -14  181.58   13.72
   0  -4 -15    2.95    2.85
   0   4 -15    3.99    4.71
   0  -4 -15    5.33    5.34
   0   4 -15   11.03    6.79
   0  -4 -16    4.18    3.74
   0   4 -16    7.99    6.17
   0  -4 -16    1.00    6.70
   0   4 -16    3.65    5.03
   0  -4 -17   76.94   22.09
   0  -4 -17   62.23   37.56
   0   4 -17   61.24   13.49
   0   4 -18   38.68   12.29
   0  -4 -18   32.77   20.24
   0   6   0   31.99    4.50
   0  -6   0   35.96    4.73
   0   6   0   40.06   12.76
   0  -6   0   34.68    4.27
   0  -6  -1   11.43    8.44
   0   6  -1    9.25    2.75
   0   6   1   13.11    5.81
   0   6  -1    6.58    4.08
   0   6  -1    6.16    3.69
   0  -6   1   11.92    3.64
   0   6   1   14.29    5.02
   0  -6  -1   18.19    4.65
   0   6  -2  108.96    5.56
   0  -6  -2   96.75    7.30
   0   6   2  100.52    5.02
   0   6  -2  129.49    7.76
   0   6  -2  109.39    7.46
   0  -6   2  114.83    6.23
   0   6   2   95.91    6.68
   0  -6  -2  107.28    7.69
   0  -6  -3  182.75    8.82
   0   6  -3  195.73   14.58
   0   6  -3  185.26    8.71
   0  -6   3  173.60    9.71
   0   6   3  181.83   10.70
   0  -6  -3  165.42   10.46
   0  -6  -4    9.81    5.94
   0  -6   4    3.53    3.89
   0   6  -4    5.92    3.77
   0   6  -4    9.30    4.21
   0  -6   4   11.59    3.52
   0   6   4   18.49    8.19
   0  -6  -5  120.41    9.90
   0   6  -5  128.45   14.99
   0  -6   5  129.50   13.64
   0   6  -5  133.95   11.08
   0   6   5   98.63    9.81
   0  -6  -6  485.29   17.43
   0   6  -6  523.97   16.90
   0   6  -6  517.59   20.59
   0   6   6  452.21   17.66
   0  -6  -7   81.49   17.02
   0   6  -7   92.97    7.51
   0   6  -7   67.03    6.70
   0   6   7   85.76    9.91
   0  -6  -8    8.41    3.80
   0   6  -8   17.00    6.41
   0   6  -8   11.57    5.12
   0   6   8   13.66   10.18
   0  -6  -9  256.89   19.84
   0   6  -9  306.19   16.77
   0   6  -9  240.77   15.01
   0   6   9  293.28   18.81
   0  -6 -10  390.49   16.73
   0   6 -10  425.73   18.85
   0   6 -10  371.30   19.75
   0   6  10  390.80   27.30
   0  -6 -11  220.64   19.71
   0   6 -11  228.72   17.45
   0   6 -11  237.02   18.02
   0   6  11  237.01   21.63
   0  -6 -12   35.12    6.50
   0   6 -12   31.93   13.11
   0   6 -12   56.05   16.17
   0   6  12   40.86   15.22
   0  -6 -13   -3.13    4.42
   0   6 -13    3.05    5.12
   0   6 -13    5.43    6.56
   0   6  13   12.17    8.30
   0  -6 -14  220.15   12.04
   0   6 -14  224.38   12.78
   0   6 -14  190.85   33.30
   0   6  14  195.89   17.86
   0  -6 -15   10.79    8.28
   0   6 -15   13.89    9.75
   0   6 -15   10.70    9.90
   0   6  15    3.66    8.29
   0  -6 -16   18.39    7.10
   0   6 -16    4.73    6.42
   0   6  16   13.03   11.09
   0  -6 -17    5.55    4.85
   0   6 -17    8.14    8.77
   0   6  17    3.61    7.48
   0   8   0  509.27   20.08
   0  -8  -1  875.11   25.77
   0   8  -1 1022.35   28.91
   0   8  -1 1008.20   27.30
   0   8   1  985.97   36.84
   0  -8  -2   11.90    7.06
   0   8  -2   15.70   10.10
   0   8  -2   17.26    8.22
   0   8   2    6.15    4.72
   0  -8  -3  390.31   18.58
   0  -8  -4  136.13    8.21
   0   8  -4  145.16    9.12
   0   8  -4  136.44    8.52
   0   8   4  143.34   11.27
   0  -8  -5  769.84   25.46
   0   8  -5  790.17   26.78
   0   8  -5  685.19   23.27
   0   8   5  776.45   28.32
   0  -8  -6    2.41    5.40
   0   8  -6    2.42    5.05
   0   8  -6    5.40    5.71
   0   8   6    9.87    9.53
   0  -8  -7  147.51   17.53
   0   8  -7  181.22   11.92
   0   8  -7  159.45    9.10
   0   8   7  138.20   16.63
   0  -8  -8    2.76    4.85
   0   8  -8    1.76    4.79
   0   8  -8    1.70    5.24
   0   8   8   10.69    7.53
   0  -8  -9  298.96   15.10
   0   8  -9  325.69   16.45
   0   8  -9  288.04   14.86
   0   8   9  303.60   18.02
   0  -8 -10   -0.88    4.54
   0   8 -10    2.38    5.88
   0   8 -10    4.01    4.82
   0   8  10   -7.32    7.95
   0  -8 -11    9.59    8.98
   0   8 -11   13.81    7.28
   0   8 -11   10.39    9.35
   0   8  11   39.45   13.99
   0  -8 -12   10.40    6.77
   0   8 -12    3.02    6.05
   0   8 -12   16.19    7.30
   0   8  12   19.92    9.41
   0  -8 -13  202.46   18.70
   0   8 -13  227.27   19.39
   0   8 -13  176.87   17.04
   0   8  13  177.67   39.63
   0  -8 -14    8.57    7.24
   0   8 -14    1.64    5.53
   0   8 -14    2.89    5.52
   0   8  14   -1.21    8.68
   0  -8 -15    1.30    5.07
   0   8 -15    0.10    5.43
   0   8 -15   11.63    9.01
   0   8  15    1.06    5.20
   0  -8 -16   20.01    7.46
   0   8 -16    9.54    6.65
   0   8  16   18.90   12.35
   0  10   0  470.18   19.00
   0  10   0  530.31   19.33
   0 -10  -1    0.49    2.47
   0  10  -1    1.54    4.05
   0  10  -1    2.73    4.57
   0  10   1    1.78    4.54
   0 -10  -2   56.26    6.41
   0  10  -2   31.88   14.71
   0  10  -2   55.94    7.05
   0  10   2   52.50    7.64
   0 -10  -3   56.94    8.21
   0  10  -3   60.61   12.65
   0  10  -3   74.70   14.29
   0  10   3   70.00   10.34
   0 -10  -4  151.03   17.13
   0  10  -4  155.43   15.62
   0  10  -4  137.57   13.06
   0  10   4  171.96   27.53
   0 -10  -5   92.11   16.34
   0  10  -5   67.34   28.38
   0  10  -5   71.68    9.17
   0  10   5   63.35   10.75
   0 -10  -6  167.21   15.74
   0  10  -6  211.82   14.52
   0  10  -6  161.34   14.75
   0  10   6  169.87   14.85
   0 -10  -7   10.72    7.58
   0  10  -7    8.84    5.91
   0  10  -7    9.51    6.86
   0  10   7    2.05    8.15
   0 -10  -8   46.67   21.02
   0  10  -8   53.95   12.26
   0  10  -8   55.47    9.01
   0  10   8   52.23   12.17
   0 -10  -9   85.99   10.90
   0  10  -9  102.54    9.25
   0  10  -9   87.77    8.81
   0  10   9   82.43   12.89
   0 -10 -10  100.12    9.12
   0  10 -10   89.68   23.47
   0  10 -10   86.76   11.03
   0  10  10   88.31   12.90
   0 -10 -11    4.90    4.61
   0  10 -11   11.77    6.06
   0  10 -11    5.01    3.68
   0  10  11    6.65   11.67
   0 -10 -12   11.76    5.68
   0  10 -12    7.34    6.34
   0  10 -12   10.17    6.52
   0  10  12   12.24    8.59
   0 -10 -13   -1.59    5.38
   0  10 -13    8.14    6.53
   0  10 -13   -0.94    5.79
   0  10  13   -5.29    8.57
   0 -10 -14   46.39    9.58
   0  10 -14   64.36   10.34
   0  10 -14   46.10   13.10
   0  10  14   57.44   14.12
   0 -10 -15   40.99   17.75
   0  10 -15   48.84   13.78
   0  10  15   57.07   13.89
   0  12   0   28.41   10.46
   0  12   0   25.41   10.69
   0  12  -1  350.23   21.84
   0  12   1  322.03   27.67
   0  12  -1  301.39   17.13
   0  12   1  290.79   17.34
   0 -12  -2    7.85    5.91
   0  12  -2    3.07    4.98
   0  12  -2    6.55    4.40
   0  12   2   -0.16    5.14
   0 -12  -3   86.06   23.51
   0  12  -3   52.93   29.37
   0  12  -3   84.73    8.64
   0  12   3  118.32   13.17
   0 -12  -4  531.47   35.73
   0  12  -4  539.26   31.31
   0  12  -4  524.68   33.80
   0  12   4  559.90   17.23
   0 -12  -5  346.34   24.33
   0  12  -5  353.72   25.20
   0  12  -5  309.99   21.75
   0  12   5  374.26   29.30
   0 -12  -6    4.05    4.18
   0  12  -6    5.13    7.03
   0  12  -6   -1.88    5.87
   0  12   6    7.30    7.51
   0 -12  -7    6.18    5.76
   0  12  -7   14.97   11.15
   0  12  -7    7.61    5.81
   0  12   7   22.26   11.90
   0 -12  -8  183.74   14.01
   0  12  -8  171.93   14.25
   0  12  -8  158.98   11.71
   0  12   8  139.67   15.63
   0 -12  -9  208.29   32.13
   0  12  -9  214.67   41.29
   0  12  -9  166.52   17.98
   0  12   9  168.15   17.32
   0 -12 -10   73.80   10.29
   0  12 -10   91.30   10.26
   0  12 -10   80.08   18.56
   0  12  10   65.46   11.26
   0 -12 -11    1.37   10.72
   0  12 -11    5.21    7.13
   0  12 -11   -2.31    6.01
   0  12  11    9.15    8.71
   0 -12 -12   12.93    8.41
   0  12 -12   23.63    9.09
   0  12 -12   13.11    7.72
   0  12  12    8.03    8.64
   0 -12 -13  105.84   13.57
   0  12 -13  105.99   10.08
   0  12 -13   61.17   30.85
   0  12  13  121.30   16.42
   0 -12 -14    5.48    5.40
   0  12 -14    3.07    6.46
   0  12  14    0.00    8.59
   0  14   0  264.79   35.50
   0  14   0  233.97   25.84
   0  14  -1    5.25   10.96
   0  14   1    1.52    7.61
   0  14   1    2.02    5.65
   0  14  -1   -0.16    6.11
   0  14  -2   18.34   10.86
   0  14   2    5.03    6.37
   0  14  -2   -0.13    1.82
   0  14   2   -3.32    5.88
   0  14  -3   87.17   13.03
   0  14  -3   60.48    9.40
   0  14   3   75.60    9.24
   0 -14  -4  198.78   23.23
   0  14  -4  189.27   15.52
   0  14  -4  218.63   14.92
   0  14   4  203.16   17.35
   0 -14  -5    4.28    6.06
   0  14  -5    3.72    7.43
   0  14  -5    1.01    6.02
   0  14   5    5.68    7.29
   0 -14  -6   -3.53    6.33
   0  14  -6   -0.30    7.43
   0  14  -6    6.04    6.43
   0  14   6    1.01    7.62
   0 -14  -7   31.00   14.89
   0  14  -7   28.00   15.57
   0  14  -7   36.38   12.08
   0  14   7   34.32    9.49
   0 -14  -8   77.12   28.83
   0  14  -8   90.06   28.21
   0  14  -8   79.96   11.62
   0  14   8   87.85   18.13
   0 -14  -9    6.57    5.94
   0  14  -9    1.51    1.82
   0  14  -9    5.29    5.66
   0  14   9    7.39    4.69
   0 -14 -10    4.45    7.05
   0  14 -10    5.44    9.22
   0  14 -10    2.93    6.31
   0  14  10    7.23    7.74
   0 -14 -11    0.51    4.44
   0  14 -11    9.52    6.87
   0  14 -11    7.39    6.98
   0  14  11   10.24    7.34
   0 -14 -12    6.64    6.55
   0  14 -12   18.22    7.27
   0  14 -12    9.12    9.89
   0  14  12    5.44    7.35
   0  16   0  410.96   19.32
   0  16   0  418.42   15.46
   0  16   1   -2.99    7.77
   0  16  -1   -3.75    7.43
   0  16  -1    0.92    2.31
   0  16   1    2.30    5.66
   0  16  -2    7.94    5.70
   0  16   2   10.91    6.46
   0  16  -2    1.24    4.21
   0  16   2    9.49    8.60
   0  16  -3    8.96    7.01
   0  16   3    5.03    7.23
   0  16  -3   13.78    9.52
   0  16   3    4.17    4.78
   0  16  -4  471.72   19.03
   0  16   4  462.61   25.10
   0  16  -4  438.16   23.99
   0  16   4  421.90   23.47
   0  16  -5   11.04   10.75
   0  16  -5    8.08    9.74
   0  16   5    5.50    7.30
   0 -16  -6   20.20   20.35
   0  16  -6   28.81    8.16
   0  16  -6   36.53   11.82
   0  16   6   28.19   21.66
   0 -16  -7    6.18    7.66
   0  16  -7    3.21    3.97
   0  16  -7    1.62    5.43
   0  16   7   12.49    8.43
   0 -16  -8  250.26   13.73
   0  16  -8  252.75   18.75
   0  16  -8  272.93   14.44
   0  16   8  264.92   40.29
   0 -16  -9   12.99   17.37
   0  16  -9   32.75   11.51
   0  16  -9   11.64   10.07
   0  16   9   28.70   13.07
   0 -16 -10    4.73    2.77
   0  16 -10    5.16    6.79
   0  16 -10   13.99    8.04
   0  16  10   15.19    7.68
   0  18   0   18.94   12.19
   0  18   0   13.61    8.90
   0  18  -1  128.35   15.49
   0  18   1   48.30   47.96
   0  18  -1  123.48   28.54
   0  18   1  118.69   17.65
   0  18   2   -0.30    6.16
   0  18  -2    6.73    9.47
   0  18  -2    1.92    6.35
   0  18   2   14.74   10.83
   0  18   3    6.97   10.62
   0  18  -3    3.00    5.77
   0  18  -3    2.12    6.40
   0  18   3    7.78    8.66
   0  18   4   18.73   12.24
   0  18  -4   16.75   12.24
   0  18  -4   30.91   10.11
   0  18   4   22.29   15.79
   0  18  -5   40.29   13.51
   0  18   5   34.94   13.65
   0  18  -5   68.76   15.07
   0  18   5   25.09   20.92
   0  18  -6   -1.34    7.75
   0  18   6    6.02    7.98
   0  18  -6    6.22    6.96
   0  18   6    2.56    7.03
   1   1 -18   34.18   18.00
   1  -1 -18   32.07   24.45
   1  -1 -17   81.43   25.70
   1  -1 -17   88.98   21.55
   1   1 -17   67.14   11.45
   1  -1 -16   32.10    8.04
   1   1 -16   43.90    9.24
   1   1 -16   23.28   10.64
   1  -1 -16   11.67    7.48
   1  -1 -15    6.29    5.76
   1   1 -15    1.38    3.75
   1   1 -15   -3.22    6.74
   1  -1 -15    2.83    6.56
   1  -1 -14   81.09   14.11
   1   1 -14   85.12    8.39
   1   1 -14   69.39   32.26
   1  -1 -14  102.33   13.32
   1   1 -13  291.60   19.46
   1  -1 -13  308.41   23.23
   1  -1 -13  273.08   20.43
   1   1 -13  260.81   23.29
   1  -1 -12   82.08    7.24
   1   1 -12   74.48    6.74
   1  -1 -12   86.54   11.39
   1   1 -12   73.75    9.17
   1   1 -11    6.42    4.61
   1  -1 -11    3.94    3.53
   1  -1 -11    1.19    2.41
   1   1 -11    2.76    5.39
   1  -1 -10   77.67    5.92
   1   1 -10  101.11    9.96
   1  -1 -10   90.99   10.90
   1   1 -10   68.38    8.67
   1  -1  -9  607.13   17.35
  -1   1   9  557.74   17.44
  -1  -1   9  576.25   17.60
   1  -1  -9  533.29   17.68
   1   1  -9  604.42   18.85
   1  -1  -8   48.27    7.75
  -1   1   8   59.75    6.18
   1   1  -8   67.49   11.58
  -1  -1   8   62.86    6.43
   1  -1  -8   56.39    7.40
   1   1  -8   63.49    7.50
   1  -1  -7   70.90    5.91
   1   1  -7   86.40    6.69
  -1   1   7   73.65    5.27
  -1  -1   7   75.08    6.17
   1  -1  -7   85.49    7.62
   1   1  -7   94.64   14.13
   1  -1  -6  749.39   23.41
   1   1  -6  745.79   23.44
  -1   1   6  747.09   23.37
  -1  -1   6  741.52   24.26
  -1   1   6  708.87   23.00
   1   1  -6  701.74   23.28
   1  -1  -6  730.78   23.88
  -1  -1   6  822.64   26.22
  -1  -1   5 1893.07   83.87
   1  -1  -5 1770.55   51.52
  -1   1   5 1870.92   83.08
   1   1  -5 1846.22   53.78
  -1  -1   5 1854.92   54.18
   1  -1  -4   11.99    4.98
  -1   1   4   13.22    2.86
  -1  -1   4   16.57    3.01
   1   1  -4   14.21    5.42
  -1   1   4   13.92    6.93
   1  -1  -4   11.53    3.21
  -1  -1   4    8.18    2.75
   1   1  -4   14.37    6.80
  -1   1   3   90.25    5.37
   1  -1  -3  100.90    6.12
   1   1  -3   89.73    5.95
  -1  -1   3   97.45    5.65
   1  -1  -3  102.42    7.90
  -1   1   3   92.91    7.60
  -1  -1   3   88.73    5.71
   1   1  -3   97.03    6.67
  -1  -1  -2  726.08   21.54
   1   1   2  820.37   24.40
   1  -1   2  695.14   20.81
  -1  -1  -2  691.53   20.86
  -1  -1  -3   39.35    4.33
   1   1   3   39.62    3.96
  -1   1  -3   35.75    3.99
   1  -1   3   36.48    4.82
   1   1   3   33.82    6.33
  -1  -1  -3   41.85    5.97
  -1   1  -3   35.18    3.84
   1  -1   3   38.39    3.45
  -1  -1  -4   10.96    2.91
   1   1   4    8.97    2.96
  -1   1  -4    6.23    5.23
   1  -1   4    9.49    3.61
  -1  -1  -4   17.95    4.24
   1   1   4   12.46    6.50
  -1   1  -4    6.09    3.17
   1  -1   4   12.53    2.73
  -1  -1  -5  406.64   14.02
  -1   1  -5  381.39   13.49
   1   1   5  394.74   13.71
   1  -1   5  384.44   13.41
  -1  -1  -5  450.87   15.52
  -1   1  -5  428.92   14.80
   1   1   5  402.34   13.86
   1  -1   5  414.63   14.27
  -1  -1  -6 1614.86   48.49
   1   1   6 1488.08   45.19
  -1   1  -6 1501.43   45.86
   1  -1   6 1450.30   44.57
  -1  -1  -6 1598.11   48.97
  -1   1  -6 1608.66   48.85
   1  -1   6 1620.91   49.09
  -1  -1  -7  139.61   11.12
   1   1   7  135.18   10.61
  -1   1  -7  153.79   12.07
   1  -1   7  136.81   16.48
  -1  -1  -7  148.98   11.84
  -1   1  -7  148.67   11.84
  -1  -1  -8   86.81    5.62
  -1   1  -8   85.03    5.87
  -1  -1  -8   88.39    8.93
  -1   1  -8   89.70    6.49
  -1  -1  -9   88.70    9.16
  -1   1  -9   93.81   10.09
  -1  -1  -9   88.89   10.42
  -1   1  -9   91.39   10.22
  -1  -1 -10  230.16   13.65
  -1   1 -10  258.83   15.25
  -1  -1 -10  227.65   14.34
  -1   1 -10  213.69   22.09
  -1  -1 -11  165.15   14.86
  -1   1 -11  153.34   14.52
  -1   1 -11  166.72   15.34
  -1  -1 -11  151.83   15.39
  -1  -1 -12   42.62    7.48
  -1   1 -12   52.07    6.74
  -1   1 -12   64.32   11.32
  -1  -1 -12   47.19    9.06
  -1  -1 -13  104.45    9.51
  -1   1 -13  118.68    9.73
  -1  -1 -13  124.25   18.36
  -1   1 -13  103.71   11.70
  -1  -1 -14   52.25   21.16
  -1   1 -14   36.81   19.68
  -1  -1 -14   57.52   19.40
  -1   1 -14   52.72   10.13
  -1  -1 -15   89.76    9.84
  -1   1 -15   79.30    9.20
  -1  -1 -15   71.33   32.18
  -1   1 -15  102.29   12.61
  -1  -1 -16   29.33   12.78
  -1   1 -16   14.22    7.03
  -1   1 -16   24.50   13.13
  -1  -1 -16   20.48    7.83
  -1  -1 -17  175.06   12.15
  -1   1 -17  163.73   12.10
  -1   1 -17  137.90   34.48
  -1  -1 -17  160.73   25.60
  -1  -1 -18   19.44   10.68
  -1   1 -18   11.36   12.76
   1  -3 -18   12.45    7.08
   1   3 -18   16.98    7.35
   1  -3 -17    3.00    2.17
   1  -3 -17   -1.97    7.61
   1   3 -17   -3.43    7.28
   1  -3 -16   45.64    8.38
   1   3 -16   39.00    6.23
   1  -3 -16   43.82   18.82
   1   3 -16   41.89   11.04
   1  -3 -15   19.82    6.31
   1  -3 -15   15.65    7.61
   1   3 -15   16.64    9.21
   1  -3 -14   -1.86    3.92
   1   3 -14    1.83    3.95
   1  -3 -14    4.97    6.41
   1   3 -14    4.42    6.28
   1  -3 -13    7.66    4.18
   1   3 -13   10.88    5.98
   1  -3 -13    8.94    6.74
   1   3 -13   10.33    6.43
   1  -3 -12   28.47    7.06
   1   3 -12   24.22    5.94
   1  -3 -12   27.33    8.41
   1   3 -12   15.09    8.75
   1  -3 -11    0.60    3.44
   1   3 -11    0.77    3.77
   1  -3 -11    5.84    9.03
   1   3 -11    4.65    5.76
   1  -3 -10    1.66    3.27
   1   3 -10    2.11    4.01
   1  -3 -10    0.37    2.55
   1   3 -10    0.79    5.51
   1  -3  -9    6.55    3.38
   1   3  -9    5.14    3.65
  -1  -3   9    6.39    3.04
   1  -3  -9    7.50    7.85
   1   3  -9    6.90    5.13
   1  -3  -8   18.28    3.83
   1   3  -8   21.68    5.32
  -1  -3   8   13.16    3.61
   1  -3  -8   15.24    7.23
   1   3  -8   19.39    4.44
   1  -3  -7    7.66    3.20
  -1   3   7   12.29    2.87
   1   3  -7    9.66    5.78
  -1  -3   7    6.68    2.81
   1  -3  -7   15.43   10.10
   1   3  -7   10.36    4.64
   1  -3  -6  252.35   10.24
  -1   3   6  241.01    9.58
   1   3  -6  251.48   10.23
   1  -3  -6  240.91   15.85
  -1   3   6  244.63    9.99
   1   3  -6  238.57   10.50
   1  -3  -5   50.00    4.60
  -1   3   5   53.94    3.93
   1   3  -5   60.42    4.27
  -1  -3   5   48.73    3.54
   1  -3  -5   52.29    5.34
  -1   3   5   42.97    3.95
   1   3  -5   47.03    5.27
  -1  -3   5   48.03    3.52
   1  -3  -4    5.33    3.50
  -1   3   4    7.22    3.05
   1   3  -4    4.67    2.35
  -1  -3   4    3.06    1.90
  -1   3   4    6.54    4.39
   1  -3  -4    7.16    2.57
   1   3  -4    5.19    4.68
  -1  -3   4    8.26    3.00
   1  -3  -3  142.41    6.03
  -1   3   3  133.86    5.70
   1   3  -3  149.22    6.19
  -1  -3   3  155.90    6.56
  -1   3   3  143.08    6.35
   1   3  -3  135.26   14.58
  -1  -3   3  144.95    6.29
  -1   3   3  149.25    6.82
   1   3  -2  905.97   26.71
   1  -3  -2  924.05   27.28
   1   3  -2 1030.22   30.38
   1   3  -2 1023.58   30.31
  -1  -3   2 1013.43   30.20
   1  -3  -2  938.98   28.08
   1  -3  -1   10.84    3.22
  -1   3   1    7.24    5.14
  -1  -3   1    6.62    3.74
   1   3  -1    6.51    2.09
  -1  -3   1    7.93    5.34
   1   3  -1    4.73    2.70
  -1   3   1    5.59    4.29
   1  -3  -1   11.44    4.65
  -1  -3   0   77.90    6.33
  -1   3   0   83.11    5.04
   1   3   0   71.50    3.43
  -1   3   0   71.93    5.50
  -1   3   0   71.74    3.97
   1   3   0   76.23    5.81
  -1  -3   0   69.35    4.29
   1  -3   0   75.89    4.61
  -1  -3  -1   74.87    5.04
   1   3   1   72.66    3.71
   1  -3   1   64.77    4.08
  -1   3  -1   69.92   10.59
  -1   3  -1   75.84    4.23
   1  -3   1   83.69    5.25
   1   3   1   71.73    5.23
  -1  -3  -1   82.25    5.97
   1   3   2 1022.47   30.18
  -1   3  -2  991.14   29.70
   1  -3   2 1048.21   31.10
   1  -3   2  913.76   26.98
   1   3   2  871.60   27.23
  -1  -3  -2  878.63   27.21
  -1  -3  -3  144.32    6.44
   1   3   3  144.14   10.64
  -1   3  -3  148.48    7.10
   1  -3   3  155.30    6.94
   1   3   3  125.34    6.25
  -1   3  -3  148.81    6.62
   1  -3   3  166.16    6.72
   1   3   3  164.71    9.19
   1   3   4   49.12    3.73
  -1  -3  -4   57.78    4.70
  -1   3  -4   60.24    4.94
   1  -3   4   54.35    3.96
   1   3   4   51.45    7.89
  -1   3  -4   50.79    4.51
   1  -3   4   56.28    4.56
   1   3   4   56.43    6.43
  -1  -3  -5   43.66   10.91
   1   3   5   39.25    3.96
  -1   3  -5   39.66    5.95
   1  -3   5   34.64    4.52
   1   3   5   36.58    5.08
  -1  -3  -5   44.79    9.98
  -1   3  -5   37.03    5.36
   1  -3   5   31.57    3.94
  -1  -3  -6  642.83   21.71
   1   3   6  628.94   21.01
  -1   3  -6  642.47   22.27
   1  -3   6  613.13   20.83
  -1  -3  -6  622.44   21.68
  -1   3  -6  565.64   19.57
  -1  -3  -7    3.57    3.71
  -1   3  -7    0.31    4.62
   1  -3   7    0.69    1.71
  -1  -3  -7    1.27    3.49
  -1   3  -7    1.46    4.63
  -1  -3  -8  383.43   13.96
  -1   3  -8  381.99   14.19
  -1  -3  -8  377.65   21.51
  -1   3  -8  397.71   14.20
  -1  -3  -9   82.05    9.33
  -1   3  -9   78.66    7.18
  -1  -3  -9   76.80    7.63
  -1   3  -9   81.25   10.97
  -1  -3 -10  202.80   13.21
  -1   3 -10  168.53   11.13
  -1  -3 -10  175.62   12.54
  -1   3 -10  193.70   12.84
  -1  -3 -11   42.17    7.86
  -1   3 -11   41.89    7.76
  -1  -3 -11   22.48   10.92
  -1   3 -11   28.31   11.99
  -1  -3 -12  360.48   24.91
  -1   3 -12  362.93   25.05
  -1  -3 -12  380.49   46.60
  -1   3 -12  321.67   27.19
  -1  -3 -13    2.71    5.02
  -1   3 -13    5.49    5.06
  -1  -3 -13    3.96    5.41
  -1   3 -13    3.84    8.96
  -1  -3 -14    6.38    5.02
  -1   3 -14   13.39    8.18
  -1  -3 -14    4.94    5.17
  -1   3 -14    3.06    6.39
  -1  -3 -15    3.62    4.63
  -1   3 -15    1.37    4.30
  -1   3 -15   -3.01    6.50
  -1  -3 -15    2.40    5.58
  -1  -3 -16  105.26   11.59
  -1   3 -16  114.10   12.18
  -1  -3 -16   86.90   37.60
  -1   3 -16  115.34   13.77
  -1  -3 -17   44.19    9.14
  -1   3 -17   29.89   15.54
  -1  -3 -17   34.75   20.87
  -1  -3 -18    8.52    9.08
  -1   3 -18   11.52   10.06
   1   5 -18   22.52   10.45
  -1   5  18   29.84   12.67
   1  -5 -17    7.57    4.80
   1   5 -17   22.21    9.76
   1  -5 -16   11.63   11.51
   1  -5 -16   24.59   14.05
   1   5 -16   18.37    7.32
   1  -5 -15   22.00    6.84
   1   5 -15   22.19    9.57
   1  -5 -15   18.58   12.50
   1   5 -15   13.74    7.44
   1  -5 -14   27.68   20.47
   1   5 -14   29.53   16.44
   1  -5 -14   29.02   13.25
   1   5 -14   31.38   10.21
   1  -5 -13   14.38    6.04
   1   5 -13   10.99    5.89
   1  -5 -13   10.07    8.54
   1   5 -13    5.33    9.75
   1  -5 -12    6.42    4.55
   1   5 -12    9.54    6.95
   1  -5 -12    9.28    7.97
   1   5 -12   15.34    9.47
   1  -5 -11  181.26   11.02
   1   5 -11  191.44   11.57
   1  -5 -11  189.20   11.62
   1   5 -11  205.15   11.92
   1  -5 -10    6.98    4.08
   1   5 -10    5.95    5.08
   1  -5 -10    4.10    4.31
   1   5 -10    9.88    7.75
   1  -5  -9  188.20   18.43
   1   5  -9  184.49   15.83
   1  -5  -9  208.58   20.86
   1   5  -9  194.71   17.61
   1  -5  -8    4.45    3.68
   1   5  -8    5.97    4.29
  -1  -5   8    2.06    1.96
   1   5  -8    5.18    6.61
  -1   5   8    7.28    8.04
   1  -5  -7  112.35    6.77
   1   5  -7   94.99   14.75
  -1  -5   7  106.05    5.39
   1   5  -7  113.62    7.41
  -1   5   7  107.49    8.55
   1  -5  -6  545.00   16.52
   1   5  -6  544.40   16.55
  -1  -5   6  538.16   15.67
   1   5  -6  555.60   18.31
  -1   5   6  527.05   24.72
  -1   5   5   25.59    3.68
   1  -5  -5   28.08    9.55
   1   5  -5   36.38    5.66
  -1  -5   5   31.86   10.89
  -1   5   5   22.74    9.22
   1   5  -5   25.44   12.35
  -1   5   5   24.39   14.73
   1  -5  -4   71.60    8.01
  -1   5   4   62.63    4.94
   1   5  -4   71.08    6.19
  -1  -5   4   63.74    6.51
  -1   5   4   61.93    8.58
   1   5  -4   83.47   10.10
  -1  -5   4   64.23    6.14
  -1   5   4   65.68   12.78
   1  -5  -3  708.86   22.52
   1   5  -3  790.33   23.96
  -1   5   3  713.42   22.41
   1   5  -3  748.77   23.71
   1   5  -3  715.72   22.88
  -1  -5   3  720.00   22.76
  -1   5   3  818.03   26.91
   1  -5  -3  761.94   24.91
   1  -5  -2  991.20   29.98
  -1   5   2 1032.33   31.14
   1   5  -2  906.84   27.80
   1   5  -2 1099.90   33.28
  -1  -5   2 1056.98   31.80
  -1   5   2  977.91   29.87
   1   5  -1  289.90   10.89
   1  -5  -1  295.93   10.59
   1  -5  -1  236.51    9.21
  -1  -5   1  304.99   11.13
  -1  -5   0    2.69    1.70
  -1   5   0    2.82    2.91
   1   5   0    5.25    3.20
  -1   5   0    3.09    2.64
  -1   5   0    2.29    1.74
   1   5   0    7.30    4.66
  -1  -5   0    4.58    3.12
   1  -5   0    3.33    2.81
  -1  -5  -1  936.79   28.42
  -1   5  -1  892.54   27.06
   1   5   1  929.71   27.95
   1  -5   1  918.57   27.72
  -1   5  -1  970.61   29.59
   1   5   1  949.78   29.43
  -1  -5  -1 1016.04   31.28
   1   5   2  860.30   26.49
  -1  -5  -2  985.59   30.18
  -1   5  -2  898.72   29.09
  -1   5  -2  848.69   25.79
   1  -5   2  905.05   27.47
   1   5   2  833.67   27.10
  -1  -5  -2  940.44   29.50
   1   5   3  855.89   27.20
  -1  -5  -3  852.91   27.32
  -1   5  -3  943.13   30.20
   1  -5   3  889.82   28.16
   1  -5   3  847.08   26.50
  -1   5  -3  832.10   26.37
   1   5   3  812.62   27.98
  -1  -5  -3  831.85   27.60
  -1  -5  -4  192.72    9.04
   1   5   4  179.50    8.73
  -1   5  -4  192.67   18.08
   1  -5   4  146.02   10.10
   1   5   4  166.46    8.22
  -1   5  -4  188.01    8.74
   1  -5   4  187.33    8.27
   1   5   4  202.56   13.93
  -1  -5  -5   45.06    6.35
  -1   5  -5   51.81   22.53
   1  -5   5   44.02    6.07
  -1   5  -5   57.10   15.16
   1   5   5   54.44    8.61
  -1  -5  -6  550.39   17.11
  -1   5  -6  571.97   17.61
  -1   5  -6  524.62   16.41
   1   5   6  535.87   20.52
  -1  -5  -7  509.62   23.92
  -1   5  -7  443.60   15.73
  -1   5  -7  524.22   16.78
   1   5   7  488.16   18.76
  -1  -5  -8   17.99    5.01
  -1   5  -8   25.79    6.37
  -1   5  -8   25.18    8.96
   1   5   8    9.37   13.29
  -1  -5  -9  105.68   11.58
  -1   5  -9  112.72   11.34
  -1   5  -9   96.98   11.02
   1   5   9  133.51   16.95
  -1  -5 -10   99.54   10.92
  -1   5 -10  100.53   10.50
  -1   5 -10   98.21   24.36
   1   5  10  105.04   15.39
  -1  -5 -11  435.46   28.40
  -1   5 -11  441.83   28.91
  -1   5 -11  404.99   30.42
   1   5  11  505.27   35.78
  -1  -5 -12    3.28    4.82
  -1   5 -12    5.01    5.51
  -1   5 -12    9.24    6.23
   1   5  12   10.02   11.35
  -1  -5 -13   10.73    4.79
  -1   5 -13   12.96    6.84
  -1   5 -13   13.15   10.94
   1   5  13    5.65   11.78
  -1  -5 -14   16.62    8.86
  -1   5 -14   16.15   10.06
  -1   5 -14   14.84    7.62
   1   5  14   19.78    9.13
  -1  -5 -15  206.10   15.49
  -1   5 -15  176.95   14.02
  -1   5 -15  193.58   15.64
   1   5  15  180.04   20.70
  -1  -5 -16    6.85    7.35
  -1   5 -16    2.25    5.14
  -1   5 -16    1.99    6.47
   1   5  16    2.46    5.35
  -1  -5 -17   39.56   20.75
  -1   5 -17   52.28   12.59
   1   5  17   29.16   22.83
   1  -7 -17   14.77   12.39
   1   7 -17   32.27   19.53
  -1   7  17   16.11    9.99
   1  -7 -16   55.44    8.44
   1   7 -16   51.73   11.53
  -1   7  16   60.74   15.13
   1  -7 -15    2.70    4.68
   1   7 -15    5.01    5.01
   1   7 -15    1.30    6.92
  -1   7  15    9.05    8.68
   1  -7 -14    6.14    5.04
   1   7 -14    3.41    5.24
   1   7 -14    3.52    4.03
  -1   7  14    6.92    8.11
   1  -7 -13  120.62   11.30
   1   7 -13  103.67   30.90
   1   7 -13  124.48   21.42
  -1   7  13  132.22   15.15
   1  -7 -12   34.13   12.50
   1   7 -12   31.70    6.22
   1   7 -12   37.55    7.54
  -1   7  12   24.99   11.74
   1  -7 -11    2.84    3.53
   1   7 -11    5.94    5.71
   1   7 -11    1.61    4.07
  -1   7  11    5.74    8.00
   1  -7 -10    3.17    6.00
   1   7 -10    1.42    3.41
   1   7 -10    8.00    8.62
  -1   7  10   12.58   10.20
   1  -7  -9   48.56    6.17
   1   7  -9   71.31   18.07
   1   7  -9   58.44    9.21
  -1   7   9   55.26   11.92
   1  -7  -8   -0.38    5.04
   1   7  -8    4.08    5.02
   1   7  -8    5.38    5.29
  -1   7   8    5.45    6.61
   1  -7  -7  256.34   15.73
   1   7  -7  273.18   12.28
   1   7  -7  252.91   11.96
  -1   7   7  267.54   15.43
   1  -7  -6   14.39    8.76
   1   7  -6   18.76    5.18
   1   7  -6   21.44    8.61
  -1   7   6   15.55    5.44
   1  -7  -5  512.61   23.41
   1   7  -5  494.66   17.34
  -1   7   5  470.69   18.69
   1  -7  -4   10.74    3.99
   1   7  -4    7.87    4.92
   1   7  -4   17.78    5.47
  -1   7   4   17.16    5.56
   1  -7  -3  482.73   17.75
   1   7  -3  496.63   15.81
   1   7  -3  492.44   17.84
  -1   7   3  473.43   16.01
   1  -7  -3  494.29   16.30
   1   7  -2   47.40    4.86
   1  -7  -2   42.33    5.78
   1   7  -2   46.83    7.61
   1   7  -2   61.65    7.62
  -1   7   2   42.83    5.22
   1  -7  -2   38.19    5.46
   1  -7  -1  355.64   15.79
   1   7  -1  350.32   13.84
  -1   7   1  407.57   17.63
  -1  -7   1  364.66   15.80
  -1  -7   0   37.46    6.17
  -1   7   0   38.50    7.41
  -1   7   0   39.76    4.46
   1   7   0   34.32    5.93
   1  -7   0   34.21    4.02
  -1  -7   0   36.30    4.81
  -1  -7  -1  156.92    8.87
  -1   7  -1  175.36   10.14
  -1   7  -1  168.94    8.37
   1  -7   1  160.17    7.79
   1   7   1  174.57   10.62
  -1  -7  -1  172.25    9.30
  -1  -7  -2  187.43    8.75
  -1   7  -2  211.44   11.37
  -1   7  -2  187.50    8.56
   1  -7   2  195.24    8.77
   1   7   2  193.02   10.08
  -1  -7  -3  264.21   11.51
  -1   7  -3  307.24   12.59
  -1   7  -3  298.52   10.93
   1   7   3  252.57   11.93
  -1  -7  -4    1.96    4.46
  -1   7  -4    4.19    4.58
  -1   7  -4    1.15    3.83
   1   7   4    6.96    6.35
  -1  -7  -5  327.68   13.46
  -1   7  -5  273.20   12.12
  -1   7  -5  356.11   12.80
   1   7   5  309.37   15.21
  -1  -7  -6  266.08   14.63
  -1   7  -6  303.38   13.35
  -1   7  -6  269.13   11.98
   1   7   6  254.14   23.71
  -1  -7  -7  151.77   14.14
  -1   7  -7  144.57   13.51
  -1   7  -7  146.52   13.75
   1   7   7  143.68   15.82
  -1  -7  -8  236.80   13.81
  -1   7  -8  249.94   15.29
  -1   7  -8  227.38   14.43
   1   7   8  251.21   18.67
  -1  -7  -9    0.07    4.65
  -1   7  -9    8.35    6.10
  -1   7  -9    4.36    5.45
   1   7   9    2.00    7.39
  -1  -7 -10  129.67   10.96
  -1   7 -10  122.76   25.73
  -1   7 -10  120.13   13.94
   1   7  10  110.70   12.72
  -1  -7 -11   30.54    6.92
  -1   7 -11   30.88    8.34
  -1   7 -11   26.26   10.39
   1   7  11   41.14   13.86
  -1  -7 -12  134.23   12.12
  -1   7 -12  141.35   14.55
  -1   7 -12  182.13   21.15
   1   7  12  145.75   16.42
  -1  -7 -13   12.02    7.37
  -1   7 -13   13.24    5.88
  -1   7 -13   12.90    6.80
   1   7  13    7.50    9.14
  -1  -7 -14    3.91    4.86
  -1   7 -14   12.11    9.62
  -1   7 -14    4.39    6.28
   1   7  14    6.10    8.48
  -1  -7 -15    5.98    5.19
  -1   7 -15    8.04    7.45
  -1   7 -15   -4.11    6.71
   1   7  15   21.93   14.49
  -1  -7 -16   49.25   23.88
  -1   7 -16   42.60   28.85
   1   7  16   74.39   17.49
   1  -9 -16    4.59    5.95
   1   9 -16    7.72    5.64
  -1   9  16   -0.64    8.59
   1  -9 -15    5.19    6.78
   1   9 -15    3.75    6.95
  -1   9  15    6.88   11.70
   1  -9 -14    2.92    3.81
   1   9 -14    1.35    5.99
   1   9 -14    8.64   10.19
  -1   9  14   -0.52    8.36
   1  -9 -13   11.34    7.37
   1   9 -13   10.10    6.12
   1   9 -13   10.83    5.17
  -1   9  13    9.09    8.65
   1  -9 -12    4.24    5.13
   1   9 -12    9.32    5.81
   1   9 -12   -3.07    6.34
  -1   9  12   12.57    8.31
   1  -9 -11   51.23   10.73
   1   9 -11   57.03    9.57
   1   9 -11   31.19    7.07
  -1   9  11   61.97   13.47
   1  -9 -10    4.22    4.66
   1   9 -10    7.36    5.69
   1   9 -10    6.01    8.81
  -1   9  10    5.70    7.30
   1  -9  -9    2.27    7.95
   1   9  -9    3.07    5.21
   1   9  -9    2.51    6.03
  -1   9   9   11.90    9.32
   1  -9  -8   27.42   13.47
   1   9  -8   36.46   16.05
   1   9  -8   30.85    7.61
  -1   9   8   41.43   11.64
   1  -9  -7    2.25    3.27
   1   9  -7   -1.58    5.11
   1   9  -7    4.52    5.46
  -1   9   7    1.86    9.05
   1  -9  -6    3.74    4.75
   1   9  -6   -3.30    5.08
   1   9  -6   10.45    5.14
  -1   9   6    2.40    8.95
   1  -9  -5   35.26   10.06
   1   9  -5   30.10   16.40
   1   9  -5   24.54    5.24
  -1   9   5   25.69    8.05
   1  -9  -4    1.50    2.83
   1   9  -4    1.84    4.76
   1   9  -4    3.88    4.54
  -1   9   4   -0.40    2.42
   1  -9  -3  388.56   16.09
   1   9  -3  426.98   16.82
   1   9  -3  382.93   14.24
  -1   9   3  447.26   18.12
   1  -9  -2   12.09    8.46
   1   9  -2    9.37    6.04
   1   9  -2   14.52    6.13
  -1   9   2   19.20    6.32
  -1   9   1  180.13   12.05
   1   9  -1  192.18   13.93
  -1   9   1  178.66    9.31
   1   9  -1  147.86    8.31
  -1  -9   0   20.43    8.00
  -1   9   0   30.24   11.91
   1   9   0   20.70    6.31
  -1   9   0   32.59    4.98
  -1  -9  -1  379.53   13.68
  -1   9  -1  329.74   13.31
   1   9   1  344.24   22.19
  -1   9  -1  374.58   17.24
  -1  -9  -2   63.68    9.10
  -1   9  -2   67.95   19.51
  -1   9  -2   46.97    9.72
   1   9   2   62.72    8.06
  -1  -9  -3  822.75   28.56
  -1   9  -3  882.64   28.59
   1   9   3  840.85   29.73
  -1  -9  -4  151.68   15.34
  -1   9  -4  130.69   15.63
  -1   9  -4  152.22   14.00
   1   9   4  137.08   15.25
  -1  -9  -5   67.20   10.22
  -1   9  -5   81.34   10.82
  -1   9  -5   60.57    8.46
   1   9   5   65.36   10.52
  -1  -9  -6    7.68    6.07
  -1   9  -6    7.74    5.75
  -1   9  -6    7.10    5.01
   1   9   6    3.39    7.49
  -1  -9  -7  197.84   14.47
  -1   9  -7  206.63   13.39
  -1   9  -7  197.63   13.11
   1   9   7  187.89   15.40
  -1  -9  -8    8.68    9.37
  -1   9  -8   13.72    4.55
  -1   9  -8   17.42    7.99
   1   9   8    9.38    7.90
  -1  -9  -9    4.95    5.67
  -1   9  -9   -5.31    6.18
  -1   9  -9    3.98    5.51
   1   9   9    2.54    7.95
  -1  -9 -10    5.05    5.23
  -1   9 -10    7.14    6.01
  -1   9 -10    4.30    5.72
   1   9  10   12.00    8.68
  -1  -9 -11  315.13   18.61
  -1   9 -11  300.45   17.34
  -1   9 -11  325.17   31.44
   1   9  11  290.63   24.02
  -1  -9 -12   37.63    7.54
  -1   9 -12   34.29    9.39
  -1   9 -12   41.17    9.03
   1   9  12   35.23   11.16
  -1  -9 -13    1.52    5.17
  -1   9 -13    1.36    6.90
  -1   9 -13    5.89    4.49
   1   9  13    4.38    8.49
  -1  -9 -14    5.38    7.81
  -1   9 -14    6.23    3.83
  -1   9 -14    1.97    3.88
   1   9  14    9.48    8.56
  -1  -9 -15   93.62   10.66
  -1   9 -15  100.61   12.03
  -1   9 -15   49.62   37.12
   1   9  15   85.79   16.41
  -1  -9 -16   26.74   16.06
  -1   9 -16   13.22   12.44
   1   9  16   31.82   13.28
   1 -11 -15   14.22    7.54
   1  11 -15   15.51    9.88
  -1  11  15    1.60    8.39
   1 -11 -14    1.62    3.95
   1  11 -14    4.49    7.36
  -1  11  14    2.47    9.01
   1 -11 -13   -0.27    5.12
   1  11 -13    7.61    5.89
   1  11 -13    8.04    5.26
  -1  11  13    9.76    8.36
   1 -11 -12   34.48    9.72
   1  11 -12   29.96    6.46
   1  11 -12   14.43   15.96
  -1  11  12   34.62   12.54
   1 -11 -11    2.64    5.50
   1  11 -11   -0.33    6.29
   1  11 -11    1.91    6.53
  -1  11  11    7.90    5.20
   1 -11 -10  134.29   13.26
   1  11 -10   94.35   14.68
   1  11 -10  100.12   10.88
  -1  11  10   98.93   14.18
   1 -11  -9    7.68    6.46
   1  11  -9    6.65    5.72
   1  11  -9    8.15    6.64
  -1  11   9   12.53    8.56
   1 -11  -8   35.15   11.82
   1  11  -8   38.39   12.98
   1  11  -8   50.72    8.30
  -1  11   8   34.17    9.56
   1 -11  -7  125.43    9.43
   1  11  -7  111.94   11.46
   1  11  -7  113.44    9.54
  -1  11   7  129.37   13.20
   1 -11  -6   19.11    9.86
   1  11  -6    8.79    5.98
   1  11  -6   21.82    8.76
  -1  11   6   20.17   12.62
   1 -11  -5   67.38    9.20
   1  11  -5   89.43   17.85
   1  11  -5   77.69    8.87
  -1  11   5   84.35   13.93
   1 -11  -4    4.23    3.95
   1  11  -4   -1.71    5.92
   1  11  -4    5.34    5.70
  -1  11   4   11.15    5.43
   1 -11  -3    3.85    4.71
   1  11  -3    4.85    6.24
   1  11  -3    5.52    5.40
  -1  11   3   -0.22    5.15
   1  11  -2   15.81   11.25
  -1  11   2   19.25    9.09
  -1  11   2   20.00    6.59
   1  11  -2   11.46    8.38
   1  11  -1   91.77   13.21
  -1  11   1   77.90   11.21
  -1  11   1   89.68   10.04
   1  11  -1   93.92   11.66
  -1  11   0   29.16   11.27
   1  11   0   29.58    8.47
  -1  11   0   43.47    7.12
   1  11   0   40.26   12.45
  -1 -11  -1    3.52    4.00
  -1  11  -1    4.94    4.98
   1  11   1    1.01    3.60
  -1  11  -1    3.22    4.69
  -1 -11  -2   58.56   22.97
  -1  11  -2   62.10   28.71
  -1  11  -2   51.11    7.09
   1  11   2   61.91   10.70
  -1 -11  -3   45.28   18.45
  -1  11  -3   44.48   18.58
  -1  11  -3   46.28    6.74
   1  11   3   53.53    9.83
  -1 -11  -4    8.78    7.87
  -1  11  -4   15.27   13.20
  -1  11  -4   12.32    5.22
   1  11   4   13.48    6.77
  -1 -11  -5   11.03    7.06
  -1  11  -5    7.64    6.51
  -1  11  -5   14.49    7.77
   1  11   5   16.51    7.66
  -1 -11  -6    0.40    5.69
  -1  11  -6    6.10    6.59
  -1  11  -6    1.38    5.62
   1  11   6   14.46   10.41
  -1 -11  -7  204.22   23.81
  -1  11  -7  192.59   22.84
  -1  11  -7  231.57   20.64
   1  11   7  162.18   12.79
  -1 -11  -8   64.17   17.57
  -1  11  -8   56.81   13.64
  -1  11  -8   81.69    8.45
   1  11   8   59.88   10.69
  -1 -11  -9    9.70    6.06
  -1  11  -9   11.85    5.72
  -1  11  -9   10.98    5.48
   1  11   9   12.42    8.79
  -1 -11 -10    7.61    6.65
  -1  11 -10    7.86    6.36
  -1  11 -10    7.86    5.91
   1  11  10    3.27    8.45
  -1 -11 -11   61.99    9.54
  -1  11 -11   60.36   10.53
  -1  11 -11   62.45    9.27
   1  11  11   71.98   17.28
  -1 -11 -12   42.46   22.18
  -1  11 -12   27.03   25.04
  -1  11 -12   47.71   24.09
   1  11  12   35.38   13.78
  -1 -11 -13   46.49   10.67
  -1  11 -13   37.56   10.19
  -1  11 -13   30.38    8.94
   1  11  13   29.50   12.91
  -1 -11 -14    4.62    4.95
  -1  11 -14    8.15    9.48
  -1  11 -14    6.23    6.14
   1  11  14   10.72    9.29
   1 -13 -13    5.04    5.24
   1  13 -13   13.43    6.08
   1  13 -13   -3.49    6.75
  -1  13  13    8.72   11.42
   1 -13 -12    6.19    5.53
   1  13 -12    2.48    6.63
   1  13 -12    0.45    6.22
  -1  13  12    3.98    9.86
   1 -13 -11    3.31    8.63
   1  13 -11    0.30    5.85
   1  13 -11   -4.28    6.87
  -1  13  11   12.82    7.82
   1 -13 -10  123.48   22.15
   1  13 -10  157.57   12.98
   1  13 -10  140.97   13.46
  -1  13  10  122.57   15.59
   1 -13  -9   41.31   20.70
   1  13  -9   52.53   18.04
   1  13  -9   57.44    9.81
  -1  13   9   55.58   12.87
   1 -13  -8   21.25   11.56
   1  13  -8   29.12    9.31
   1  13  -8   20.36    6.95
  -1  13   8   37.75   18.38
   1 -13  -7    1.07    4.67
   1  13  -7   -1.85    6.53
   1  13  -7   -0.36    6.00
  -1  13   7   -1.63    6.80
   1 -13  -6  111.58   25.79
   1  13  -6  119.07   12.11
   1  13  -6  130.65   17.67
  -1  13   6  115.29   14.05
   1 -13  -5   -5.80    6.24
   1  13  -5    5.56    8.27
   1  13  -5    4.03    6.17
  -1  13   5    3.04    6.33
   1 -13  -4    5.96    5.09
   1  13  -4    9.25    6.57
   1  13  -4    8.72    4.80
  -1  13   4    1.44    6.31
   1  13  -3    7.20    7.22
  -1  13   3    6.76   10.32
   1  13  -3   -4.55    5.67
  -1  13   3    5.63    5.38
   1  13  -2  182.32   35.40
  -1  13   2  138.94   31.65
   1  13  -2  130.68    9.92
  -1  13   2  154.63   17.09
  -1  13   1   51.01   20.16
   1  13  -1   78.89   39.50
  -1  13   1   61.27    7.82
   1  13  -1   62.45    9.59
  -1  13   0    6.04    7.18
   1  13   0   -0.43    6.69
  -1  13   0    4.88    5.12
   1  13   0   -3.70    5.82
  -1  13  -1  114.68   22.12
   1  13   1   74.22   12.48
  -1  13  -1  120.61   17.53
   1  13   1  111.95   10.19
  -1 -13  -2  287.63   20.96
  -1  13  -2  380.89   26.77
  -1  13  -2  260.71   18.59
   1  13   2  289.22   27.68
  -1 -13  -3   41.94   22.25
  -1  13  -3   50.62   24.19
  -1  13  -3   50.50   20.14
   1  13   3   65.29   16.37
  -1 -13  -4   42.53   18.69
  -1  13  -4   33.51   31.21
  -1  13  -4   58.96    8.80
   1  13   4   70.09   11.09
  -1 -13  -5    6.67    7.00
  -1  13  -5    6.64    7.36
  -1  13  -5   13.68    9.61
   1  13   5   11.84    8.00
  -1 -13  -6  115.58   11.48
  -1  13  -6  102.40   16.27
  -1  13  -6  116.82   10.80
   1  13   6  139.02   14.61
  -1 -13  -7   93.43   14.38
  -1  13  -7   93.64   23.20
  -1  13  -7   88.95   20.56
   1  13   7   88.57   12.14
  -1 -13  -8   16.47    8.93
  -1  13  -8    7.00    7.14
  -1  13  -8    4.19    5.68
   1  13   8   15.28    7.56
  -1 -13  -9   67.21   10.18
  -1  13  -9   64.75   18.57
  -1  13  -9   78.30    9.51
   1  13   9   52.34   12.62
  -1 -13 -10  131.91   18.00
  -1  13 -10  111.82   12.45
  -1  13 -10  146.53   15.35
   1  13  10  143.94   18.42
  -1 -13 -11   47.62    8.58
  -1  13 -11   50.81   20.58
  -1  13 -11   36.52    8.81
   1  13  11   34.87   11.89
  -1 -13 -12   32.87   13.97
  -1  13 -12   43.24   10.14
  -1  13 -12   41.13   14.49
   1  13  12   29.29   11.97
  -1 -13 -13   16.50   11.04
  -1  13 -13   15.97    7.09
  -1  13 -13   12.60   10.97
   1  13  13   24.88   12.30
   1 -15 -11    3.84    6.66
   1  15 -11    3.68    5.99
   1  15 -11   23.99   10.02
  -1  15  11    8.20    6.53
   1 -15 -10   92.73   22.50
   1  15 -10   92.17   19.82
   1  15 -10   76.69   20.94
  -1  15  10   46.86   29.62
   1 -15  -9    7.22    5.75
   1  15  -9    5.89    7.01
   1  15  -9   10.70    6.53
  -1  15   9   10.83    7.67
   1 -15  -8   21.63   13.53
   1  15  -8   29.14   10.59
   1  15  -8   13.84   10.38
  -1  15   8   46.61   14.94
   1 -15  -7    8.13    5.29
   1  15  -7    3.02    7.81
   1  15  -7   -3.91    6.05
  -1  15   7    1.57   10.30
   1 -15  -6   30.37   13.64
   1  15  -6   40.61   10.30
   1  15  -6   33.10   20.54
  -1  15   6   20.88    8.20
   1  15  -5   -0.21    4.23
  -1  15   5    0.79    8.37
   1  15  -5   -3.75    6.21
  -1  15   5    6.16    6.52
   1  15  -4   -0.55    7.08
  -1  15   4   -0.77    8.18
   1  15  -4    8.26    8.72
  -1  15   4    0.56    5.85
   1  15  -3   -4.37    7.46
  -1  15   3    5.18    9.83
   1  15  -3   13.00    6.40
  -1  15   3    6.86    7.32
  -1  15   2   93.04   12.46
   1  15  -2   78.93   10.82
   1  15  -2   83.84   13.93
  -1  15   2   76.44    8.18
   1  15  -1   -0.13    7.67
  -1  15   1   11.41    9.28
  -1  15   1    4.03    2.49
   1  15  -1   -2.85    6.09
  -1  15   0    8.87    7.92
   1  15   0   -0.56    4.50
   1  15   0    7.01    6.10
  -1  15   0    7.10    5.18
  -1  15  -1   43.34   10.02
   1  15   1   33.06   16.08
  -1  15  -1   14.39    5.48
   1  15   1   53.06   15.16
  -1  15  -2   78.33   29.98
   1  15   2   84.88   14.01
  -1  15  -2   89.98   12.52
   1  15   2   86.80   12.83
  -1  15  -3    9.26   11.54
  -1  15  -3   14.46    6.02
   1  15   3    6.15    7.15
  -1 -15  -4   34.93   15.23
  -1  15  -4   44.29    8.29
  -1  15  -4   50.26    9.20
   1  15   4   55.05   17.42
  -1 -15  -5   19.17   11.72
  -1  15  -5   20.48    7.59
   1  15   5   19.24    8.74
  -1 -15  -6    4.55    3.80
  -1  15  -6    7.77    8.22
  -1  15  -6    9.99    6.20
   1  15   6    4.95    5.41
  -1 -15  -7   50.18   23.79
  -1  15  -7   70.34   12.65
  -1  15  -7   52.25   26.28
   1  15   7   71.38   13.17
  -1 -15  -8    4.72    7.26
  -1  15  -8   -0.18    7.63
  -1  15  -8    5.91    6.58
   1  15   8    0.55    8.28
  -1 -15  -9   53.28   28.15
  -1  15  -9   53.83   35.41
  -1  15  -9  101.30   11.15
   1  15   9   51.05   11.69
  -1 -15 -10   15.78   12.85
  -1  15 -10   32.33   10.65
  -1  15 -10   12.83   10.89
   1  15  10   18.83   11.98
  -1 -15 -11    9.35    8.08
  -1  15 -11   20.62    9.81
  -1  15 -11   35.66   10.25
   1  15  11   15.47    8.38
   1  17  -8   21.03   11.81
   1  17  -8    8.40    9.93
  -1  17   8   10.62   10.33
   1  17  -7    7.33   12.09
  -1  17   7   17.59    8.59
   1  17  -7   30.31   10.86
  -1  17   7   26.72   10.37
   1  17  -6   29.53   11.80
  -1  17   6   25.83   12.23
   1  17  -6   24.15   16.01
  -1  17   6   25.18    9.48
   1  17  -5   10.49    7.39
  -1  17   5    8.16    9.07
   1  17  -5    9.72    9.71
  -1  17   5   11.82    7.81
   1  17  -4    3.97    5.54
  -1  17   4    4.78    4.97
   1  17  -4   -5.18    6.52
  -1  17   4   -3.68    6.16
  -1  17   3   16.81    9.28
   1  17  -3    7.52    5.21
   1  17  -3    9.40    8.87
  -1  17   3   12.12    5.63
  -1  17   2  123.58   18.84
   1  17  -2   74.13   34.31
   1  17  -2  122.38   13.57
  -1  17   2  109.90   25.27
  -1  17   1   23.73   12.83
   1  17  -1   19.76   14.15
   1  17  -1   22.29   11.14
  -1  17   1   14.86    8.08
  -1  17   0    4.61    8.50
   1  17   0    3.24    9.14
  -1  17   0    3.62    5.18
   1  17   0    0.93    6.74
   1  17   1   24.71   11.98
  -1  17  -1   13.31   13.07
  -1  17  -1   15.65    9.95
   1  17   1   34.43   10.88
  -1  17  -2  193.37   39.87
   1  17   2  223.61   22.96
  -1  17  -2  190.08   15.38
   1  17   2  210.50   41.01
  -1  17  -3    7.00    4.86
   1  17   3   -3.77    8.54
  -1  17  -3    1.03    5.46
   1  17   3    6.63    7.20
  -1  17  -4   45.95   11.98
   1  17   4   14.95   13.48
  -1  17  -4   19.97    7.99
   1  17   4   16.33   11.99
  -1  17  -5   10.90   12.51
  -1  17  -5    2.72    6.27
   1  17   5    1.31    6.48
  -1 -17  -6   40.87   23.80
  -1  17  -6   47.22   36.32
  -1  17  -6   53.64    9.98
   1  17   6   73.96   13.74
  -1 -17  -7   25.45   15.59
  -1  17  -7   37.23   12.45
  -1  17  -7   12.72    6.94
   1  17   7   39.09   12.82
  -1 -17  -8    8.36    8.34
  -1  17  -8    1.88    7.18
  -1  17  -8    2.40    6.68
   1  17   8    8.63   10.72
  -1  19   2    6.66    8.98
   1  19  -2   -6.09    8.18
   1  19  -2   -0.94    6.25
  -1  19   2    2.27    3.21
  -1  19   1   17.67   10.21
   1  19  -1    8.64    9.09
  -1  19   1   14.58    7.82
   1  19  -1    5.22    6.79
  -1  19   0    2.96   11.65
   1  19   0    5.73    8.29
   1  19   0    9.85    9.00
  -1  19   0    1.77    4.20
   1  19   1   20.01   17.56
  -1  19  -1   25.21   18.70
  -1  19  -1   33.35    9.00
   2   0 -19   -0.07    7.39
   2   0 -18  255.11   15.97
   2   0 -17   -2.93    6.60
   2   0 -16  119.08   10.07
   2   0 -16  107.59   14.25
   2   0 -15    7.72    3.87
   2   0 -15    1.08    6.44
   2   0 -14  241.42   10.97
   2   0 -14  231.03   14.07
   2   0 -13    9.31    4.86
   2   0 -13    0.95    6.10
   2   0 -12  156.19   13.21
   2   0 -12  168.19   15.41
   2   0 -11    4.44    3.93
   2   0 -11    5.02    5.34
   2   0 -10 1007.29   13.25
  -2   0  10  975.23   30.76
   2   0 -10  989.33   32.32
   2   0  -9    2.37    2.31
  -2   0   9    1.58    3.31
   2   0  -9   -0.75    4.73
   2   0  -8   30.82    7.24
  -2   0   8   39.26    4.66
   2   0  -8   36.22    5.90
   2   0  -7    1.08    2.13
  -2   0   7    3.78    2.75
   2   0  -7   -1.00    4.07
   2   0  -6  843.10   24.85
  -2   0   6  764.21   23.02
   2   0  -6  933.04   28.72
  -2   0   6  811.30   25.26
   2   0  -5    1.71    2.19
  -2   0   5    1.76    2.02
   2   0  -5   -1.00    3.14
  -2   0   5    0.79    2.86
   2   0  -4  313.96    9.64
  -2   0   4  343.26   10.63
   2   0  -4  365.37   12.09
  -2   0   4  336.03   11.14
   2   0  -3    2.92    1.81
  -2   0   3    7.33    1.62
  -2   0   3    6.62    2.49
   2   0  -3    1.67    2.91
  -2   0  -2   34.00    5.88
   2   0   2   30.70    5.11
  -2   0  -2   37.43    4.79
   2   0   2   29.36    3.40
  -2   0  -3   -2.32    4.08
   2   0   3    1.20    4.11
  -2   0  -3   -2.47    2.92
   2   0   3   -0.34    2.19
  -2   0  -4   73.82    5.53
   2   0   4   72.43    5.13
  -2   0  -4   81.57    6.54
   2   0   4   76.32    4.17
  -2   0  -5    0.90    3.87
   2   0   5    0.38    3.46
  -2   0  -5    0.30    3.50
   2   0   5   -0.06    1.63
  -2   0  -6  488.72   17.80
   2   0   6  431.87   16.15
  -2   0  -6  435.19   16.32
  -2   0  -7    6.86    4.68
  -2   0  -7    5.02    4.75
  -2   0  -8   10.72    5.09
  -2   0  -8    3.84    4.46
  -2   0  -9    8.28    4.96
  -2   0  -9   -1.57    4.94
  -2   0 -10    9.75    4.54
  -2   0 -10   11.99    5.48
  -2   0 -11    7.13    7.04
  -2   0 -11    5.19    6.12
  -2   0 -12  131.98   12.33
  -2   0 -12  148.10   14.64
  -2   0 -13    4.14    7.04
  -2   0 -13    2.60    4.65
  -2   0 -14   64.85    9.51
  -2   0 -14   65.90   19.84
  -2   0 -15   -1.11    5.03
  -2   0 -15    3.63    2.50
  -2   0 -16   32.28    8.79
  -2   0 -16   14.84    9.05
  -2   0 -17    6.87    5.34
  -2   0 -17   -3.85    6.95
   2   2 -18   13.71    7.58
   2  -2 -18   15.70    7.21
   2  -2 -17   17.65    6.08
   2   2 -17    8.21    6.91
   2  -2 -17   14.67   10.55
   2  -2 -16   -1.97    3.87
   2   2 -16    6.88    4.88
   2   2 -16    1.46    7.32
   2  -2 -16   11.17    6.70
   2  -2 -15  176.91   12.62
   2   2 -15  164.29   11.33
   2  -2 -15  139.34   18.66
   2   2 -15  146.53   27.16
   2  -2 -14   60.01    7.69
   2   2 -14   47.42    5.55
   2  -2 -14   68.28   25.77
   2   2 -14   59.03    9.37
   2  -2 -13  270.18   19.89
   2   2 -13  246.78   18.02
   2  -2 -13  292.70   23.01
   2   2 -13  272.82   23.41
   2  -2 -12    4.17    2.41
   2   2 -12   10.49    4.83
   2  -2 -12    5.22    5.82
   2   2 -12    1.05    5.75
   2  -2 -11    1.22    3.28
   2   2 -11    5.12    3.97
   2  -2 -11    9.05    8.09
   2   2 -11   -1.21    5.46
   2  -2 -10    6.43    3.04
   2   2 -10    8.33    4.69
  -2  -2  10    2.96    2.58
   2  -2 -10    0.15    5.16
   2   2 -10    3.43    5.31
   2  -2  -9  722.37   19.90
   2   2  -9  681.00   18.93
  -2   2   9  675.41   18.89
  -2  -2   9  693.11   19.11
   2  -2  -9  724.83   21.70
   2   2  -9  655.08   20.02
   2  -2  -8   29.16    5.26
   2   2  -8   19.38    3.78
  -2   2   8   26.85    4.59
  -2  -2   8   24.69    3.27
   2  -2  -8   23.15    4.50
   2   2  -8   25.36    6.14
   2  -2  -7   88.87    6.08
  -2   2   7   94.26   10.39
   2   2  -7   84.75    5.91
  -2  -2   7   83.47    8.51
   2  -2  -7  100.90    6.85
   2   2  -7  108.13    7.39
   2  -2  -6  144.54    6.85
  -2   2   6  128.30    5.49
   2   2  -6  122.76    6.39
  -2  -2   6  117.89    5.43
   2  -2  -6  133.30    8.88
  -2   2   6  133.24    6.54
  -2  -2   6  120.16    6.40
   2   2  -6  145.16    7.82
   2  -2  -5  652.78   19.93
  -2   2   5  668.37   20.88
   2   2  -5  646.78   19.71
  -2  -2   5  656.84   19.84
   2  -2  -5  632.11   20.16
  -2   2   5  656.25   20.58
  -2  -2   5  593.38   19.08
   2   2  -5  649.51   20.66
   2  -2  -4   77.74    5.14
  -2   2   4   82.22    6.69
   2   2  -4   68.41    3.33
  -2  -2   4   69.32    3.14
   2  -2  -4   80.78    6.30
  -2   2   4   74.88    3.77
   2   2  -4   70.61    5.17
  -2  -2   4   68.15    4.50
   2  -2  -3   11.68    2.74
  -2   2   3   14.36    3.49
  -2  -2   3   22.27    6.58
   2   2  -3   13.91    2.58
  -2   2   3   13.66    2.58
   2  -2  -3   13.18    2.75
  -2  -2   3   14.78    2.63
   2   2  -3   16.95    4.77
  -2  -2   2  196.43    6.68
   2  -2  -2  183.36    7.17
   2   2  -2  184.73    6.22
  -2   2   2  175.81    6.29
  -2   2   2  162.75    6.37
   2   2  -2  182.34    7.37
  -2  -2   2  205.41    7.71
   2   2  -1  481.33   14.28
  -2  -2   1  487.88   14.80
  -2   2   1  497.51   15.30
   2  -2  -1  473.30   14.59
  -2  -2   1  443.50   13.64
   2   2  -1  464.95   14.61
   2  -2  -1  455.97   13.73
   2   2   1  670.56   20.29
  -2  -2  -1  634.84   19.57
  -2   2  -1  655.90   20.67
   2  -2   1  636.23   19.36
   2  -2   1  707.18   20.73
   2   2   1  645.97   21.01
  -2  -2  -1  654.79   20.61
   2   2   2   20.75    2.63
  -2  -2  -2   21.45    3.15
  -2   2  -2   24.60    3.88
   2  -2   2   19.88    9.05
   2   2   2   21.79    2.82
   2  -2   2   24.95    3.05
  -2   2  -2   28.72    7.33
   2   2   2   24.13    4.14
  -2  -2  -3  119.48    6.21
   2   2   3  146.42    6.80
  -2   2  -3  148.91    7.88
   2  -2   3  119.12    6.21
   2   2   3  133.59    6.06
  -2   2  -3  127.40    6.10
   2  -2   3  127.39    5.66
   2   2   3  147.06    8.79
  -2  -2  -4   54.59    4.58
   2   2   4   49.39    3.49
  -2   2  -4   61.93    5.97
   2  -2   4   61.84    4.54
   2   2   4   53.78    4.76
  -2  -2  -4   67.50    6.99
  -2   2  -4   53.72    8.90
   2  -2   4   54.67    3.71
  -2  -2  -5  250.92   10.65
   2   2   5  258.39   10.39
  -2   2  -5  234.34   10.10
   2  -2   5  245.68    9.84
  -2  -2  -5  263.92   17.66
   2   2   5  251.40   10.36
  -2   2  -5  240.43   10.48
   2  -2   5  211.18    8.79
  -2  -2  -6   65.00    6.90
   2   2   6   58.44    6.13
  -2   2  -6   66.21    7.39
   2  -2   6   64.67    6.37
  -2  -2  -6   80.37   12.55
  -2   2  -6   61.52   14.06
  -2  -2  -7   -3.95    3.76
  -2   2  -7    2.65    4.42
  -2  -2  -7    0.90    2.49
  -2   2  -7    4.11    4.84
  -2  -2  -8   24.95    5.66
  -2   2  -8   17.27    5.92
  -2  -2  -8   17.56    6.12
  -2   2  -8   28.89   11.67
  -2  -2  -9    9.72    6.24
  -2   2  -9    2.69    4.35
  -2  -2  -9    1.25    3.17
  -2   2  -9    7.06    4.78
  -2  -2 -10    3.20    4.26
  -2   2 -10    3.50    6.57
  -2  -2 -10   10.05    6.65
  -2   2 -10    4.61    3.39
  -2  -2 -11   65.64   23.53
  -2   2 -11   53.79    7.62
  -2  -2 -11   84.95   26.82
  -2   2 -11   61.52   21.31
  -2  -2 -12   50.85   20.45
  -2   2 -12   53.81    8.16
  -2  -2 -12   41.07   17.26
  -2   2 -12   43.59    9.35
  -2  -2 -13   11.67    7.35
  -2   2 -13   26.18    7.60
  -2  -2 -13    7.85    5.58
  -2   2 -13   24.30    9.69
  -2   2 -14    5.01    4.79
  -2  -2 -14    9.07    6.70
  -2  -2 -14    4.15    5.21
  -2   2 -14   -2.91    6.53
  -2   2 -15   28.84    9.37
  -2  -2 -15   40.57   10.82
  -2  -2 -15   23.83    9.72
  -2   2 -15   40.00   11.12
  -2   2 -16   13.59   14.89
  -2  -2 -16   29.24    9.46
  -2  -2 -16   22.36    8.51
  -2   2 -16   17.87   10.55
  -2   2 -17   10.41    7.03
  -2  -2 -17   -1.55    5.56
  -2   2 -17    3.81    6.67
  -2  -2 -17    4.73    4.24
   2  -4 -18   53.57   25.15
   2   4 -18   75.44   13.19
   2  -4 -17    6.30    5.10
   2  -4 -17    4.87    6.16
   2   4 -17    4.57    9.73
   2  -4 -16    1.33    2.71
   2  -4 -16   -2.15    7.40
   2   4 -16    3.18    6.98
   2  -4 -15  101.86   10.48
   2   4 -15  140.81   13.21
   2  -4 -15   99.67   30.64
   2   4 -15   99.27   19.56
   2  -4 -14   46.57   12.11
   2   4 -14   58.95    8.07
   2  -4 -14   67.39   20.15
   2   4 -14   69.85   10.97
   2  -4 -13   57.89   17.94
   2   4 -13   79.04    8.22
   2  -4 -13   79.50   23.28
   2   4 -13   55.16    9.36
   2  -4 -12  114.42   10.92
   2   4 -12  131.20    9.42
   2  -4 -12  144.46   13.90
   2   4 -12  127.90   11.53
   2  -4 -11  254.94   13.13
   2   4 -11  252.01   13.93
   2  -4 -11  266.06   16.46
   2   4 -11  254.80   19.09
   2  -4 -10  115.55   13.39
   2   4 -10   94.45    9.56
  -2  -4  10   97.28    9.13
   2  -4 -10  135.45   14.92
   2   4 -10  107.33   12.15
   2  -4  -9    3.74    4.44
   2   4  -9    8.07    4.00
  -2  -4   9    4.09    2.27
   2  -4  -9    6.75    3.36
   2   4  -9   13.00    6.33
   2  -4  -8    2.69    1.91
   2   4  -8    4.25    3.73
  -2  -4   8    1.65    1.52
   2  -4  -8   -1.51    4.61
   2   4  -8   -0.38    4.59
   2  -4  -7  170.26   12.53
  -2   4   7  174.41    5.78
   2   4  -7  214.89    8.76
  -2  -4   7  179.90    5.71
   2  -4  -7  189.16    9.02
   2   4  -7  180.83    8.06
   2  -4  -6  539.34   20.66
  -2   4   6  552.26   18.62
   2   4  -6  654.07   21.26
  -2  -4   6  615.84   19.99
  -2   4   6  560.34   18.94
   2  -4  -6  598.46   20.58
   2   4  -6  547.00   19.14
  -2   4   5   94.05    6.73
   2  -4  -5   90.46    6.11
   2   4  -5   87.59    6.28
  -2  -4   5   84.45    5.54
  -2   4   5  104.36    4.72
   2   4  -5   90.67    7.26
  -2  -4   5  102.57    5.16
  -2   4   5   83.90    7.65
   2  -4  -4  159.52    7.35
  -2   4   4  145.54    6.12
   2   4  -4  166.24    6.85
  -2  -4   4  158.45    6.47
  -2   4   4  154.97    6.49
  -2  -4   4  143.63    6.71
   2   4  -4  139.46    7.37
   2   4  -3  514.12   15.86
   2  -4  -3  557.56   19.42
  -2   4   3  539.43   16.95
  -2   4   3  535.66   17.05
   2   4  -3  597.88   19.25
  -2  -4   2    6.16    4.62
   2  -4  -2    3.86    3.21
   2   4  -2    1.08    2.81
  -2   4   2    3.81    2.75
   2   4  -2    4.30    3.43
  -2  -4   2    0.95    2.53
  -2   4   2    1.24    2.56
   2  -4  -2    4.53    3.60
  -2  -4   1   31.66    4.75
  -2   4   1   34.30    2.88
   2   4  -1   33.64    3.33
  -2   4   1   34.21    4.10
   2   4  -1   33.38    4.53
   2  -4  -1   38.54    3.39
  -2  -4   1   34.83    3.66
  -2   4   1   34.76    3.08
  -2  -4   0  120.75    5.60
   2   4   0  131.29    5.78
  -2   4   0  126.27    6.87
   2  -4   0  133.93    8.91
  -2   4   0  129.99    5.44
   2  -4   0  131.64    5.62
  -2  -4   0  121.03    5.88
   2   4   0  127.85    7.07
  -2  -4  -1    8.40    3.08
   2   4   1    9.61    1.96
   2  -4   1    6.35    5.74
  -2   4  -1   10.64    9.83
  -2   4  -1   12.73    3.33
   2  -4   1   10.60    2.22
   2   4   1   12.10    5.81
  -2  -4  -1    9.58    3.80
  -2   4  -2  149.84    7.67
   2  -4   2  125.70    5.49
  -2   4  -2  168.21   11.56
   2   4   2  150.12    9.77
  -2  -4  -3   25.92    3.62
   2   4   3   26.65   11.63
  -2   4  -3   28.71    4.30
   2  -4   3   27.21    3.79
  -2   4  -3   30.44    4.38
   2  -4   3   32.93    3.73
   2   4   3   25.93    6.49
  -2  -4  -3   25.85   11.75
  -2  -4  -4    5.85    3.62
   2   4   4    8.37    4.87
  -2   4  -4    9.30    6.95
   2  -4   4    4.67    2.84
   2   4   4    4.63    3.74
  -2   4  -4    5.46    5.50
   2  -4   4    6.42    4.31
   2   4   4    9.94    7.17
  -2  -4  -5   85.37    7.01
  -2   4  -5   76.42    8.29
   2  -4   5   89.53   10.07
  -2   4  -5  103.88   12.80
   2  -4   5   81.22    6.08
   2   4   5  104.94    8.55
  -2  -4  -6   24.40    9.49
  -2   4  -6   26.95    5.50
  -2   4  -6   35.99   10.03
   2   4   6   24.49    7.58
  -2  -4  -7   31.61    7.25
  -2   4  -7   25.48    5.27
  -2   4  -7   26.32    5.67
   2   4   7   27.36    7.61
  -2  -4  -8    4.61    4.40
  -2   4  -8    0.45    5.13
  -2   4  -8    1.88    3.15
  -2  -4  -9  116.47   12.51
  -2   4  -9  118.69   13.39
  -2  -4  -9  153.30   16.96
  -2   4  -9  133.22   15.53
  -2  -4 -10    6.30    6.87
  -2   4 -10   -1.13    5.51
  -2  -4 -10   -1.17    6.16
  -2   4 -10    9.78    7.64
  -2  -4 -11    2.48    5.00
  -2   4 -11    6.50    7.98
  -2  -4 -11    4.06    6.24
  -2   4 -11    6.93    8.44
  -2  -4 -12  141.85   19.48
  -2   4 -12  147.20   12.32
  -2  -4 -12  159.18   23.24
  -2   4 -12  141.68   14.61
  -2  -4 -13   36.09    8.13
  -2   4 -13   35.82    7.77
  -2  -4 -13   39.16   13.72
  -2   4 -13   42.63   11.19
  -2  -4 -14   36.65    8.36
  -2   4 -14   30.52    9.91
  -2  -4 -14   35.79   15.01
  -2   4 -14   37.88   18.23
  -2  -4 -15    6.99    5.20
  -2   4 -15   -0.28    5.63
  -2   4 -15   12.85    9.80
  -2  -4 -15   -0.99    6.21
  -2  -4 -16    4.57    5.56
  -2   4 -16    0.60    5.54
  -2   4 -16    6.55    6.97
  -2  -4 -17   17.36    7.32
  -2   4 -17    9.68    7.68
   2   4  17   15.22   13.74
   2   6 -18   16.85   10.73
  -2   6  18   18.61    8.87
   2  -6 -17    3.57    4.65
   2   6 -17    3.15    3.54
  -2   6  17    3.03    6.50
   2  -6 -16    3.24    4.57
   2   6 -16    5.94    6.87
  -2   6  16   12.51   12.19
   2  -6 -15   57.15    7.66
   2   6 -15   58.65    7.72
   2   6 -15   48.34   10.51
  -2   6  15   62.53   13.07
   2  -6 -14   81.82   21.39
   2   6 -14   81.71    9.78
   2   6 -14   83.09   23.23
  -2   6  14  100.78   15.77
   2  -6 -13  127.39   18.84
   2   6 -13  118.39    9.32
   2   6 -13  145.24   34.64
  -2   6  13  125.41   14.64
   2  -6 -12  102.39   11.33
   2   6 -12  103.77    8.52
   2   6 -12   98.62   12.26
  -2   6  12  107.75   16.42
   2  -6 -11    3.28    3.95
   2   6 -11    0.21    4.70
   2   6 -11    4.56    4.26
  -2   6  11    5.66    5.54
   2  -6 -10  191.41   17.47
   2   6 -10  214.99   12.52
   2   6 -10  190.35   17.18
  -2   6  10  191.14   15.90
   2  -6  -9  107.06   11.13
   2   6  -9  118.88   11.90
   2   6  -9  111.34   12.34
  -2   6   9  118.93   21.84
   2  -6  -8  298.98   13.15
   2   6  -8  285.26   11.67
   2   6  -8  290.79   13.63
   2  -6  -7   32.07   11.70
   2   6  -7   24.80    5.69
  -2  -6   7   28.58    9.06
   2   6  -7   28.15    5.77
  -2   6   7   28.18    5.73
   2  -6  -6  117.84   10.32
   2   6  -6  113.09   15.85
  -2  -6   6  113.58    8.89
   2   6  -6  141.01   16.26
  -2   6   6  108.63   11.93
   2  -6  -5   71.22   14.24
   2   6  -5   84.20    8.16
   2   6  -5   83.65    9.86
  -2   6   5   75.86    8.60
   2   6  -5   75.84    8.90
   2   6  -4  530.29   17.68
   2  -6  -4  526.13   19.30
   2   6  -4  568.74   19.34
  -2   6   4  491.93   16.78
   2   6  -4  517.57   18.48
  -2   6   4  590.22   22.24
   2  -6  -3  128.71    7.08
   2   6  -3  113.93    6.72
  -2   6   3  119.69    6.47
   2   6  -3  102.13    6.56
  -2  -6   3  111.07    6.95
  -2   6   3  101.88    6.46
   2  -6  -3  136.80    9.78
  -2   6   2   27.76    3.89
   2  -6  -2   28.86   12.26
   2   6  -2   34.29   10.08
  -2  -6   2   30.61    5.06
   2   6  -2   38.56   13.84
  -2   6   2   32.94    4.57
   2  -6  -2   31.55    9.84
  -2   6   1  366.32   13.76
   2   6  -1  416.08   14.22
  -2   6   1  388.11   14.82
  -2   6   1  379.68   13.21
   2   6  -1  346.38   13.37
  -2  -6   1  386.53   14.04
   2  -6  -1  386.03   14.05
  -2   6   0  765.54   24.77
  -2  -6   0  871.12   27.74
   2   6   0  773.08   24.40
  -2   6   0  844.19   27.56
  -2   6   0  877.57   27.76
   2   6   0  904.16   29.34
  -2  -6   0  813.80   26.59
   2  -6   0  857.97   27.02
  -2  -6  -1  169.74    8.27
   2   6   1  155.40    8.84
  -2   6  -1  169.00    9.53
  -2   6  -1  164.51    7.35
   2  -6   1  162.16    8.28
   2   6   1  155.27    9.29
  -2  -6  -1  174.54    9.46
   2   6   2    1.38    2.79
  -2  -6  -2   11.02    4.91
   2  -6   2    2.05    1.76
  -2   6  -2    5.98    4.31
  -2   6  -2    1.51    3.04
   2  -6   2    3.79    2.83
   2   6   2    5.94    4.83
  -2  -6  -2    7.50    3.75
  -2  -6  -3   53.85    7.23
  -2   6  -3   57.60    8.36
  -2   6  -3   43.02    5.33
   2  -6   3   44.19    3.94
   2   6   3   54.30    9.09
  -2  -6  -4  826.93   24.21
  -2   6  -4  919.01   25.90
  -2   6  -4  812.15   22.32
   2  -6   4  871.04   23.22
   2   6   4  844.53   27.11
  -2  -6  -5   40.12   15.20
  -2   6  -5   51.33   16.78
  -2   6  -5   43.97    6.30
   2   6   5   38.44    9.78
  -2  -6  -6   13.62    6.08
  -2   6  -6   12.29    4.75
  -2   6  -6   11.99    4.38
   2   6   6   12.37    6.14
  -2  -6  -7   23.67    6.74
  -2   6  -7   32.57   11.41
  -2   6  -7   26.58   13.76
   2   6   7   22.29    9.19
  -2  -6  -8  431.41   23.06
  -2   6  -8  435.95   22.86
  -2   6  -8  364.82   35.53
   2   6   8  428.49   25.05
  -2  -6  -9  162.03   14.24
  -2   6  -9  196.78   13.49
  -2   6  -9  175.82   11.82
   2   6   9  170.93   14.47
  -2  -6 -10    8.76    7.06
  -2   6 -10    8.44    6.41
  -2   6 -10    9.33    8.43
   2   6  10   15.70   11.15
  -2  -6 -11   26.28   11.57
  -2   6 -11   20.24    7.13
  -2   6 -11    5.90    4.15
   2   6  11   21.21   14.96
  -2  -6 -12  154.49   14.31
  -2   6 -12  170.72   14.74
  -2   6 -12  170.90   23.94
   2   6  12  165.54   23.81
  -2  -6 -13    5.29    6.62
  -2   6 -13    9.82    7.79
  -2   6 -13   -6.54    6.05
   2   6  13   -1.59    8.91
  -2  -6 -14    4.99    4.49
  -2   6 -14    8.11    6.46
  -2   6 -14   12.96    8.19
   2   6  14    7.19    9.07
  -2  -6 -15    7.31    6.83
  -2   6 -15    5.99    4.57
  -2   6 -15   -1.78    6.70
   2   6  15    0.79    8.95
  -2  -6 -16   39.10    8.45
  -2   6 -16   32.75    6.51
  -2   6 -16   28.27   14.78
   2   6  16   62.71   14.72
  -2  -6 -17   -2.05    5.23
   2   6  17   12.39    9.62
   2  -8 -17    5.62    4.99
   2   8 -17   -2.41    6.56
  -2   8  17   -4.62    8.72
   2  -8 -16    1.73    2.64
   2   8 -16    6.00    4.55
  -2   8  16   13.67   14.35
   2  -8 -15  262.62   20.41
   2   8 -15  277.99   20.51
  -2   8  15  309.16   30.01
   2  -8 -14    6.79    5.03
   2   8 -14    5.88    6.60
   2   8 -14   -5.88    7.15
  -2   8  14    2.54    8.44
   2  -8 -13   -2.95    4.32
   2   8 -13    0.61    3.10
   2   8 -13    0.74    6.44
  -2   8  13    6.76    7.87
   2  -8 -12    3.41    5.04
   2   8 -12    9.59    5.47
   2   8 -12    5.20    7.17
  -2   8  12   14.36    7.91
   2  -8 -11  146.06    8.79
   2   8 -11  182.48   20.52
   2   8 -11  153.64   19.87
  -2   8  11  167.62   13.00
   2  -8 -10    1.03    4.44
   2   8 -10    2.49    3.75
   2   8 -10    4.53    8.72
  -2   8  10    2.03    7.08
   2  -8  -9  146.43   13.77
   2   8  -9  123.37   11.69
   2   8  -9  133.45   14.02
  -2   8   9  100.12   13.24
   2  -8  -8   26.63    9.64
   2   8  -8   17.37    7.79
   2   8  -8   30.59    6.61
  -2   8   8   31.41   11.55
   2  -8  -7  206.25   18.20
   2   8  -7  251.37   21.73
   2   8  -7  180.42   14.21
  -2   8   7  172.37   13.08
   2  -8  -6   78.18    6.61
   2   8  -6   53.26    6.66
   2   8  -6   72.11    7.64
  -2   8   6   86.82   12.15
   2  -8  -5   78.05   14.79
   2   8  -5   72.24    8.55
   2   8  -5   58.16    7.03
  -2   8   5  101.67    8.97
   2  -8  -4   63.24   14.91
   2   8  -4   67.60    7.90
   2   8  -4   65.25    8.58
  -2   8   4   54.05    4.94
   2  -8  -3   29.31    7.86
   2   8  -3   27.79    5.44
   2   8  -3   25.71    8.75
  -2   8   3   16.05    5.26
   2   8  -2   92.04   19.03
   2   8  -2  106.91   10.24
  -2   8   2   97.53    8.80
   2  -8  -2   80.94    8.46
  -2  -8   1   96.43    8.79
  -2   8   1   81.90    9.26
   2   8  -1   84.73    8.96
  -2   8   1   88.41    8.33
   2  -8  -1   95.62    8.64
  -2  -8   0    5.39    4.12
  -2   8   0    6.14    6.17
   2   8   0    8.33    4.67
  -2   8   0    3.01    3.46
   2  -8   0    2.90    3.08
  -2  -8  -1  261.63   10.49
  -2   8  -1  241.41   12.16
  -2   8  -1  260.99   10.52
   2  -8   1  237.57    9.25
   2   8   1  263.89   12.01
  -2  -8  -2   48.25    8.11
  -2   8  -2   70.00   28.03
  -2   8  -2   50.22    7.12
   2   8   2   51.30    7.17
  -2  -8  -3   -0.53    4.27
  -2   8  -3   -1.55    5.17
  -2   8  -3    2.66    5.05
   2   8   3    2.45    3.91
  -2  -8  -4    3.98    4.81
  -2   8  -4    6.42    3.45
  -2   8  -4    9.48    5.90
   2   8   4    4.28    5.80
  -2  -8  -5   79.10    7.92
  -2   8  -5   88.39   20.36
  -2   8  -5   74.80    6.67
   2   8   5   76.09    9.56
  -2  -8  -6   -3.82    4.87
  -2   8  -6    6.32    4.13
  -2   8  -6    8.02    5.95
   2   8   6   -4.63    7.10
  -2  -8  -7    6.69    5.66
  -2   8  -7    6.20    5.45
  -2   8  -7    8.00    6.66
   2   8   7    9.32    7.27
  -2  -8  -8   11.58    4.01
  -2   8  -8   12.44    6.71
  -2   8  -8   21.80    8.23
   2   8   8   24.98   11.27
  -2  -8  -9   46.94   20.73
  -2   8  -9   66.84    9.28
  -2   8  -9   44.27    7.75
   2   8   9   67.81   29.09
  -2  -8 -10    2.28    5.14
  -2   8 -10    5.85    6.08
  -2   8 -10    3.80    4.25
   2   8  10    2.01    6.54
  -2  -8 -11   30.84    7.56
  -2   8 -11   35.25    9.99
  -2   8 -11   38.78    8.99
   2   8  11   30.66   11.76
  -2  -8 -12   25.53    8.71
  -2   8 -12   22.88    8.51
  -2   8 -12   20.01    8.33
   2   8  12   12.86    8.78
  -2  -8 -13   46.80   11.80
  -2   8 -13   42.12   10.54
  -2   8 -13   50.73    9.89
   2   8  13   65.83   13.62
  -2  -8 -14    9.99   10.77
  -2   8 -14   10.43    6.20
  -2   8 -14    8.71    5.51
   2   8  14   16.34   12.42
  -2  -8 -15    5.88    6.27
  -2   8 -15    5.19    5.96
  -2   8 -15    8.22    6.60
   2   8  15   13.17    9.33
  -2  -8 -16    6.93    5.23
  -2   8 -16    0.81    6.20
   2   8  16   13.01    9.64
   2 -10 -16    7.98    7.25
   2  10 -16   -2.91    7.05
  -2  10  16   -1.14    7.90
   2 -10 -15   47.19    8.07
   2  10 -15   46.51   26.61
  -2  10  15   68.88   14.94
   2 -10 -14   94.26   10.28
   2  10 -14   60.66   24.79
   2  10 -14   94.00   10.90
  -2  10  14   69.79   36.71
   2 -10 -13    2.18    3.81
   2  10 -13    0.73    5.88
   2  10 -13    2.64    6.42
  -2  10  13    5.96    8.26
   2 -10 -12    3.90    2.94
   2  10 -12    2.44    5.69
  -2  10  12    2.24    3.11
   2 -10 -11   15.58    7.40
   2  10 -11   16.05    8.78
   2  10 -11    3.68    6.25
  -2  10  11    7.07    6.64
   2 -10 -10  230.69   17.97
   2  10 -10  183.60   20.69
   2  10 -10  251.12   21.28
  -2  10  10  225.74   20.78
   2 -10  -9   -4.42    4.91
   2  10  -9    3.63    5.16
   2  10  -9    0.50    6.08
  -2  10   9    3.15    7.28
   2 -10  -8   91.88   16.44
   2  10  -8   95.27    8.58
   2  10  -8   68.68   24.94
  -2  10   8   96.21   14.11
   2 -10  -7    2.69    2.88
   2  10  -7    4.48    5.17
   2  10  -7    4.31    6.02
  -2  10   7    4.88    6.03
   2 -10  -6  155.08   16.48
   2  10  -6  138.43   18.70
   2  10  -6  156.67   16.01
  -2  10   6  150.05   14.48
   2 -10  -5   36.14   22.51
   2  10  -5   33.23   13.77
   2  10  -5   34.52    7.43
  -2  10   5   38.49   11.24
   2 -10  -4  417.10   21.07
   2  10  -4  478.72   25.04
   2  10  -4  423.10   21.71
  -2  10   4  477.43   25.05
   2 -10  -3  124.44   17.67
   2  10  -3  167.64   15.80
   2  10  -3  130.69   15.30
  -2  10   3  145.14   14.22
  -2  10   2   81.19   11.46
   2  10  -2   84.71   11.38
  -2  10   2   61.15    4.91
   2  10  -2   56.14    7.45
  -2  10   1    6.77    5.55
  -2  10   1   -1.01    4.12
   2  10  -1    3.93    5.80
  -2 -10   0  179.69   16.41
  -2  10   0  207.07   18.98
   2  10   0  196.61   17.61
  -2  10   0  173.14   16.96
  -2 -10  -1    6.34    4.27
  -2  10  -1    3.54    4.07
  -2  10  -1    4.73    4.29
   2  10   1   -1.40    5.09
  -2 -10  -2   62.76    7.32
  -2  10  -2   66.86    9.10
  -2  10  -2   60.50   13.09
   2  10   2   57.65    9.19
  -2 -10  -3   63.57    9.10
  -2  10  -3   60.22   10.19
  -2  10  -3   71.72    8.64
   2  10   3   73.82   12.47
  -2 -10  -4  216.48   13.52
  -2  10  -4  258.02   18.10
  -2  10  -4  264.24   14.68
   2  10   4  210.19   15.44
  -2 -10  -5    8.46    8.13
  -2  10  -5   -1.79    6.50
  -2  10  -5    9.97    5.34
   2  10   5    4.52    6.36
  -2 -10  -6   16.23    8.32
  -2  10  -6   11.85    6.79
  -2  10  -6    5.97    4.47
   2  10   6   11.35    7.01
  -2 -10  -7  138.86   12.55
  -2  10  -7  128.35   14.52
  -2  10  -7  120.55   16.19
   2  10   7  133.79   17.39
  -2 -10  -8  121.92   10.38
  -2  10  -8  133.59   11.37
  -2  10  -8  135.46   13.09
   2  10   8  121.02   31.90
  -2 -10  -9   82.80   10.54
  -2  10  -9   86.09   10.35
  -2  10  -9   93.22   18.06
   2  10   9  105.17   16.14
  -2 -10 -10    5.27    5.25
  -2  10 -10    9.54    6.76
  -2  10 -10    1.71    5.40
   2  10  10    8.50    9.33
  -2 -10 -11   21.91   12.39
  -2  10 -11   23.31   11.87
  -2  10 -11   18.03    8.04
   2  10  11   32.86   13.71
  -2 -10 -12   10.38    6.58
  -2  10 -12   20.43    7.24
  -2  10 -12   13.34    6.42
   2  10  12   15.47    9.17
  -2 -10 -13    6.67    4.40
  -2  10 -13    4.32    6.69
  -2  10 -13   -1.45    6.17
   2  10  13    0.26    8.25
  -2 -10 -14   -0.90    5.76
  -2  10 -14   -4.93    7.10
  -2  10 -14    3.92    6.03
   2  10  14    5.06    9.91
  -2 -10 -15   21.12   14.38
  -2  10 -15   31.74    9.06
  -2  10 -15   17.66    7.23
   2  10  15   47.92   17.69
   2 -12 -14   22.89   14.55
   2  12 -14   31.02   17.79
  -2  12  14   38.92   11.75
   2 -12 -13   34.06   18.48
   2  12 -13   27.40   16.25
   2  12 -13   25.53   18.24
  -2  12  13   46.42   13.30
   2 -12 -12    6.87    8.76
   2  12 -12   -2.18    5.77
   2  12 -12    6.98    6.58
  -2  12  12   12.48   10.95
   2 -12 -11   79.16   16.04
   2  12 -11   68.73   12.83
   2  12 -11   97.17   11.95
  -2  12  11   77.64   11.08
   2 -12 -10   -0.14    8.05
   2  12 -10   16.21    8.05
   2  12 -10    9.80    5.59
  -2  12  10   15.11    7.77
   2 -12  -9   88.86   15.60
   2  12  -9   77.40   28.55
   2  12  -9   73.12   14.80
  -2  12   9   68.48   13.11
   2 -12  -8   29.54   22.49
   2  12  -8   44.70    8.15
   2  12  -8   26.62   12.94
  -2  12   8   50.80   13.22
   2 -12  -7   30.17   12.52
   2  12  -7   16.32    7.71
   2  12  -7   33.65    8.10
  -2  12   7   27.95   11.27
   2 -12  -6   33.71   16.52
   2  12  -6   36.24    8.52
   2  12  -6   42.70    6.58
  -2  12   6   40.87   10.69
   2 -12  -5   91.41   10.38
   2  12  -5  114.42   23.12
   2  12  -5   95.72    8.31
  -2  12   5  112.58   10.13
   2 -12  -4  291.01   15.77
   2  12  -4  342.02   17.48
   2  12  -4  323.41   16.20
  -2  12   4  355.37   18.70
   2  12  -3    5.71    7.08
  -2  12   3    3.26    5.16
   2  12  -3    3.36    5.71
  -2  12   3    2.90    4.01
  -2  12   2  174.79   13.59
   2  12  -2  192.06   28.33
  -2  12   2  153.46   13.96
   2  12  -2  190.63   12.67
  -2  12   1   11.56    7.02
   2  12  -1    7.81   10.42
  -2  12   1    7.11    4.94
   2  12  -1    5.01    5.93
  -2 -12   0    0.96    3.05
  -2  12   0   -1.54    6.31
   2  12   0    0.71    4.15
  -2  12   0    2.06    2.87
  -2 -12  -1   20.06    8.91
  -2  12  -1    6.21    6.29
  -2  12  -1   15.28    8.64
   2  12   1   18.31    8.62
  -2 -12  -2   44.17   20.42
  -2  12  -2   32.51    7.43
  -2  12  -2   46.08   14.10
   2  12   2   43.41    8.97
  -2 -12  -3   12.26    6.37
  -2  12  -3   14.62    8.41
  -2  12  -3   14.55    5.43
   2  12   3    4.81    7.54
  -2 -12  -4   79.17   29.00
  -2  12  -4   71.57   10.90
  -2  12  -4   66.49    7.56
   2  12   4   80.62   10.97
  -2 -12  -5    4.43    3.34
  -2  12  -5    2.29    3.72
  -2  12  -5    4.37    5.09
   2  12   5   12.82   11.65
  -2 -12  -6    0.64    3.33
  -2  12  -6    4.12    7.38
  -2  12  -6    6.97    4.65
   2  12   6   12.63    8.01
  -2 -12  -7    6.01    6.22
  -2  12  -7    9.75    6.90
  -2  12  -7    2.36    5.40
   2  12   7   -7.21    7.52
  -2 -12  -8   35.84    9.64
  -2  12  -8   35.85   15.72
  -2  12  -8   54.14    8.94
   2  12   8   42.20   17.45
  -2 -12  -9    7.12    7.01
  -2  12  -9    5.85    5.39
  -2  12  -9    6.33    7.09
   2  12   9    2.78    7.97
  -2 -12 -10   57.62   16.27
  -2  12 -10   48.87   24.74
  -2  12 -10   29.26   25.49
   2  12  10   48.18   11.91
  -2 -12 -11    4.72    3.20
  -2  12 -11    2.62    7.12
  -2  12 -11    4.55    6.40
   2  12  11   12.55    9.49
  -2 -12 -12    3.95    6.61
  -2  12 -12    1.65    3.80
  -2  12 -12    2.90    3.30
   2  12  12   12.97   12.50
  -2 -12 -13   11.45   10.44
  -2  12 -13   12.48    9.50
  -2  12 -13   12.40    9.28
   2  12  13   12.45    9.16
   2 -14 -13    6.39    5.34
   2  14 -13    4.34    6.25
  -2  14  13   10.05    9.22
   2 -14 -12    4.16    6.12
   2  14 -12   11.99    9.42
   2  14 -12    7.70    6.53
  -2  14  12    7.49    7.38
   2 -14 -11    4.99    8.78
   2  14 -11    3.96    6.03
   2  14 -11    2.39    6.77
  -2  14  11   14.39    7.58
   2 -14 -10   49.33   31.38
   2  14 -10   67.96   18.90
   2  14 -10   44.95   21.05
  -2  14  10   48.93   26.06
   2 -14  -9   28.87   13.70
   2  14  -9   39.23   15.60
   2  14  -9   36.18    9.42
  -2  14   9   38.18    8.44
   2 -14  -8    2.84    6.60
   2  14  -8   -1.98    6.56
   2  14  -8    4.32    6.36
  -2  14   8   -3.79    7.15
   2 -14  -7    0.42    5.72
   2  14  -7    4.93    6.86
   2  14  -7    1.04    5.86
  -2  14   7    2.41    6.35
   2 -14  -6  101.29   18.63
   2  14  -6  100.81   13.66
   2  14  -6  111.50   12.65
  -2  14   6  115.15   14.58
   2  14  -5  133.03   14.19
  -2  14   5  110.77   14.14
   2  14  -5  115.82   11.85
  -2  14   5  144.90   13.44
   2  14  -4   10.06    9.41
  -2  14   4   12.16   12.45
   2  14  -4    6.69    5.16
  -2  14   4    5.31    6.91
   2  14  -3  144.00   14.31
  -2  14   3  140.01   14.89
   2  14  -3  148.31   14.85
  -2  14   3  138.87   13.58
   2  14  -2   40.47   10.70
  -2  14   2   14.21    7.94
   2  14  -2   51.35   10.71
  -2  14   2   38.05   13.87
   2  14  -1  163.39   19.88
  -2  14   1  169.60   28.85
  -2  14   1  141.59   12.96
   2  14  -1  164.79   14.75
  -2  14   0   35.85   10.82
   2  14   0   30.18   14.96
   2  14   0   30.93   10.66
  -2  14   0   23.24   10.51
  -2  14  -1   20.55    7.90
   2  14   1   17.41    8.32
  -2  14  -1   42.00   19.30
   2  14   1   33.12    8.90
  -2 -14  -2    0.35    4.47
  -2  14  -2    5.44    7.30
  -2  14  -2    6.15    5.17
   2  14   2    8.19    6.24
  -2 -14  -3  150.78   12.03
  -2  14  -3  134.65   13.54
  -2  14  -3  145.39   11.21
   2  14   3  110.05   30.34
  -2 -14  -4    0.99    5.33
  -2  14  -4    1.75    7.68
  -2  14  -4    5.67    5.35
   2  14   4   11.33   10.25
  -2 -14  -5   47.04   22.83
  -2  14  -5   44.55    8.84
  -2  14  -5   49.25    7.87
   2  14   5   30.65   18.52
  -2 -14  -6    4.68    6.40
  -2  14  -6    2.29    7.50
  -2  14  -6   -5.35    5.51
   2  14   6    3.76    5.11
  -2 -14  -7  180.29   22.13
  -2  14  -7  169.62   13.66
  -2  14  -7  169.58   10.88
   2  14   7  156.97   18.16
  -2 -14  -8    3.76    3.80
  -2  14  -8   -4.89    7.36
  -2  14  -8    0.82    2.95
   2  14   8    4.81    7.48
  -2 -14  -9   72.76   18.42
  -2  14  -9   67.12   15.67
  -2  14  -9   73.50   19.17
   2  14   9   46.01   24.10
  -2 -14 -10    5.97    6.06
  -2  14 -10   -1.83    6.60
  -2  14 -10    8.40    8.25
   2  14  10    1.34    8.09
  -2 -14 -11   14.67    9.69
  -2  14 -11   26.56    7.98
  -2  14 -11   28.83    8.52
   2  14  11   29.51   11.76
  -2 -14 -12    5.05    5.87
  -2  14 -12    1.74    5.65
   2  14  12    4.25    7.63
   2 -16 -10   27.00   14.20
   2  16 -10   56.21   13.35
   2  16 -10   47.68   13.57
  -2  16  10   44.45   18.64
   2 -16  -9   26.31   12.83
   2  16  -9   24.45    9.97
   2  16  -9   14.28   11.25
  -2  16   9   10.11    7.50
   2  16  -8   42.76   16.32
   2  16  -8   30.56   12.00
  -2  16   8   54.34   13.05
   2  16  -7    6.97    9.10
  -2  16   7    9.55    8.71
   2  16  -7   10.65    6.52
  -2  16   7    7.97    6.60
   2  16  -6    4.50    6.74
  -2  16   6    9.66    9.76
   2  16  -6    6.53    6.07
  -2  16   6    6.65    5.85
   2  16  -5   52.25   30.00
  -2  16   5   38.74   39.15
   2  16  -5   55.97    9.86
  -2  16   5   46.10   14.69
   2  16  -4   95.63   21.02
  -2  16   4   90.18   13.37
   2  16  -4   77.98   11.35
  -2  16   4   80.42    8.56
   2  16  -3    2.57    5.39
  -2  16   3    0.03    7.50
   2  16  -3    3.95    5.94
  -2  16   3    7.37    5.60
  -2  16   2  118.83   29.08
   2  16  -2  131.72   14.68
   2  16  -2   97.44   10.58
  -2  16   2  118.70    9.87
   2  16  -1  121.23   31.21
  -2  16   1  104.85   35.85
  -2  16   1   94.77   30.01
   2  16  -1  111.41   11.96
   2  16   0   16.68    9.98
  -2  16   0    8.17    8.75
  -2  16   0   16.75    7.51
   2  16   0   20.16   12.07
  -2  16  -1   23.24   12.68
   2  16   1   16.32    8.32
  -2  16  -1   14.51    8.40
   2  16   1   19.44   10.33
  -2  16  -2    9.22    7.59
   2  16   2   10.45    8.35
  -2  16  -2   11.91   10.00
   2  16   2   22.96   10.49
  -2  16  -3    5.10    6.43
   2  16   3    5.86    8.53
  -2 -16  -4    9.34    8.13
  -2  16  -4    7.14    8.31
  -2  16  -4   13.58   11.33
   2  16   4   11.54    7.61
  -2 -16  -5    6.82    4.53
  -2  16  -5    1.77    5.98
  -2  16  -5    3.42    5.37
   2  16   5    2.84    7.56
  -2 -16  -6    4.75    7.15
  -2  16  -6   13.99    8.25
  -2  16  -6    2.39    5.79
   2  16   6   11.08   12.60
  -2 -16  -7    6.08    5.30
  -2  16  -7    7.49    5.85
  -2  16  -7    5.08    4.24
   2  16   7    0.74    7.61
  -2 -16  -8   33.41   30.33
  -2  16  -8   53.40   13.81
  -2  16  -8   31.59   11.58
   2  16   8   33.60    8.81
  -2 -16  -9    0.56    4.61
  -2  16  -9    2.07    5.02
  -2  16  -9    3.22    6.44
   2  16   9    3.55    7.71
  -2  18   6    7.56   10.09
   2  18  -6    4.88    7.31
   2  18  -6    7.93    6.31
  -2  18   6    1.44    5.67
   2  18  -5   95.84   14.87
  -2  18   5   61.91   14.13
   2  18  -5  111.40   12.33
  -2  18   5  111.49   12.04
   2  18  -4    7.50   11.10
  -2  18   4   -0.31    8.43
   2  18  -4    4.35    4.28
  -2  18   4    1.96    5.85
  -2  18   3   11.16   12.02
   2  18  -3   19.74    9.43
   2  18  -3    5.67    6.99
  -2  18   3    6.30    8.95
   2  18  -2   -9.29    8.52
  -2  18   2    4.23    8.70
   2  18  -2   -3.12    6.42
  -2  18   2    5.52    6.20
  -2  18   1    5.00    6.68
   2  18  -1   -0.25    8.81
   2  18  -1    4.16    6.92
  -2  18   1    9.36    5.82
  -2  18   0   15.58    9.22
   2  18   0    5.83   11.05
  -2  18   0    6.27    6.03
   2  18   0   14.99    7.25
  -2  18  -1   22.95   13.40
   2  18   1    5.65    8.65
  -2  18  -1    9.48    9.37
   2  18   1   19.59   11.06
  -2  18  -2   -3.09    9.11
   2  18   2    8.27    9.56
  -2  18  -2    3.05    3.29
   2  18   2    1.35    7.27
  -2  18  -3   55.23   13.22
   2  18   3   26.53   25.27
  -2  18  -3   61.16    9.55
   2  18   3   61.62   11.90
  -2  18  -4   10.82    9.48
   2  18   4   10.48   14.10
  -2  18  -4   16.60   17.07
   2  18   4    6.02    8.32
  -2  18  -5    7.04    9.93
   2  18   5    2.32    8.34
  -2  18  -5   -3.71    5.50
   2  18   5   11.56    7.62
   3   1 -19   11.00    7.23
   3  -1 -19    6.95    4.76
   3  -1 -18   61.00   26.96
   3   1 -18   81.84   12.23
   3   1 -17   55.02   10.53
   3  -1 -17   58.31   11.09
   3  -1 -16    1.45    3.45
   3   1 -16    5.02    4.46
   3   1 -16   12.58    7.51
   3  -1 -16    1.78    6.78
   3  -1 -15   89.65    8.14
   3   1 -15   89.83    7.40
   3  -1 -15   90.78   11.06
   3   1 -15   83.10   18.91
   3   1 -14  179.01    9.02
   3  -1 -14  219.34   10.10
   3  -1 -14  214.75   12.85
   3   1 -14  170.05   11.44
   3   1 -13  126.05    7.01
   3  -1 -13  134.15   10.91
   3  -1 -13  140.23   13.84
   3   1 -13  117.39    9.88
   3   1 -12  136.68   11.89
   3  -1 -12  139.87   12.33
   3  -1 -12  129.20   13.32
   3   1 -12  134.26   23.16
   3  -1 -11  190.03   10.68
   3   1 -11  182.78   13.67
  -3  -1  11  171.20    9.83
  -3   1  11  152.69   13.50
   3  -1 -11  210.79   14.15
   3   1 -11  177.69   12.58
   3   1 -10    6.70    3.12
   3  -1 -10    8.45    3.15
  -3   1  10    5.03    2.79
  -3  -1  10    6.79    3.07
   3  -1 -10    5.24    5.55
   3   1 -10    7.52    5.12
   3   1  -9  392.40   11.33
   3  -1  -9  412.49   12.59
  -3   1   9  349.74   11.13
  -3  -1   9  397.47   12.33
   3  -1  -9  381.13   14.81
   3  -1  -8   21.25    6.84
   3   1  -8   15.18    3.46
  -3   1   8   22.18    2.97
  -3  -1   8   20.60    3.28
   3  -1  -8   22.14    6.40
   3   1  -8   19.77    8.40
   3  -1  -7 1438.45   42.84
   3   1  -7 1455.20   43.09
  -3   1   7 1468.05   43.70
  -3  -1   7 1453.51   43.35
   3  -1  -7 1405.60   43.20
   3   1  -7 1300.41   40.19
  -3   1   7 1392.35   42.58
   3  -1  -6   56.96    6.78
  -3   1   6   74.23    4.68
   3   1  -6   72.69    4.64
  -3  -1   6   66.25    4.17
  -3   1   6   64.95    8.78
   3  -1  -6   65.98    6.15
  -3  -1   6   71.59    5.38
   3   1  -6   68.46    6.11
   3  -1  -5  353.65   11.04
  -3   1   5  347.24   10.95
   3   1  -5  373.32   11.34
  -3  -1   5  347.05   10.60
  -3   1   5  361.66   12.07
   3  -1  -5  358.12   12.25
   3   1  -5  321.27   11.42
  -3  -1   5  310.97   11.02
   3  -1  -4  406.54   12.28
  -3   1   4  419.61   13.33
   3   1  -4  397.95   11.64
  -3  -1   4  436.11   12.69
  -3   1   4  385.19   12.35
   3  -1  -4  410.90   13.20
   3   1  -4  396.07   13.14
  -3  -1   4  447.02   14.53
  -3  -1   2    4.65    1.71
   3   1  -2    5.06    1.49
   3  -1  -2    4.43    2.35
  -3   1   2    2.00    1.28
   3  -1  -2    5.14    2.99
  -3   1   2    2.41    3.04
   3   1  -2    4.37    3.65
  -3  -1   2    4.03    2.29
  -3  -1   1    0.53    1.61
   3   1  -1    2.25    1.93
  -3   1   1    0.78    2.35
   3  -1  -1    0.77    2.12
   3   1  -1    0.07    1.93
  -3  -1   1    0.69    1.85
  -3  -1   0  235.04    8.16
   3   1   0  217.99    7.81
   3  -1   0  219.37    8.11
  -3   1   0  201.02    7.01
   3  -1   0  236.66    7.59
  -3  -1   0  214.30   10.15
   3   1   1  969.83   30.29
   3  -1   1 1006.37   30.08
   3   1   1  973.96   29.60
  -3  -1  -1  995.88   29.81
   3   1   2  945.45   28.36
  -3  -1  -2  965.24   29.09
   3  -1   2  924.21   28.39
  -3   1  -2  938.38   28.94
   3   1   2  840.98   25.15
   3  -1   2  959.58   28.23
  -3   1  -2  912.34   26.96
   3   1   3  177.99    7.69
  -3  -1  -3  154.91    7.40
  -3   1  -3  142.75    8.51
   3  -1   3  146.96    8.07
   3   1   3  147.68    6.30
  -3  -1  -3  160.02    8.84
   3  -1   3  177.02    7.09
  -3   1  -3  145.81    6.25
  -3  -1  -4   21.46    4.11
   3   1   4   20.27    3.95
  -3   1  -4   18.12    5.94
   3  -1   4   22.89   10.06
  -3  -1  -4   27.50   16.33
  -3   1  -4   18.74    3.24
   3  -1   4   26.17    3.79
   3   1   4   25.30    3.86
   3   1   5  852.12   27.41
  -3   1  -5  826.57   27.38
  -3  -1  -5  961.42   31.07
   3  -1   5  823.98   26.93
  -3  -1  -5  845.52   28.36
  -3   1  -5  901.37   28.77
   3   1   5  836.87   26.71
   3  -1   5  921.54   29.11
  -3  -1  -6   14.98    6.86
  -3   1  -6   16.93    4.79
   3  -1   6   10.73    4.10
  -3  -1  -6   13.86    7.65
  -3   1  -6   15.92    7.41
  -3  -1  -7  399.34   13.71
  -3   1  -7  398.60   14.78
  -3  -1  -7  348.60   13.12
  -3   1  -7  418.50   14.86
  -3  -1  -8   26.26    6.14
  -3   1  -8   24.05   14.65
  -3  -1  -8   29.24   10.45
  -3   1  -8   23.03    6.21
  -3  -1  -9  124.48   12.32
  -3   1  -9  126.65   13.09
  -3   1  -9  134.29   14.91
  -3  -1  -9  123.02   12.71
  -3  -1 -10    1.15    4.54
  -3   1 -10    4.66    5.49
  -3   1 -10    6.80    7.71
  -3  -1 -10    0.92    3.56
  -3  -1 -11  382.90   18.15
  -3   1 -11  401.99   31.67
  -3   1 -11  399.37   20.06
  -3  -1 -11  401.32   19.23
  -3  -1 -12    8.85    5.53
  -3   1 -12   14.17    6.47
  -3   1 -12   17.79    9.07
  -3  -1 -12   12.40    7.39
  -3   1 -13    5.16    5.36
  -3  -1 -13   13.64    7.72
  -3   1 -13    2.31    9.37
  -3  -1 -13    4.77    4.30
  -3   1 -14    0.07    5.19
  -3  -1 -14   -0.01    5.50
  -3   1 -14    4.71    5.30
  -3  -1 -14   10.13    8.56
  -3  -1 -15   44.55   18.08
  -3   1 -15   33.41   20.57
  -3  -1 -15   63.29   27.49
  -3   1 -15   65.13   25.65
  -3   1 -16   20.19    9.93
  -3  -1 -16   19.95   12.95
  -3   1 -16   11.06    8.76
  -3  -1 -16   17.58   11.75
  -3   1 -17    3.69    5.34
  -3   1 -17   13.23   10.18
  -3  -1 -17   -2.01    7.81
   3   3 -19   40.52   12.49
   3  -3 -19   37.37   20.16
   3   3 -18   37.77   11.98
   3  -3 -18   17.81    6.92
   3  -3 -17    1.93    3.82
   3  -3 -17    5.36    6.66
   3   3 -17    6.74    7.07
   3  -3 -16   64.90    6.46
   3  -3 -16   65.89   25.29
   3   3 -16   65.84   13.16
   3  -3 -15   81.29   20.81
   3   3 -15   93.12    7.04
   3  -3 -15  101.81   30.37
   3   3 -15   95.68   15.87
   3  -3 -14   14.49    5.07
   3   3 -14   19.84    5.62
   3  -3 -14   11.30   12.91
   3   3 -14   13.17    7.33
   3  -3 -13    4.81    3.47
   3   3 -13   13.66    5.10
   3  -3 -13    9.06    5.48
   3   3 -13    3.54    4.98
   3  -3 -12  283.90   12.65
   3   3 -12  295.82   17.97
   3  -3 -12  283.66   15.36
   3   3 -12  262.06   15.11
   3  -3 -11  174.25   16.77
   3   3 -11  151.02   17.14
  -3  -3  11  160.63    9.99
   3  -3 -11  206.66   28.83
   3   3 -11  171.06   12.65
   3  -3 -10   66.78    6.36
   3   3 -10   79.49    5.06
  -3  -3  10   71.25    4.56
   3  -3 -10   89.57   18.91
   3   3 -10   63.86    7.76
   3  -3  -9    6.44    3.79
  -3   3   9    2.82    2.42
   3   3  -9    2.97    2.83
  -3  -3   9    3.63    1.96
   3  -3  -9    3.16    4.77
   3   3  -9    8.27    4.82
   3  -3  -8  516.93   15.13
  -3   3   8  452.32   13.27
  -3  -3   8  516.74   14.61
   3   3  -8  554.72   24.17
   3  -3  -7  400.73   12.45
  -3   3   7  348.90   11.02
   3   3  -7  357.10   10.92
  -3  -3   7  372.37   10.85
   3  -3  -7  399.44   19.51
   3   3  -7  329.05   12.28
   3  -3  -6  185.38    8.76
  -3   3   6  186.35    7.54
   3   3  -6  173.80    7.34
   3  -3  -6  200.77   10.33
  -3   3   6  182.11    7.80
   3   3  -6  194.37    9.24
  -3  -3   6  190.39    8.70
   3  -3  -5    5.35    4.86
  -3   3   5    3.98    1.79
   3   3  -5    8.62    3.56
  -3  -3   5    3.27    1.77
   3  -3  -5    5.36    5.28
  -3   3   5    5.35    2.39
   3   3  -5    8.06    5.71
  -3  -3   5    6.55    3.57
   3   3  -4  538.55   16.52
   3  -3  -4  450.33   14.22
  -3   3   4  460.65   14.50
   3   3  -4  488.18   15.02
  -3   3   4  452.39   14.59
   3  -3  -4  467.29   14.87
  -3  -3   4  458.32   15.22
   3   3  -4  507.74   17.96
   3  -3  -3  251.64    8.93
  -3   3   3  245.26    8.59
   3   3  -3  246.45    8.01
   3   3  -3  261.79    8.84
  -3   3   3  231.45    7.94
   3   3  -3  261.49   10.10
  -3  -3   3  271.83   10.01
  -3   3   3  239.68    8.87
  -3  -3   2  760.93   22.42
  -3   3   2  756.69   22.56
   3   3  -2  751.58   22.14
  -3   3   2  770.67   23.40
   3   3  -2  780.23   23.92
  -3   3   2  718.28   21.64
  -3  -3   1  268.43    9.27
   3   3  -1  284.45    9.42
  -3   3   1  281.86   10.45
   3  -3  -1  272.33    9.71
   3   3  -1  259.61    9.60
  -3  -3   1  266.07   11.09
   3  -3  -1  263.54    8.46
  -3   3   1  288.22    9.74
  -3  -3   0  191.83    8.97
   3   3   0  199.57    7.30
   3  -3   0  217.78    8.29
  -3   3   0  199.07    8.33
  -3   3   0  207.54    9.50
   3  -3   0  190.02    6.34
  -3  -3   0  190.30    8.18
  -3  -3  -1   41.67    4.04
   3   3   1   46.99    3.59
  -3   3  -1   35.11    5.33
   3  -3   1   42.30    4.16
  -3   3  -1   44.79    6.22
   3  -3   1   45.36    2.65
   3   3   1   25.64    4.78
  -3  -3  -1   43.79    7.97
   3   3   2 1829.11   52.96
  -3   3  -2 1565.65   45.90
   3  -3   2 1714.76   50.10
   3   3   2 1618.94   48.59
  -3  -3  -2 1686.55   50.20
  -3  -3  -3  176.71   11.03
   3   3   3  171.76    8.49
  -3   3  -3  147.32    7.04
   3  -3   3  187.49    8.47
   3   3   3  169.79   12.40
  -3   3  -3  189.16    9.34
   3  -3   3  180.81    7.31
   3   3   3  175.62   10.91
  -3  -3  -4   34.88    5.38
   3   3   4   32.98    4.97
  -3   3  -4   27.91    4.59
   3  -3   4   33.50    4.40
   3   3   4   28.78    9.98
  -3   3  -4   39.16    5.03
   3  -3   4   35.21    4.18
   3   3   4   34.86   10.64
  -3  -3  -5  175.90   15.88
  -3   3  -5  168.16   17.36
   3  -3   5  175.70    8.68
  -3   3  -5  177.82    8.47
   3  -3   5  198.06    8.96
   3   3   5  154.30   10.93
  -3  -3  -6  720.00   21.31
  -3   3  -6  683.27   20.68
  -3  -3  -6  773.61   22.64
  -3   3  -6  804.08   22.57
  -3  -3  -7  333.68   13.65
  -3   3  -7  358.15   20.91
  -3  -3  -7  382.70   20.60
  -3   3  -7  344.23   17.82
  -3  -3  -8    2.08    4.71
  -3   3  -8   -0.57    5.12
  -3  -3  -8    2.51    4.20
  -3   3  -8    5.60    4.89
  -3  -3  -9  163.38   11.76
  -3   3  -9  152.33   14.77
  -3  -3  -9  176.23   25.04
  -3   3  -9  166.30   21.62
  -3  -3 -10  114.59   12.10
  -3   3 -10  100.49   12.33
  -3  -3 -10   87.87   28.80
  -3   3 -10  111.62   12.10
  -3  -3 -11  148.01   14.19
  -3   3 -11  119.42   10.46
  -3  -3 -11  121.62   17.51
  -3   3 -11  118.25    9.53
  -3  -3 -12    3.47    5.56
  -3   3 -12    0.99    3.58
  -3  -3 -12    3.88    4.17
  -3   3 -12   -1.01    4.40
  -3  -3 -13    1.67    5.48
  -3   3 -13    5.16    5.86
  -3  -3 -13    4.65    8.85
  -3   3 -13    9.15    6.95
  -3  -3 -14   67.94    9.78
  -3   3 -14   84.33    9.33
  -3   3 -14   94.58   11.20
  -3  -3 -14   97.02   13.49
  -3  -3 -15   19.58    8.27
  -3   3 -15   16.05    6.45
  -3   3 -15   21.73   10.63
  -3  -3 -15   11.66    9.37
  -3   3 -16   25.94    8.77
  -3  -3 -16   23.25   18.88
  -3   3 -16   33.13   10.07
  -3  -3 -16   36.96   23.03
  -3  -3 -17   17.90   19.46
  -3   3 -17   40.05    9.73
  -3   3 -17   25.60   21.18
  -3  -3 -17   29.22   14.39
   3  -5 -18   16.63   15.07
   3   5 -18   14.40    8.28
   3  -5 -17   76.72   23.36
   3  -5 -17   82.19   33.48
   3   5 -17   77.49   36.11
   3  -5 -16   13.16    6.05
   3  -5 -16   -0.26    7.38
   3   5 -16    2.44    5.37
   3  -5 -15   25.67   12.96
   3   5 -15   52.63    7.08
   3  -5 -15   46.62   20.94
   3   5 -15   36.34   19.80
   3  -5 -14  116.11    9.56
   3   5 -14  123.87    9.87
   3  -5 -14  103.16   16.32
   3   5 -14   99.98   38.51
   3  -5 -13  166.18    9.33
   3   5 -13  154.93    8.62
   3  -5 -13  166.61   13.35
   3   5 -13  147.41   22.76
   3  -5 -12    8.10    7.30
   3  -5 -12   11.07    8.19
   3   5 -12   13.55    6.97
   3  -5 -11   18.97    5.68
   3   5 -11   17.72    5.67
   3  -5 -11   26.65   11.65
   3   5 -11   11.74    6.22
   3  -5 -10    0.75    2.31
   3   5 -10    3.70    3.91
  -3  -5  10    0.38    0.97
   3  -5 -10    2.69    3.43
   3   5 -10   -0.15    5.74
   3  -5  -9  719.28   23.97
   3   5  -9  662.33   22.01
  -3  -5   9  701.84   22.89
   3  -5  -9  685.39   24.69
   3   5  -9  723.70   25.69
   3  -5  -8   15.74    4.16
   3   5  -8   13.12    3.97
  -3  -5   8    5.39    2.25
   3  -5  -8   18.44    6.74
   3   5  -8   11.15    5.19
   3  -5  -7  929.56   26.82
   3   5  -7  988.14   25.96
  -3  -5   7  997.69   26.11
   3   5  -7  991.77   27.51
  -3   5   7  986.71   31.38
   3  -5  -6  242.87   13.11
  -3   5   6  228.34    8.60
   3   5  -6  235.47    8.48
  -3  -5   6  272.95    9.50
  -3   5   6  243.29    9.46
   3   5  -6  231.31   13.76
  -3   5   6  236.14   10.52
   3   5  -5  332.31   12.20
   3  -5  -5  324.89   12.48
  -3   5   5  326.73   11.81
   3   5  -5  318.48   15.11
  -3   5   5  317.24   11.63
   3   5  -5  331.35   13.79
   3  -5  -4   48.07    5.11
   3   5  -4   34.66    7.04
  -3   5   4   43.19    4.51
   3   5  -4   41.53    5.50
  -3   5   4   34.06    2.96
   3   5  -4   41.14    5.67
  -3  -5   4   41.03    5.14
  -3   5   4   56.50    6.58
   3  -5  -3 1649.37   50.07
   3   5  -3 1645.03   49.90
  -3  -5   3 1689.83   21.47
  -3   5   3 1807.59   16.71
   3  -5  -3 1707.12   15.02
  -3  -5   2  160.47   10.03
  -3   5   2  137.63    8.48
   3   5  -2  138.46    6.23
  -3   5   2  143.13    7.86
  -3  -5   2  118.33    6.27
   3   5  -2  134.91    7.79
  -3   5   2  136.67    6.30
  -3   5   1   11.65    6.01
  -3  -5   1    7.98    4.72
   3   5  -1    8.39    2.42
  -3   5   1    8.09    5.06
   3   5  -1    8.43    4.85
  -3   5   1   11.64    6.29
  -3  -5   1    7.41    4.56
   3  -5  -1    9.45    2.43
   3   5   0   26.52    2.71
  -3  -5   0   38.73   12.02
  -3   5   0   27.34   14.32
   3  -5   0   25.86    7.53
  -3   5   0   29.90    3.17
   3   5   0   33.05   11.04
  -3  -5   0   33.33    4.34
   3  -5   0   27.04    2.75
  -3  -5  -1  535.58   17.49
   3   5   1  556.95   20.36
   3  -5   1  512.17   17.58
  -3   5  -1  524.92   18.08
  -3   5  -1  581.56   17.96
   3  -5   1  574.03   18.47
   3   5   1  578.13   19.91
  -3  -5  -1  591.39   20.42
  -3  -5  -2   50.91   16.70
   3   5   2   48.94    4.89
  -3   5  -2   61.84    7.00
   3  -5   2   45.02    9.18
  -3   5  -2   46.55    4.37
   3  -5   2   45.76    4.05
   3   5   2   45.60    6.54
  -3  -5  -2   41.89    7.08
  -3  -5  -3  157.60    9.03
  -3   5  -3  141.48    8.70
   3  -5   3  182.23    8.55
  -3   5  -3  175.83    7.78
   3  -5   3  165.52    7.26
   3   5   3  188.16   12.45
  -3  -5  -4   50.73    6.71
  -3   5  -4   51.66    6.21
  -3   5  -4   51.14    6.54
   3  -5   4   53.43   11.41
   3   5   4   51.21   20.68
  -3  -5  -5  591.94   18.06
  -3   5  -5  614.86   19.38
  -3   5  -5  600.13   18.12
   3   5   5  534.47   19.23
  -3  -5  -6  133.91    9.10
  -3   5  -6  152.58    9.45
  -3   5  -6  122.20    9.70
   3   5   6  120.85   13.31
  -3  -5  -7  310.84   17.52
  -3   5  -7  366.72   16.28
  -3   5  -7  360.92   14.91
   3   5   7  343.24   18.48
  -3  -5  -8   50.84   20.98
  -3   5  -8   41.83    7.85
  -3   5  -8   43.87   10.92
   3   5   8   30.41   16.84
  -3  -5  -9    0.85    4.72
  -3   5  -9    9.10    6.69
  -3   5  -9   13.22    7.73
   3   5   9    3.87    7.43
  -3  -5 -10  212.65   16.37
  -3   5 -10  196.76   13.45
  -3   5 -10  216.11   13.22
   3   5  10  218.44   20.24
  -3  -5 -11  255.25   18.11
  -3   5 -11  232.30   12.97
  -3   5 -11  261.37   13.68
   3   5  11  265.27   19.70
  -3  -5 -12    2.30    4.95
  -3   5 -12    6.87    6.12
  -3   5 -12    7.93    4.30
   3   5  12    8.96    5.23
  -3  -5 -13    9.97    7.23
  -3   5 -13   12.34    7.86
  -3   5 -13   19.21    6.54
   3   5  13    8.97    9.57
  -3  -5 -14   13.74    5.63
  -3   5 -14    9.80    7.53
  -3   5 -14   15.03    8.21
   3   5  14    5.89    9.01
  -3  -5 -15    1.59    5.11
  -3   5 -15   11.89    6.12
  -3   5 -15    5.47    6.64
   3   5  15    2.36    5.74
  -3  -5 -16    1.46    5.17
  -3   5 -16   -1.06    5.90
  -3   5 -16    5.92    8.78
   3   5  16    3.90    6.79
   3  -7 -17   30.50   18.62
   3   7 -17   37.47   15.92
  -3   7  17   22.22   20.80
   3  -7 -16   38.41   23.43
   3   7 -16   46.61   34.01
  -3   7  16   58.00   12.07
   3  -7 -15    4.19    5.22
   3   7 -15    7.73    7.23
  -3   7  15    5.56    7.44
   3  -7 -14   -2.45    4.00
   3   7 -14    0.38    3.83
   3   7 -14    2.24    3.57
  -3   7  14   -0.63    6.92
   3  -7 -13  174.72   13.63
   3   7 -13  147.71   12.94
   3   7 -13  133.28   13.32
  -3   7  13  147.88   27.10
   3  -7 -12  192.81   11.05
   3   7 -12  188.43   10.88
   3   7 -12  184.03   12.23
  -3   7  12  141.32   25.57
   3  -7 -11  116.57    8.86
   3   7 -11   96.52   18.49
   3   7 -11  124.66   27.42
  -3   7  11  129.06   13.48
   3  -7 -10  206.86   17.41
   3   7 -10  203.79   11.26
   3   7 -10  191.78   12.36
  -3   7  10  199.64   14.97
   3  -7  -9   20.29    5.23
   3   7  -9   18.21    5.44
   3   7  -9   19.64    7.99
  -3   7   9   24.60    9.06
   3  -7  -8  232.21   10.15
   3   7  -8  256.90   12.11
   3   7  -8  229.73   10.35
  -3   7   8  227.90   11.72
   3  -7  -7    7.48    3.15
   3   7  -7    6.04    4.06
   3   7  -7    1.94    5.12
  -3   7   7    9.43    5.65
   3   7  -6  569.57   16.61
   3  -7  -6  556.07   17.83
   3   7  -6  581.42   17.70
   3   7  -6  463.77   15.98
   3   7  -5   31.22   10.34
   3  -7  -5   27.80    4.56
   3   7  -5   35.80    6.65
   3   7  -5   36.06    6.38
  -3   7   5   27.10    4.50
   3   7  -4  286.64   11.11
   3  -7  -4  276.04   10.37
   3   7  -4  296.84   11.09
   3   7  -4  259.73   10.83
  -3   7   4  232.22   10.30
   3   7  -3   17.84    3.20
   3  -7  -3   23.68    9.93
   3   7  -3   11.87    4.09
   3   7  -3   18.22    5.81
  -3   7   3   21.25    9.97
   3  -7  -3   14.14    7.07
  -3  -7   2 1571.60   39.41
   3   7  -2 1496.33   37.32
  -3   7   2 1396.86   36.94
   3   7  -2 1530.68   39.50
  -3   7   2 1585.68   39.78
  -3  -7   1   57.32    9.83
  -3   7   1   50.38    6.13
  -3   7   1   53.81    5.92
   3   7  -1   61.87    7.49
   3  -7  -1   46.34    4.64
  -3  -7   0  288.91   10.54
  -3   7   0  356.84   13.62
  -3   7   0  349.60   11.48
   3   7   0  365.76   23.77
   3  -7   0  324.95   11.13
  -3  -7  -1  284.56   11.92
  -3   7  -1  265.05   21.70
  -3   7  -1  270.03   11.24
   3  -7   1  250.58    9.04
   3   7   1  279.33   13.40
  -3   7  -2 1725.27   48.16
  -3   7  -2 1740.62   21.82
   3  -7   2 1748.82   16.48
   3   7   2 1735.68   45.93
  -3  -7  -3    5.91    2.92
  -3   7  -3    4.77    4.76
  -3   7  -3    7.07    4.66
   3  -7   3    1.29    2.73
   3   7   3    9.01    5.58
  -3  -7  -4   24.98   15.11
  -3   7  -4   37.66   19.06
  -3   7  -4   37.17   14.09
   3   7   4   36.29    7.43
  -3  -7  -5    3.74    6.59
  -3   7  -5    2.14    2.60
  -3   7  -5    5.70    5.59
   3   7   5   12.01    6.60
  -3  -7  -6  993.25   33.35
  -3   7  -6  978.58   33.07
  -3   7  -6  978.94   31.51
   3   7   6  942.07   33.88
  -3  -7  -7   -2.33    4.93
  -3   7  -7   13.76    8.85
  -3   7  -7   -0.75    4.71
   3   7   7    4.01    4.38
  -3  -7  -8   39.64   14.45
  -3   7  -8   45.21    9.93
  -3   7  -8   45.21   12.46
  -3  -7  -9   33.07   16.02
  -3   7  -9   25.14    6.85
  -3   7  -9   40.72    7.37
   3   7   9   33.59   11.74
  -3  -7 -10  240.08   12.90
  -3   7 -10  237.76   12.33
  -3   7 -10  247.96   13.53
   3   7  10  241.65   18.03
  -3  -7 -11    3.48    5.45
  -3   7 -11    6.88    9.39
  -3   7 -11    2.01    6.10
   3   7  11    3.30    8.44
  -3  -7 -12   29.81    9.93
  -3   7 -12   40.06    9.84
  -3   7 -12   40.23    9.13
   3   7  12   35.78   23.59
  -3  -7 -13    5.36    4.19
  -3   7 -13    7.54    8.93
  -3   7 -13    0.29    2.65
   3   7  13    5.14    4.27
  -3  -7 -14  199.64   27.06
  -3   7 -14  202.98   16.46
  -3   7 -14  181.76   19.56
   3   7  14  209.23   25.33
  -3  -7 -15   11.29    8.77
  -3   7 -15   28.32   10.96
  -3   7 -15   13.41    9.82
   3   7  15   15.34   10.00
  -3  -7 -16    7.76    8.55
  -3   7 -16   11.88    8.45
  -3   7 -16   10.94    8.69
   3   7  16   13.40   10.30
   3  -9 -17   82.98   14.39
   3   9 -17   85.19   23.63
  -3   9  17   77.03   18.35
   3  -9 -16   35.00   20.55
   3   9 -16   70.76   11.16
  -3   9  16   55.46   14.94
   3  -9 -15    0.03    3.71
   3   9 -15    2.89    4.15
  -3   9  15    7.17    7.86
   3  -9 -14    6.23    5.54
   3   9 -14    5.64    4.84
   3   9 -14    5.40    7.67
  -3   9  14    9.44    8.36
   3  -9 -13  111.64   20.69
   3   9 -13  123.50   12.10
   3   9 -13  128.05   14.15
  -3   9  13  112.55   16.51
   3  -9 -12   72.00   17.50
   3   9 -12   78.92   13.47
   3   9 -12   74.64   34.94
  -3   9  12   87.41   13.55
   3  -9 -11    3.67    4.87
   3   9 -11    8.00    5.08
   3   9 -11   13.28    9.49
  -3   9  11    6.12    7.82
   3  -9 -10   37.04   15.01
   3   9 -10   46.74    7.46
   3   9 -10   37.02   11.57
  -3   9  10   55.51   10.04
   3  -9  -9  292.63   16.05
   3   9  -9  303.81   16.72
   3   9  -9  291.50   15.38
  -3   9   9  237.26   23.78
   3  -9  -8  191.73   23.06
   3   9  -8  203.25   13.41
   3   9  -8  197.11   19.81
  -3   9   8  191.64   15.14
   3  -9  -7  243.71   14.26
   3   9  -7  208.08   12.20
   3   9  -7  232.48   14.08
  -3   9   7  259.44   17.50
   3  -9  -6  159.08   20.01
   3   9  -6  124.62   12.06
   3   9  -6  173.59   12.37
  -3   9   6  123.34   12.69
   3  -9  -5  153.93   16.76
   3   9  -5  205.52   18.03
   3   9  -5  172.23   15.98
  -3   9   5  148.42   14.03
   3  -9  -4   45.00    6.49
   3   9  -4   54.28   18.76
   3   9  -4   47.72    7.00
  -3   9   4   47.38    6.82
   3   9  -3  124.91   12.68
  -3   9   3  196.00   22.78
   3   9  -3  161.93   10.70
  -3   9   3  173.65   10.01
  -3  -9   2  393.22   14.98
  -3   9   2  363.71   15.58
   3   9  -2  413.12   15.23
  -3   9   2  363.17   12.91
  -3  -9   1    4.17    3.59
  -3   9   1   -1.12    5.56
   3   9  -1    1.79    3.00
  -3   9   1    1.95    3.05
  -3  -9   0    3.79    2.33
  -3   9   0    1.66    5.30
   3   9   0    2.91    3.84
  -3   9   0    0.12    3.63
  -3  -9  -1   61.94    6.07
  -3   9  -1   50.37    6.24
  -3   9  -1   51.81    4.94
   3   9   1   66.38    7.99
  -3  -9  -2  218.03   10.89
  -3   9  -2  244.53   12.96
  -3   9  -2  224.15    9.25
   3   9   2  246.31   13.43
  -3  -9  -3   30.63   17.20
  -3   9  -3   12.78    6.12
  -3   9  -3   24.82    8.63
   3   9   3   23.34   15.99
  -3  -9  -4   -0.33    5.02
  -3   9  -4    4.20    4.52
  -3   9  -4    4.88    3.20
   3   9   4    9.33    6.59
  -3  -9  -5   62.52    9.54
  -3   9  -5   65.93   10.33
  -3   9  -5   58.81    9.19
   3   9   5   50.06    9.92
  -3  -9  -6  274.93   16.47
  -3   9  -6  272.62   16.66
  -3   9  -6  274.98   17.57
   3   9   6  284.15   18.58
  -3  -9  -7   50.37   18.25
  -3   9  -7   30.25   13.19
  -3   9  -7   32.25    7.84
   3   9   7   45.65   13.99
  -3  -9  -8   12.29    6.34
  -3   9  -8    2.33    5.27
   3   9   8   13.49    8.13
  -3  -9  -9    2.92    5.08
  -3   9  -9   11.88   10.02
  -3   9  -9    2.72    2.68
   3   9   9    5.43    8.88
  -3  -9 -10  179.12   14.47
  -3   9 -10  204.83   17.46
  -3   9 -10  204.09   16.06
   3   9  10  209.24   20.45
  -3  -9 -11    5.64   12.34
  -3   9 -11   29.00   10.30
  -3   9 -11   14.57    6.01
   3   9  11   17.90    9.00
  -3  -9 -12   37.78    8.12
  -3   9 -12   59.15   10.48
  -3   9 -12   51.44   12.46
   3   9  12   55.28   13.65
  -3  -9 -13   63.87   35.88
  -3   9 -13  110.42   13.07
  -3   9 -13   87.68   11.37
   3   9  13   72.01   16.83
  -3  -9 -14    6.18    4.66
  -3   9 -14    5.14    6.33
  -3   9 -14    6.67    6.21
   3   9  14    1.29    9.56
  -3  -9 -15    5.66    8.35
  -3   9 -15    7.99    6.19
  -3   9 -15    6.10    6.47
   3   9  15   10.06   11.77
   3 -11 -15    2.58    4.06
   3  11 -15    1.85    6.61
  -3  11  15   10.97    8.42
   3 -11 -14    4.40    4.29
   3  11 -14    5.61    9.33
  -3  11  14    7.03    7.78
   3 -11 -13   75.36   20.66
   3  11 -13   71.78    9.64
   3  11 -13   68.24   12.01
  -3  11  13   80.24   15.22
   3 -11 -12  139.36   26.26
   3  11 -12  155.20   10.54
   3  11 -12  137.61   11.53
  -3  11  12  121.62   31.18
   3 -11 -11  184.25   27.87
   3  11 -11  166.64   15.04
   3  11 -11  154.50   14.99
  -3  11  11  187.64   20.52
   3 -11 -10  140.41   23.42
   3  11 -10  153.07   11.81
   3  11 -10  140.04   12.22
  -3  11  10  148.70   18.25
   3 -11  -9   31.46   13.72
   3  11  -9   25.41   12.69
   3  11  -9   27.57   15.59
  -3  11   9   24.78    9.66
   3 -11  -8   22.77   15.56
   3  11  -8   11.99   12.19
   3  11  -8   30.55    9.13
  -3  11   8   41.61    8.67
   3 -11  -7  170.60   17.50
   3  11  -7  215.54   16.62
   3  11  -7  172.38   15.92
  -3  11   7  167.74   15.74
   3 -11  -6  161.25   10.99
   3  11  -6  136.99   10.52
   3  11  -6  157.60   11.69
  -3  11   6  169.39   12.63
   3 -11  -5    0.52    5.58
   3  11  -5    6.29    7.30
   3  11  -5    9.18    6.18
  -3  11   5    2.84    5.12
   3  11  -4   80.15   10.74
  -3  11   4  100.76   13.97
   3  11  -4  113.51   12.04
  -3  11   4  135.49   14.08
   3  11  -3  710.74   31.57
  -3  11   3  683.64   35.20
   3  11  -3  705.49   31.57
  -3  11   3  605.73   26.83
  -3  11   2  174.62   14.34
   3  11  -2  175.14   13.71
   3  11  -2  168.71   10.22
  -3  11   2  160.15   18.11
  -3 -11   1    7.10    4.56
  -3  11   1    1.28    6.04
  -3  11   1    0.33    2.59
   3  11  -1   -2.02    5.50
  -3 -11   0   12.17    7.18
  -3  11   0   16.96   12.88
   3  11   0   16.82    7.67
  -3  11   0    8.12    4.47
  -3 -11  -1  691.07   30.02
  -3  11  -1  691.69   31.73
  -3  11  -1  728.96   30.78
   3  11   1  667.88   36.85
  -3 -11  -2  942.55   40.74
  -3  11  -2 1036.14   35.28
  -3  11  -2  919.17   39.50
   3  11   2 1059.89   42.74
  -3 -11  -3  231.37   17.85
  -3  11  -3  239.03   15.62
   3  11   3  243.69   16.84
  -3 -11  -4    1.23    6.01
  -3  11  -4    8.59    9.09
  -3  11  -4    2.53    4.52
   3  11   4   18.83   10.01
  -3 -11  -5  115.63   10.27
  -3  11  -5  125.06   10.97
  -3  11  -5   97.66    7.47
   3  11   5  116.22   10.90
  -3 -11  -6  333.72   23.47
  -3  11  -6  314.72   34.86
  -3  11  -6  295.02   20.51
   3  11   6  260.41   21.91
  -3 -11  -7  122.64   10.34
  -3  11  -7  133.78   16.27
  -3  11  -7  150.26   11.10
   3  11   7  132.28   13.24
  -3 -11  -8   -4.26    5.91
  -3  11  -8    2.38    6.39
  -3  11  -8    5.69    5.50
   3  11   8   -2.01    8.16
  -3 -11  -9   11.60    6.59
  -3  11  -9   21.02    7.11
  -3  11  -9   31.66    8.14
   3  11   9   55.47   14.57
  -3 -11 -10  240.65   27.99
  -3  11 -10  271.99   16.32
  -3  11 -10  239.15   11.94
   3  11  10  263.43   24.43
  -3 -11 -11  114.13   22.55
  -3  11 -11  120.14   18.07
  -3  11 -11  109.21   11.26
   3  11  11  110.09   16.29
  -3 -11 -12    4.17    3.27
  -3  11 -12   12.65   10.74
  -3  11 -12    3.35    6.59
   3  11  12    7.00    9.09
  -3 -11 -13   15.06   10.92
  -3  11 -13   13.10    6.80
  -3  11 -13    7.07    9.15
   3  11  13   12.51    9.88
  -3 -11 -14   58.94   40.76
  -3  11 -14   83.33   27.83
  -3  11 -14  127.85   20.07
   3  11  14  104.22   24.19
   3 -13 -14    3.15    5.02
   3  13 -14    1.66    6.93
  -3  13  14    0.88    7.37
   3 -13 -13    8.78    8.25
   3  13 -13    6.19    6.23
  -3  13  13    5.70    7.69
   3 -13 -12   58.24   26.84
   3  13 -12   65.40    7.91
   3  13 -12   76.54   25.19
  -3  13  12   49.83   11.48
   3 -13 -11   16.66   13.01
   3  13 -11   21.64    8.34
   3  13 -11   26.88   15.11
  -3  13  11   11.37    7.85
   3 -13 -10   10.60    6.60
   3  13 -10    7.49    6.86
   3  13 -10    5.47    4.60
  -3  13  10   11.26    8.97
   3 -13  -9   70.13   16.96
   3  13  -9   80.75   12.72
   3  13  -9   67.67   28.25
  -3  13   9   86.75   12.03
   3 -13  -8  336.34   26.04
   3  13  -8  358.52   36.17
   3  13  -8  339.66   26.55
  -3  13   8  351.22   27.43
   3 -13  -7    0.87    4.35
   3  13  -7   -0.15    5.85
   3  13  -7    1.87    6.27
  -3  13   7    2.71    5.78
   3 -13  -6   20.01   14.22
   3  13  -6    9.06   13.41
   3  13  -6    9.16    6.62
  -3  13   6   33.63    8.65
   3  13  -5   40.57    9.02
  -3  13   5   41.30   10.64
   3  13  -5   53.39    8.96
  -3  13   5   44.66    8.24
   3  13  -4  186.66   14.97
  -3  13   4  197.20   20.07
   3  13  -4  169.01   11.19
  -3  13   4  157.29   15.73
  -3  13   3   30.44   19.92
   3  13  -3   31.24   16.36
   3  13  -3   31.15   12.78
  -3  13   3   27.82   10.64
  -3  13   2  258.04   21.28
   3  13  -2  233.54   18.63
   3  13  -2  268.10   21.50
  -3  13   2  243.33   18.76
  -3  13   1   38.59   11.05
   3  13  -1   41.39    9.41
   3  13  -1   42.36   24.83
  -3  13   1   38.08    7.57
  -3 -13   0   63.35   23.78
  -3  13   0   80.52   11.48
  -3  13   0   75.70    9.75
   3  13   0   74.36   10.02
  -3 -13  -1    1.66    5.85
  -3  13  -1    6.05    9.03
  -3  13  -1    2.73    4.72
   3  13   1    6.67    7.10
  -3 -13  -2   52.41   17.88
  -3  13  -2   66.20   10.77
  -3  13  -2   74.09    7.55
   3  13   2   71.53   10.34
  -3 -13  -3   39.52   24.16
  -3  13  -3   44.88    9.92
  -3  13  -3   45.68    7.14
   3  13   3   49.63   11.30
  -3 -13  -4   14.31    5.56
  -3  13  -4    6.62    4.97
  -3  13  -4   11.81    6.87
   3  13   4    8.99    7.61
  -3 -13  -5    0.14    6.18
  -3  13  -5   -0.79    7.84
  -3  13  -5    0.21    3.76
   3  13   5    8.33    7.82
  -3 -13  -6  192.42   16.09
  -3  13  -6  174.42   14.96
  -3  13  -6  137.84   11.28
   3  13   6  169.40   17.96
  -3 -13  -7   23.02    9.02
  -3  13  -7   26.75   14.99
  -3  13  -7   22.58    9.52
   3  13   7    3.11    8.10
  -3 -13  -8   10.73    9.62
  -3  13  -8   -0.96    6.70
  -3  13  -8    5.26    5.72
   3  13   8    2.25    7.12
  -3 -13  -9   12.73    8.57
  -3  13  -9   17.83    7.82
  -3  13  -9    9.28    5.25
   3  13   9   33.30   13.13
  -3 -13 -10   71.29   10.65
  -3  13 -10   62.93   12.88
  -3  13 -10   48.89    8.90
   3  13  10   60.03   13.31
  -3 -13 -11    2.26    3.73
  -3  13 -11   13.20   10.03
  -3  13 -11    5.20    5.43
   3  13  11    4.58    7.67
  -3 -13 -12    7.55    7.02
  -3  13 -12   10.73    5.18
  -3  13 -12    9.23    6.70
   3  13  12    8.67    7.76
   3 -15 -12    2.01    5.51
   3  15 -12    9.95    6.38
  -3  15  12   -1.32    6.93
   3 -15 -11  179.76   14.33
   3  15 -11  185.78   15.80
   3  15 -11  223.38   18.18
  -3  15  11  209.87   17.10
   3 -15 -10   12.55    8.74
   3  15 -10   21.74    6.78
   3  15 -10   20.77    9.42
  -3  15  10   14.60   12.83
   3 -15  -9    4.84    4.94
   3  15  -9    7.07    9.76
   3  15  -9    6.91    6.63
  -3  15   9    5.22    6.54
   3  15  -8   16.13   17.14
   3  15  -8   12.95    9.74
  -3  15   8   16.21    6.70
   3  15  -7  292.70   18.14
  -3  15   7  338.59   25.28
   3  15  -7  279.41   31.30
  -3  15   7  358.65   22.48
   3  15  -6   -4.22    6.91
  -3  15   6    0.18    3.62
   3  15  -6   -4.03    6.33
  -3  15   6    6.83    5.85
  -3  15   5    4.02    5.61
   3  15  -5   20.64   10.11
   3  15  -5    0.26    2.81
  -3  15   5    5.81    5.35
   3  15  -4    1.94    5.41
  -3  15   4    6.77    7.89
   3  15  -4    3.62    3.69
  -3  15   4    1.25    4.06
   3  15  -3  291.48   27.83
  -3  15   3  374.61   29.82
   3  15  -3  279.51   34.00
  -3  15   3  313.24   25.29
  -3  15   2    6.56    7.95
   3  15  -2    9.41    9.56
   3  15  -2    5.52    6.42
  -3  15   2    5.65    7.39
  -3  15   1   48.73   27.26
   3  15  -1   84.93   20.32
  -3  15   1   49.49   26.16
   3  15  -1   68.77   10.16
  -3  15   0    5.49    4.77
   3  15   0    2.98    8.11
  -3  15   0    5.24    5.10
   3  15   0    8.56    6.88
  -3  15  -1  432.69   33.42
  -3  15  -1  364.95   26.93
   3  15   1  442.53   36.84
  -3 -15  -2   46.65   23.42
  -3  15  -2   54.85   11.78
  -3  15  -2   46.43   20.09
   3  15   2   45.18   29.31
  -3 -15  -3  230.25   22.03
  -3  15  -3  204.82   15.84
   3  15   3  220.50   14.87
  -3 -15  -4   10.70    8.08
  -3  15  -4   22.47   10.77
  -3  15  -4   23.47    7.29
   3  15   4   24.76    9.20
  -3 -15  -5  161.63   18.52
  -3  15  -5  205.80   17.27
  -3  15  -5  147.93   11.67
   3  15   5  173.42   19.53
  -3 -15  -6    2.30    3.66
  -3  15  -6   11.18    8.92
  -3  15  -6    9.32    5.63
   3  15   6    0.81    7.76
  -3 -15  -7  163.13   33.92
  -3  15  -7  229.01   19.77
  -3  15  -7  145.10   34.60
   3  15   7  199.60   20.73
  -3 -15  -8    3.17    8.53
  -3  15  -8    0.82    6.74
  -3  15  -8    3.90    5.83
   3  15   8    1.33    8.37
  -3 -15  -9   37.35   29.25
  -3  15  -9   52.78   11.80
  -3  15  -9   59.77   12.70
   3  15   9   34.51   35.14
  -3 -15 -10    5.57    3.53
  -3  15 -10    4.06    4.63
  -3  15 -10    4.65    8.75
   3  15  10    2.63    7.63
   3  17  -9    3.06    7.13
  -3  17   9    9.95    8.12
   3  17  -9    5.64    5.53
  -3  17   9    4.01    6.56
   3  17  -8   73.07   14.31
  -3  17   8   33.32   42.20
   3  17  -8   66.23   11.56
  -3  17   8   82.04   25.61
   3  17  -7    2.78    6.20
  -3  17   7    4.02    4.61
   3  17  -7    1.91    4.78
  -3  17   7    1.58    2.98
  -3  17   6   16.97   12.43
   3  17  -6    5.39    8.82
   3  17  -6    4.49    6.47
  -3  17   6   13.54    9.34
  -3  17   5    4.81    8.40
   3  17  -5    8.06    7.20
   3  17  -5   -1.35    6.05
  -3  17   5    3.02    5.88
   3  17  -4  111.67   12.76
  -3  17   4  114.37   26.41
   3  17  -4  107.17   11.48
  -3  17   4  102.61   13.22
  -3  17   3   53.96   12.80
   3  17  -3   48.42   13.12
   3  17  -3   31.48   12.01
  -3  17   3   36.13   26.65
  -3  17   2   14.93   16.66
   3  17  -2   10.97    8.42
   3  17  -2   17.10   12.30
  -3  17   2   25.34   11.41
   3  17  -1   -1.95    8.71
  -3  17   1   -9.66    8.97
  -3  17   1    5.70    7.55
   3  17  -1   -0.69    7.14
  -3  17   0   39.31   13.80
   3  17   0   53.40   12.23
  -3  17   0   26.89    5.91
   3  17   0   25.28    7.40
  -3  17  -1   85.68   13.89
   3  17   1  116.83   14.98
  -3  17  -1  113.02   10.93
   3  17   1  116.28   13.34
  -3  17  -2    5.63    8.07
   3  17   2   15.79    9.03
  -3  17  -2    4.49    5.76
   3  17   2    8.81    6.86
  -3  17  -3   35.21   11.15
  -3  17  -3   37.35   10.14
   3  17   3   18.91   15.69
  -3 -17  -4   41.70   28.94
  -3  17  -4   88.80   13.86
  -3  17  -4   57.36    8.79
  -3 -17  -5    5.43    7.94
  -3  17  -5    4.09    5.51
  -3  17  -5    4.48    4.89
   3  17   5   13.87    7.39
  -3 -17  -6   16.76   14.89
  -3  17  -6   17.00   19.21
  -3  17  -6   16.81    5.53
   3  17   6   18.24    7.42
  -3 -17  -7   10.05   12.07
  -3  17  -7    7.82   10.32
  -3  17  -7   20.83    6.96
   3  17   7    8.84   10.05
   4   0 -19   -1.83    7.91
   4   0 -18   -3.10    6.95
   4   0 -17    4.22    6.78
   4   0 -16    3.05    2.84
   4   0 -16    5.25    7.04
   4   0 -15    0.74    1.85
   4   0 -15   13.23    9.40
   4   0 -14   56.40    6.92
   4   0 -14   40.47    8.85
   4   0 -13    2.94    2.79
   4   0 -13    1.27    5.65
   4   0 -12   25.13    4.12
  -4   0  12   16.06    8.90
   4   0 -12   27.89    7.49
   4   0 -11   -0.25    2.19
  -4   0  11    1.95    1.67
   4   0 -11    0.83    4.96
   4   0 -10    1.13    1.99
  -4   0  10    2.06    2.61
   4   0 -10    4.18    4.96
   4   0  -9    6.11    2.58
  -4   0   9    3.61    3.37
   4   0  -9    6.16    4.44
   4   0  -8   23.73    2.70
  -4   0   8   23.13    2.82
   4   0  -8   30.36    7.46
   4   0  -7    1.42    1.97
  -4   0   7    2.03    1.76
   4   0  -7    1.66    3.86
  -4   0   7    3.28    3.89
   4   0  -6  351.53   10.75
  -4   0   6  371.20   11.46
   4   0  -6  377.35   13.14
  -4   0   6  347.42   12.32
   4   0  -5   -0.45    0.60
  -4   0   5    0.15    0.37
  -4   0   5    1.02    1.55
   4   0  -5   -0.20    1.31
  -4   0   4  388.69   11.19
  -4   0   4  366.25   10.60
  -4   0   4  349.29   11.58
   4   0  -4  363.71   11.85
  -4   0   3    0.43    0.86
   4   0  -3    0.30    0.37
   4   0  -3    4.70    2.40
  -4   0   3    0.79    1.35
  -4   0   2    9.42    5.56
   4   0  -2    9.89    2.90
   4   0  -2    6.14    4.31
  -4   0   2    7.73    4.80
   4   0  -1   -0.45    3.42
  -4   0   1    8.31    5.40
   4   0  -1    8.19    2.92
  -4   0   1    6.74    3.17
  -4   0   0   57.63    8.28
   4   0   0   38.44    5.68
   4   0   0   40.53    4.60
  -4   0   0   40.61    9.61
  -4   0  -1    2.56    4.89
   4   0   1    7.99    6.39
   4   0   1    0.83    2.25
   4   0   1    3.77    2.83
  -4   0  -2  253.12   10.90
   4   0   2  287.98   11.28
   4   0   2  313.24   10.90
  -4   0  -2  298.22   10.35
  -4   0  -3   -3.62    4.26
   4   0   3    1.12    2.51
  -4   0  -3   -1.54    2.70
   4   0   3    0.69    2.12
  -4   0  -4  157.78    8.94
   4   0   4  152.23    7.80
  -4   0  -4  187.80    8.40
   4   0   4  163.14    7.66
  -4   0  -5    6.22    5.06
   4   0   5    3.52    5.39
  -4   0  -5    1.94    2.63
   4   0   5    7.74    4.09
  -4   0  -6  514.83   17.48
  -4   0  -6  487.37   18.88
  -4   0  -7    2.63    6.37
  -4   0  -7   -0.95    4.47
  -4   0  -8  239.80   12.81
  -4   0  -8  264.67   22.57
  -4   0  -9    3.68    5.90
  -4   0  -9   -3.34    5.22
  -4   0 -10  109.62   12.98
  -4   0 -10  109.34   28.93
  -4   0 -11    5.59    5.48
  -4   0 -11    4.62    4.56
  -4   0 -12   13.47    8.11
  -4   0 -12    4.78    5.26
  -4   0 -13    7.79    5.68
  -4   0 -13   -1.56    6.80
  -4   0 -14   89.18    9.30
  -4   0 -14   85.94   26.53
  -4   0 -15    0.86    5.49
  -4   0 -15    6.47    4.73
  -4   0 -16    3.57    7.56
  -4   0 -16    9.80    7.11
  -4   0 -17    5.78    4.11
  -4   0 -17   -4.07    6.94
   4   2 -19   75.43   16.07
   4  -2 -19   61.14   34.41
   4   2 -18    2.48    6.10
   4  -2 -18    2.19    3.15
   4  -2 -17   40.28   19.77
   4   2 -17   42.16    9.95
   4  -2 -16   10.01    5.59
   4  -2 -16    9.78    7.20
   4   2 -16    1.17    6.14
   4  -2 -15    3.31    4.26
   4   2 -15    4.44    4.06
   4  -2 -15    0.88    3.13
   4   2 -15    8.40    9.41
   4  -2 -14    1.03    1.75
   4   2 -14    4.40    3.10
   4  -2 -14   12.54    6.53
   4   2 -14   -0.56    5.79
   4  -2 -13   59.56   11.49
   4   2 -13   80.73    6.41
   4  -2 -13   87.44   10.65
   4   2 -13   71.50    9.19
   4  -2 -12    2.14    2.74
   4   2 -12    3.79    3.36
  -4  -2  12    2.35    2.06
   4  -2 -12   -1.53    5.88
   4   2 -12   14.59    6.32
   4  -2 -11    0.65    2.31
   4   2 -11    2.63    2.88
  -4   2  11    5.61    3.41
  -4  -2  11    3.13    2.01
   4  -2 -11   10.70    7.77
   4   2 -11    1.13    5.37
   4  -2 -10   44.40    4.13
   4   2 -10   49.72    5.62
  -4   2  10   44.16    4.15
  -4  -2  10   36.90    3.26
   4  -2 -10   66.93    7.49
   4   2 -10   52.98    8.06
   4  -2  -9  335.85   10.66
  -4   2   9  348.45   11.07
   4   2  -9  318.84   10.62
  -4  -2   9  316.95    9.62
   4  -2  -9  383.09   13.80
   4   2  -9  311.93   12.28
   4  -2  -8   57.42    6.53
  -4   2   8   53.21    4.48
   4   2  -8   60.58    6.16
  -4  -2   8   59.19    5.73
   4  -2  -8   64.31    7.70
   4   2  -8   58.29    7.24
   4  -2  -7   64.42    8.07
  -4   2   7   64.31    4.49
   4   2  -7   70.04    4.96
  -4  -2   7   59.35    4.02
   4  -2  -7   60.51    6.03
  -4   2   7   63.70    4.98
   4   2  -7   68.97    7.77
   4  -2  -6   34.82    6.11
  -4   2   6   37.28    3.99
   4   2  -6   31.40    2.85
  -4  -2   6   36.50    4.19
  -4   2   6   35.02    3.57
   4  -2  -6   41.47    5.79
   4   2  -6   41.33    5.61
  -4  -2   6   31.33    4.37
   4  -2  -5  111.91    5.77
  -4   2   5  103.09    5.62
   4   2  -5  120.25    4.43
  -4   2   5  103.99    5.94
   4  -2  -5  104.29    6.26
   4   2  -5  110.60    6.93
  -4  -2   5  105.07    6.86
   4  -2  -4   20.81    3.58
   4   2  -4   14.42    3.98
  -4   2   4   21.76    4.20
   4   2  -4   19.12    5.53
   4  -2  -4   17.89    2.87
  -4   2   4   21.67    2.36
   4   2  -4   24.02    4.23
  -4  -2   4   21.35    3.47
  -4   2   3   28.09    2.82
  -4  -2   3   28.49    4.30
   4   2  -3   29.92    2.14
  -4   2   3   29.85    7.54
   4  -2  -3   31.70    2.42
  -4   2   3   25.99    1.85
   4   2  -3   22.12    3.59
  -4  -2   3   30.55    4.07
   4   2  -2  183.28    6.37
   4  -2  -2  180.62    7.16
  -4   2   2  169.65    6.68
   4  -2  -2  161.59    5.28
  -4   2   2  166.91    5.73
  -4  -2   2  162.82    6.60
   4   2  -2  184.36    7.60
   4   2  -1  214.03    8.57
  -4  -2   1  218.56    8.10
  -4   2   1  212.89    8.46
   4  -2  -1  192.87    7.49
  -4  -2   1  220.87    8.92
   4   2  -1  235.57   10.71
   4   2   0  574.42   17.51
  -4   2   0  555.03   17.79
   4  -2   0  601.60   18.70
   4   2   0  586.90   18.78
  -4  -2  -1  260.86    9.72
   4   2   1  287.33    9.99
  -4   2  -1  245.14    9.12
   4  -2   1  282.61   10.55
  -4   2  -1  229.80    7.57
   4  -2   1  250.56    8.08
  -4  -2  -1  217.73   10.92
   4   2   1  258.70   11.08
  -4  -2  -2   10.59    3.35
   4   2   2   13.86    6.88
  -4   2  -2    5.42    4.83
   4  -2   2   11.15    4.21
   4   2   2    6.46    3.10
  -4   2  -2    9.72    2.99
   4  -2   2    5.41    2.87
   4   2   2    7.09    3.57
  -4   2  -3 1168.54   35.94
   4  -2   3 1116.16   34.16
   4   2   3 1107.38   34.76
  -4   2  -3 1191.17   35.08
   4  -2   3 1195.77   35.41
   4   2   3 1162.81   36.21
  -4  -2  -4   76.01    6.90
   4   2   4   66.78   10.97
  -4   2  -4   85.41    7.16
   4  -2   4   79.88    6.10
   4   2   4   81.82    5.80
  -4   2  -4   94.41    7.99
   4  -2   4   78.86    5.53
   4   2   4   95.70    9.78
  -4  -2  -5 1000.93   27.02
  -4   2  -5 1039.21   29.52
  -4  -2  -5 1095.38   29.87
  -4   2  -5  977.34   25.93
   4  -2   5 1105.38   28.92
  -4  -2  -6   78.49    8.98
  -4   2  -6   59.14    6.57
  -4  -2  -6   76.52    8.99
  -4   2  -6   65.93    8.29
  -4  -2  -7  208.30   10.59
  -4   2  -7  210.87   10.87
  -4  -2  -7  211.06   10.63
  -4   2  -7  209.90   10.45
  -4  -2  -8   58.06    6.95
  -4   2  -8   50.95    6.49
  -4  -2  -8   62.18    8.49
  -4   2  -8   53.29    7.25
  -4  -2  -9  525.63   26.72
  -4   2  -9  514.38   26.16
  -4   2  -9  496.98   30.02
  -4  -2  -9  503.82   25.72
  -4  -2 -10   29.39    7.33
  -4   2 -10   13.62    6.83
  -4  -2 -10   18.44    9.32
  -4   2 -10   23.27    7.67
  -4  -2 -11  110.90    9.05
  -4   2 -11   85.81    9.80
  -4   2 -11  104.00   10.99
  -4  -2 -11  110.12   29.15
  -4  -2 -12   60.38    8.80
  -4   2 -12   66.81    9.23
  -4   2 -12   79.62   10.05
  -4  -2 -12   61.38   23.37
  -4  -2 -13  472.00   24.49
  -4   2 -13  434.07   22.98
  -4   2 -13  482.64   26.35
  -4  -2 -13  466.82   25.20
  -4  -2 -14   22.31    7.73
  -4   2 -14   17.48    7.28
  -4   2 -14   14.08    6.79
  -4  -2 -14   19.80   16.06
  -4   2 -15   18.06    7.43
  -4  -2 -15   20.60   10.05
  -4   2 -15   25.55   10.39
  -4  -2 -15   13.67    5.78
  -4   2 -16    9.25    7.64
  -4  -2 -16   17.30    8.01
  -4  -2 -16    1.54    5.03
  -4   2 -16   10.26    7.41
  -4  -2 -17  218.81   33.34
  -4   2 -17  197.39   31.14
  -4   2 -17  151.46   34.96
  -4  -2 -17  198.28   30.65
   4  -4 -19    4.58    3.82
   4   4 -19    6.19    6.94
   4  -4 -18    4.56    4.71
   4   4 -18    4.91    7.32
   4  -4 -17    4.44    3.66
   4  -4 -17   -0.23    7.28
   4   4 -17    4.26    4.45
   4  -4 -16    2.47    5.03
   4  -4 -16    2.51    4.71
   4   4 -16    5.59    6.86
   4  -4 -15    3.59    2.98
   4   4 -15    4.24    4.25
   4  -4 -15    7.90    8.90
   4   4 -15    2.71    5.00
   4  -4 -14   22.60    9.98
   4   4 -14   41.13    5.85
   4  -4 -14   37.93   14.82
   4   4 -14   31.80    7.18
   4  -4 -13   12.46    6.30
   4   4 -13   11.50    6.37
   4  -4 -13    5.57    6.72
   4   4 -13   17.04    9.41
   4  -4 -12   35.27   12.47
   4   4 -12   28.51   10.66
  -4  -4  12   13.50    8.24
   4  -4 -12   37.98   14.16
   4   4 -12   37.82    8.05
   4  -4 -11   26.71    6.07
   4   4 -11   31.33   10.35
  -4  -4  11   22.39    7.50
   4  -4 -11   32.29   14.54
   4   4 -11   33.12   14.31
   4  -4 -10   45.46   12.19
   4   4 -10   35.34    4.65
  -4  -4  10   46.04    3.96
   4  -4 -10   53.77   21.64
   4  -4  -9   -1.66    2.76
  -4   4   9    2.53    2.92
   4   4  -9    2.03    2.93
  -4  -4   9   -0.20    1.71
   4  -4  -9    0.62    1.52
   4   4  -9   -0.84    5.07
   4  -4  -8   81.22    5.28
  -4   4   8   74.71    4.20
   4   4  -8   80.98    4.46
  -4  -4   8   64.61    6.42
   4  -4  -8   73.90    6.70
   4   4  -8   85.02    7.78
   4  -4  -7   14.81    3.72
  -4   4   7   14.53    3.13
   4   4  -7   10.71    2.90
  -4  -4   7   11.48    3.52
   4  -4  -7    7.53    4.48
  -4   4   7    7.62    2.53
   4   4  -7   10.24    5.11
   4   4  -6  344.58   12.55
   4  -4  -6  353.86   12.97
  -4   4   6  380.21   13.45
   4   4  -6  306.01   10.81
   4  -4  -6  366.41   13.69
  -4   4   6  345.78   12.30
   4   4  -6  367.39   14.70
   4   4  -5   71.03    6.96
   4  -4  -5   71.35    6.81
  -4   4   5   72.94    5.75
   4   4  -5   68.54    7.71
  -4   4   5   70.78    4.57
   4  -4  -5   83.63    7.41
  -4  -4   5   64.42    5.55
   4   4  -5   86.16    7.42
   4   4  -4   56.49    3.48
   4  -4  -4   53.33    8.33
  -4   4   4   48.63    3.51
   4   4  -4   54.71    4.38
  -4   4   4   55.87    2.99
   4   4  -4   52.67   13.58
  -4  -4   4   60.62    5.08
  -4   4   4   46.41    5.35
  -4   4   3  134.24    6.05
   4   4  -3  133.79    7.78
  -4   4   3  136.66    7.26
  -4   4   3  132.49    5.38
   4   4  -3  130.77    6.99
  -4  -4   3  129.73    6.46
  -4   4   3  126.44    6.31
  -4  -4   2  241.89    9.30
  -4   4   2  220.59    8.18
   4   4  -2  217.98    8.55
  -4   4   2  209.71    9.21
   4   4  -2  240.99    9.68
  -4   4   2  231.91    8.81
  -4  -4   2  251.23   11.20
  -4  -4   1  212.43    8.48
   4   4  -1  192.76    7.62
  -4   4   1  228.67   11.65
   4  -4  -1  211.46    8.36
  -4   4   1  209.09    7.29
   4  -4  -1  220.82    7.67
  -4  -4   0  143.24    6.77
   4   4   0  180.70    7.19
   4  -4   0  168.02    7.49
  -4   4   0  169.39    8.46
  -4   4   0  164.78    5.98
   4  -4   0  160.81    5.80
  -4  -4   0  159.07    8.05
   4   4   0  170.33    9.33
  -4  -4  -1   35.41    4.28
   4   4   1   31.26    3.53
  -4   4  -1   44.20    7.62
   4  -4   1   30.36    9.59
  -4   4  -1   35.97    3.84
   4  -4   1   29.90    5.77
   4   4   1   30.13    5.85
  -4  -4  -1   31.71   12.43
  -4  -4  -2   42.06    5.25
   4   4   2   42.61    5.16
  -4   4  -2   42.22    6.43
   4  -4   2   36.91    5.05
  -4   4  -2   47.85    4.02
   4  -4   2   46.50    3.68
  -4  -4  -2   45.58    6.17
   4   4   2   44.11    7.43
   4   4   3   87.64    6.88
  -4  -4  -3   89.42    8.73
  -4   4  -3   89.55    8.04
   4  -4   3   88.48    6.79
  -4   4  -3   93.08    6.01
   4  -4   3   83.12    5.85
   4   4   3   87.62    8.85
  -4  -4  -3   95.04    7.32
  -4  -4  -4  121.97   10.53
  -4   4  -4  125.58   17.98
  -4   4  -4   97.53    8.18
   4  -4   4   98.50    7.67
   4   4   4  108.05   12.43
  -4  -4  -5    1.20    4.74
  -4   4  -5   -3.92    6.11
  -4   4  -5    1.61    3.70
   4   4   5    3.99    5.91
  -4  -4  -6   14.91    6.71
  -4   4  -6   13.38    6.60
  -4   4  -6   17.45    8.43
   4   4   6   16.88    6.38
  -4  -4  -7    2.07    1.82
  -4   4  -7    4.78    5.90
  -4   4  -7    6.11    2.54
   4   4   7    2.15    3.37
  -4  -4  -8  338.77   18.23
  -4   4  -8  310.64   18.77
  -4   4  -8  328.30   21.46
   4   4   8  314.73   34.47
  -4  -4  -9    3.07    5.41
  -4   4  -9    3.37    7.72
  -4   4  -9    0.97    3.10
   4   4   9   14.15   10.05
  -4  -4 -10   94.26   22.40
  -4   4 -10  126.89   11.65
  -4   4 -10  120.78   13.44
   4   4  10   99.19   11.13
  -4  -4 -11   10.33    8.25
  -4   4 -11    1.46    8.18
  -4   4 -11    4.23    5.71
   4   4  11   20.95   11.05
  -4  -4 -12   47.87   10.07
  -4   4 -12   39.06    8.88
  -4   4 -12   37.02    7.86
   4   4  12   59.91   16.08
  -4  -4 -13    4.66    6.00
  -4   4 -13    9.30    8.64
  -4   4 -13    5.89    6.01
   4   4  13    1.39    7.90
  -4  -4 -14   72.51   10.10
  -4   4 -14   50.00   20.23
  -4   4 -14   74.30   11.56
   4   4  14   68.26   23.37
  -4  -4 -15    8.83    7.14
  -4   4 -15   26.90   12.73
  -4   4 -15   26.15   13.48
   4   4  15   23.94   16.73
  -4  -4 -16    1.88    5.53
  -4   4 -16    2.19    5.97
  -4   4 -16    1.64    6.06
   4   4  16    6.62    8.85
   4   6 -18   -0.85    5.04
  -4   6  18    1.09    7.90
   4  -6 -17    0.36    2.29
   4   6 -17    3.55    4.75
   4  -6 -16   23.44   13.90
   4  -6 -16   35.00   16.00
   4   6 -16   21.63   13.05
   4  -6 -15   -0.13    3.67
   4  -6 -15    3.99    5.45
   4   6 -15    9.07    9.86
   4  -6 -14   21.33   11.64
   4   6 -14   20.40    8.86
   4  -6 -14   24.56   14.98
   4   6 -14   22.13    8.88
   4  -6 -13   34.66   15.75
   4   6 -13   29.44    6.48
   4  -6 -13   28.35   12.53
   4   6 -13   17.24    7.92
   4  -6 -12   53.81    7.10
   4   6 -12   50.29    8.79
   4  -6 -12   52.90   29.77
   4   6 -12   61.88   15.86
   4  -6 -11   -0.63    3.74
   4   6 -11    3.71    3.52
   4   6 -11    2.08    4.61
   4  -6 -10   92.52    9.01
   4   6 -10   78.45    8.03
  -4  -6  10   66.51   11.25
   4   6 -10   80.10   10.76
  -4   6  10  104.01   12.63
   4  -6  -9   63.68   10.08
   4   6  -9   65.52    7.53
  -4  -6   9   54.73    7.80
   4   6  -9   68.72   10.03
  -4   6   9   59.96   24.67
   4  -6  -8  123.01   11.73
   4   6  -8  125.96   10.59
   4   6  -8  119.54   15.71
   4   6  -8   98.72   10.11
  -4   6   8   98.65    9.81
   4  -6  -7    1.16    3.42
   4   6  -7    2.19    1.70
   4   6  -7    1.52    2.70
   4   6  -7   -3.11    4.99
  -4   6   7    4.47    4.83
   4   6  -6   48.02    7.82
   4  -6  -6   63.30   18.93
   4   6  -6   60.37    6.22
  -4   6   6   64.47    5.75
   4   6  -6   57.19    7.65
  -4   6   6   52.06    5.71
   4   6  -5    0.10    1.18
   4  -6  -5    0.08    2.56
   4   6  -5    0.45    2.05
  -4   6   5    2.13    1.06
   4   6  -5   -0.43    4.78
  -4   6   5    0.00    4.03
   4  -6  -4  331.56   11.64
   4   6  -4  294.78    9.29
   4   6  -4  302.49   10.79
  -4   6   4  325.90   10.33
   4   6  -4  335.60   17.41
  -4   6   4  381.58   15.71
  -4  -6   3  232.40    9.50
  -4   6   3  213.59    9.20
   4   6  -3  244.79    9.33
  -4   6   3  215.54   10.61
   4   6  -3  248.85   11.16
  -4   6   3  193.34    8.67
   4  -6  -3  209.05    9.76
  -4  -6   2    0.44    3.15
  -4   6   2    0.70    3.22
   4   6  -2    5.35    3.41
  -4   6   2    5.38    5.41
   4   6  -2    0.93    4.19
  -4   6   2    2.91    2.66
   4  -6  -2    2.43    3.33
  -4  -6   1  456.20   16.31
  -4   6   1  431.00   15.07
   4   6  -1  440.93   15.21
  -4   6   1  443.95   18.19
   4   6  -1  431.20   16.02
  -4   6   1  437.52   14.89
   4  -6  -1  444.06   15.17
  -4  -6   0  943.29   29.78
   4   6   0  931.11   29.28
  -4   6   0 1050.85   33.66
  -4   6   0 1020.56   31.02
   4   6   0  916.46   30.35
   4  -6   0 1084.72   33.12
  -4  -6  -1   46.75    7.15
  -4   6  -1   50.53    7.19
  -4   6  -1   36.66    4.17
   4  -6   1   40.34    3.74
   4   6   1   39.86   14.75
  -4  -6  -2   89.78   13.55
  -4   6  -2   72.34    7.39
  -4   6  -2   79.72    6.68
   4  -6   2   64.49    5.74
   4   6   2   75.76    9.22
  -4  -6  -3  326.44   11.89
  -4   6  -3  323.02   18.76
  -4   6  -3  332.85   11.76
   4  -6   3  319.80   10.53
   4   6   3  355.66   16.72
  -4  -6  -4 1391.23   35.49
  -4   6  -4 1486.67   38.61
  -4   6  -4 1468.94   36.51
   4  -6   4 1299.69   33.74
   4   6   4 1353.62   38.34
  -4  -6  -5  154.75    9.21
  -4   6  -5  146.54    8.13
  -4   6  -5  164.19    7.86
   4   6   5  166.47   12.02
  -4  -6  -6   52.61    8.37
  -4   6  -6   66.56   19.81
  -4   6  -6   38.24    5.85
   4   6   6   43.64   24.11
  -4  -6  -7   25.26    6.76
  -4   6  -7   28.32    6.55
  -4   6  -7   31.72   14.92
   4   6   7   22.74    6.79
  -4  -6  -8  853.26   36.07
  -4   6  -8  865.04   37.79
  -4   6  -8  855.16   35.80
   4   6   8  761.67   36.26
  -4  -6  -9   15.94    7.44
  -4   6  -9   -0.72    6.73
  -4   6  -9    0.51    5.21
   4   6   9   -0.44    7.59
  -4  -6 -10  100.82   10.71
  -4   6 -10  104.24   11.76
  -4   6 -10  103.36    8.54
   4   6  10   98.74   12.09
  -4  -6 -11   58.70   10.38
  -4   6 -11   69.85   15.31
  -4   6 -11   80.65   18.64
   4   6  11   99.91   14.63
  -4  -6 -12  391.79   22.63
  -4   6 -12  389.78   21.76
  -4   6 -12  354.52   19.63
   4   6  12  420.33   27.55
  -4  -6 -13   98.90    9.91
  -4   6 -13   73.27   24.44
  -4   6 -13   89.71    9.91
   4   6  13   92.13   17.12
  -4  -6 -14   59.35    9.12
  -4   6 -14   71.50   10.91
  -4   6 -14   54.96   18.93
   4   6  14   71.81   14.29
  -4  -6 -15    2.90    3.67
  -4   6 -15    5.16    6.39
  -4   6 -15   21.17    7.59
   4   6  15    6.38   10.19
  -4  -6 -16   90.47   15.96
  -4   6 -16   43.25   36.26
  -4   6 -16   81.37   15.59
   4   6  16  126.25   23.46
   4  -8 -17    2.28    1.71
   4   8 -17    5.62    7.25
  -4   8  17   -4.16    8.27
   4  -8 -16    8.89    9.46
   4   8 -16   13.15   11.13
  -4   8  16   38.30   15.90
   4  -8 -15   32.13   14.84
   4   8 -15   42.76   10.92
  -4   8  15   46.34   12.76
   4  -8 -14   25.36    6.86
   4   8 -14   21.98    9.60
   4   8 -14   20.83   13.67
  -4   8  14   21.78    8.97
   4  -8 -13    9.33    6.74
   4   8 -13    7.90    4.70
   4   8 -13    6.94    9.58
  -4   8  13   10.16    7.57
   4  -8 -12   -0.26    4.14
   4   8 -12    1.97    2.02
   4   8 -12   -1.01    6.92
  -4   8  12    6.06    7.02
   4  -8 -11   15.16   11.02
   4   8 -11   19.13    4.36
   4   8 -11   22.92    9.68
  -4   8  11   23.92    7.40
   4  -8 -10   47.78   20.26
   4   8 -10   45.10   22.44
   4   8 -10   56.41    9.33
  -4   8  10   53.80   10.50
   4  -8  -9   57.87   23.93
   4   8  -9   63.99   14.85
   4   8  -9   76.10   10.53
  -4   8   9   46.22   10.86
   4   8  -8    8.70    6.57
   4   8  -8   12.00   12.44
  -4   8   8   14.83    7.02
   4  -8  -7   98.37   11.95
   4   8  -7  118.18   11.32
   4   8  -7  117.36   12.56
  -4   8   7  112.75   13.07
   4  -8  -6   38.07    7.85
   4   8  -6   37.28   16.11
   4   8  -6   43.53    7.28
  -4   8   6   57.10    8.71
   4  -8  -5   89.45    8.21
   4   8  -5   81.09    5.98
   4   8  -5   93.91    7.48
  -4   8   5   66.52    5.95
   4   8  -4    6.84    5.99
  -4   8   4    8.32    5.38
   4   8  -4    5.96    2.98
  -4   8   4    7.61    6.43
   4  -8  -4    5.98    3.89
  -4  -8   3   27.05   13.24
  -4   8   3   20.99   12.22
   4   8  -3   29.83    5.39
  -4   8   3   30.66   14.47
   4  -8  -3   20.30    3.91
  -4  -8   2    4.91    3.04
  -4   8   2    8.13    6.58
  -4   8   2    3.96    5.09
   4   8  -2    7.58    3.14
   4  -8  -2    7.53    5.41
  -4  -8   1  420.58   14.67
  -4   8   1  401.39   15.04
  -4   8   1  374.58   12.01
   4   8  -1  392.63   14.22
   4  -8  -1  334.41   11.59
  -4  -8   0   29.65    5.49
  -4   8   0   42.03   22.73
   4   8   0   30.38    6.72
  -4   8   0   36.93    7.47
   4  -8   0   27.72    4.58
  -4  -8  -1  218.50    9.93
  -4   8  -1  205.55   11.73
  -4   8  -1  217.87   14.43
   4  -8   1  222.15    9.19
   4   8   1  236.03   11.81
  -4  -8  -2   13.06    8.16
  -4   8  -2   23.73   11.00
  -4   8  -2   15.54    4.50
   4  -8   2   14.07    5.91
   4   8   2   16.97    8.20
  -4  -8  -3  163.97    9.06
  -4   8  -3  182.22   10.86
  -4   8  -3  158.04    9.03
   4   8   3  144.74   12.00
  -4  -8  -4   55.02    7.79
  -4   8  -4   65.28   15.41
  -4   8  -4   48.86   13.90
   4   8   4   44.50   10.13
  -4  -8  -5   12.35    8.93
  -4   8  -5   11.12    9.58
  -4   8  -5   10.62    4.69
   4   8   5    6.57    7.14
  -4  -8  -6   64.54    9.31
  -4   8  -6   99.94   23.36
  -4   8  -6   67.28    9.70
   4   8   6   60.47   12.29
  -4  -8  -7   63.67   14.16
  -4   8  -7   64.43    8.06
  -4   8  -7   74.34   13.23
   4   8   7   78.08   11.85
  -4  -8  -8   90.84    9.13
  -4   8  -8   80.86   10.22
  -4   8  -8  102.90   11.97
   4   8   8   73.79   13.18
  -4  -8  -9   31.99   14.60
  -4   8  -9   51.01   10.19
  -4   8  -9   38.05    8.62
   4   8   9   54.62   11.94
  -4  -8 -10   11.18    8.40
  -4   8 -10    9.69    7.21
  -4   8 -10    8.87    5.34
   4   8  10   23.46    8.81
  -4  -8 -11   28.87   11.74
  -4   8 -11   31.14    9.53
  -4   8 -11   36.67   11.45
   4   8  11   36.10   13.29
  -4  -8 -12   23.02    9.95
  -4   8 -12   29.79    9.74
  -4   8 -12   11.77    6.03
   4   8  12   16.89   10.24
  -4  -8 -13  100.32   12.35
  -4   8 -13   88.87   13.17
  -4   8 -13   89.03   11.03
   4   8  13   99.19   17.59
  -4  -8 -14    9.25    9.36
  -4   8 -14   26.77    9.71
  -4   8 -14    7.64    6.01
   4   8  14    6.23    9.26
  -4  -8 -15   14.23    8.36
  -4   8 -15   17.01   12.50
  -4   8 -15   37.23    9.36
   4   8  15   24.46   10.70
   4 -10 -16    6.65    5.44
   4  10 -16   26.83   10.49
  -4  10  16   23.18    8.76
   4 -10 -15   10.12    8.40
   4  10 -15   16.61   11.13
  -4  10  15    5.58   10.31
   4 -10 -14    3.70    5.92
   4  10 -14   -3.67    6.86
  -4  10  14    1.43    5.81
   4 -10 -13   44.30   24.67
   4  10 -13   49.73    7.93
   4  10 -13   35.84   19.06
  -4  10  13   42.67   19.76
   4 -10 -12   48.94   23.74
   4  10 -12   62.42    8.08
   4  10 -12   59.35    9.65
  -4  10  12   49.58   12.11
   4 -10 -11    6.34    5.74
   4  10 -11    1.14    3.01
   4  10 -11    0.73    7.16
  -4  10  11   15.05   10.25
   4 -10 -10   60.37   25.46
   4  10 -10   41.94   17.71
   4  10 -10   40.79    8.66
  -4  10  10   46.90   10.18
   4 -10  -9    4.77    5.31
   4  10  -9    7.57    4.81
   4  10  -9    3.97    6.01
  -4  10   9   12.89    9.41
   4 -10  -8   92.94   19.76
   4  10  -8   89.46   11.56
   4  10  -8  107.90   11.41
  -4  10   8  115.89   12.32
   4 -10  -7    6.85    6.44
   4  10  -7    2.24    4.97
   4  10  -7    3.77    5.07
  -4  10   7    9.75    7.72
   4 -10  -6   48.24   22.35
   4  10  -6   77.12   10.37
   4  10  -6   58.61    9.43
  -4  10   6   68.29   10.27
   4  10  -5  149.02   23.87
   4  10  -5  159.69    9.48
  -4  10   5  146.74   14.26
   4  10  -4  748.85   35.34
  -4  10   4  623.90   31.88
   4  10  -4  595.76   31.92
  -4  10   4  566.69   28.19
  -4  10   3  264.92   16.64
   4  10  -3  309.92   17.91
  -4  10   3  266.51   14.81
   4  10  -3  313.04   17.81
  -4 -10   2   38.29   13.19
  -4  10   2   54.69    8.65
  -4  10   2   50.06    6.00
   4  10  -2   63.81    8.33
  -4 -10   1    2.12    2.32
  -4  10   1    1.12    5.90
  -4  10   1    0.64    3.76
   4  10  -1    1.33    3.35
  -4 -10   0  617.33   29.35
  -4  10   0  632.69   30.96
  -4  10   0  554.28   26.45
   4  10   0  560.57   31.60
  -4 -10  -1  192.77   13.89
  -4  10  -1  191.91   14.56
  -4  10  -1  203.85   11.62
   4  10   1  222.93   15.98
  -4 -10  -2   45.28    8.36
  -4  10  -2   46.68   15.05
  -4  10  -2   34.01    5.03
   4  10   2   41.18   17.02
  -4 -10  -3    9.92    7.36
  -4  10  -3   21.26    7.16
  -4  10  -3    9.85    5.78
   4  10   3   10.47    7.00
  -4 -10  -4  874.56   40.12
  -4  10  -4  936.62   40.71
  -4  10  -4  803.20   33.32
   4  10   4  795.74   36.94
  -4 -10  -5   26.20    9.98
  -4  10  -5   14.33    7.62
  -4  10  -5   27.97    5.84
   4  10   5   20.38    9.41
  -4 -10  -6    0.74    3.26
  -4  10  -6    4.61    3.45
  -4  10  -6    8.32    5.79
   4  10   6    1.03    4.62
  -4 -10  -7    3.60    5.71
  -4  10  -7    3.49    7.23
  -4  10  -7    7.39    5.08
   4  10   7   14.25   10.87
  -4 -10  -8  873.61   20.82
  -4  10  -8  820.05   49.84
  -4  10  -8  819.51   48.92
   4  10   8  920.99   27.92
  -4 -10  -9  116.72   14.47
  -4  10  -9   92.84    8.98
  -4  10  -9   83.07   16.22
   4  10   9  119.61   16.14
  -4 -10 -10   61.02   29.15
  -4  10 -10   66.63   30.39
  -4  10 -10   58.10   14.49
   4  10  10   74.01   13.85
  -4 -10 -11    6.92    7.58
  -4  10 -11    3.82    7.48
  -4  10 -11    5.51    3.89
   4  10  11    1.66    8.75
  -4 -10 -12  302.87   21.27
  -4  10 -12  231.57   18.06
  -4  10 -12  233.10   22.02
   4  10  12  252.09   22.48
  -4 -10 -13   19.50   13.10
  -4  10 -13   21.19    7.84
  -4  10 -13   11.07    7.45
   4  10  13   35.23   17.36
  -4 -10 -14   28.16   18.01
  -4  10 -14   25.84   18.81
  -4  10 -14   45.34   11.70
   4  10  14   46.85   16.45
   4 -12 -15    4.51    6.95
   4  12 -15    8.75    6.11
  -4  12  15    4.69    7.58
   4 -12 -14   26.46   18.33
   4  12 -14   35.43   16.36
  -4  12  14   25.61    8.33
   4 -12 -13    6.26    7.67
   4  12 -13   12.66    7.44
  -4  12  13   -2.14    6.00
   4 -12 -12    7.19    5.94
   4  12 -12    4.09    5.15
   4  12 -12    9.21    7.27
  -4  12  12   11.71    8.02
   4 -12 -11   29.68   15.31
   4  12 -11   31.40    6.90
   4  12 -11   33.92   10.12
  -4  12  11   12.62    8.23
   4 -12 -10   61.46   26.91
   4  12 -10   68.63    8.86
   4  12 -10   41.83   14.06
  -4  12  10   71.48   11.83
   4 -12  -9   -1.65    5.37
   4  12  -9   10.77    7.22
   4  12  -9    3.42    7.79
  -4  12   9    0.10    5.34
   4 -12  -8    2.46    5.83
   4  12  -8    2.11    5.57
   4  12  -8   -1.61    6.37
  -4  12   8    5.62    5.74
   4 -12  -7   32.28   12.03
   4  12  -7   30.42   15.96
   4  12  -7   22.57    6.65
  -4  12   7   32.83   15.86
   4  12  -6    0.24    5.72
  -4  12   6    0.49    7.22
   4  12  -6    3.63    6.71
  -4  12   6    4.73    5.34
   4  12  -5   43.02   20.55
  -4  12   5   40.69   21.70
   4  12  -5   42.65   13.50
  -4  12   5   36.78    6.18
  -4  12   4    5.24    7.35
   4  12  -4   15.40    7.91
   4  12  -4    7.77    5.85
  -4  12   4   17.80    5.62
  -4  12   3   57.91   17.28
   4  12  -3   51.57   21.28
  -4  12   3   44.42   11.85
   4  12  -3   48.81   26.26
  -4  12   2  101.79   12.29
   4  12  -2   60.25   11.33
   4  12  -2   92.79    8.73
  -4  12   2  101.38    8.88
  -4 -12   1   16.65    5.98
  -4  12   1   17.11    9.31
   4  12  -1   23.98    8.78
  -4  12   1   10.33    4.62
  -4 -12   0   43.02   16.06
  -4  12   0   27.65    7.27
  -4  12   0   42.19   15.41
   4  12   0   34.70   12.03
  -4 -12  -1    5.60    3.51
  -4  12  -1    5.15    8.28
  -4  12  -1   -0.59    4.05
   4  12   1    2.83    3.05
  -4 -12  -2   22.55    8.38
  -4  12  -2   14.05    7.72
  -4  12  -2   11.29    4.43
   4  12   2   16.11   10.07
  -4 -12  -3  101.52    9.98
  -4  12  -3   96.29   11.65
  -4  12  -3   86.92   18.41
   4  12   3  114.51   12.08
  -4 -12  -4   10.23    6.01
  -4  12  -4   11.23    8.06
  -4  12  -4    4.78    4.63
   4  12   4    7.91    7.66
  -4 -12  -5    7.72    7.86
  -4  12  -5    7.99    7.68
  -4  12  -5    8.29    4.58
   4  12   5    7.66    8.08
  -4 -12  -6   21.31    6.34
  -4  12  -6   17.67   10.23
  -4  12  -6    7.09    4.60
   4  12   6   16.27   12.12
  -4 -12  -7    7.88    6.75
  -4  12  -7   11.10    7.45
  -4  12  -7   25.73    8.07
   4  12   7   26.13   12.10
  -4 -12  -8   35.61   10.14
  -4  12  -8   45.02   19.25
  -4  12  -8   30.91   14.23
   4  12   8   30.24   22.17
  -4 -12  -9   28.76    7.87
  -4  12  -9   34.18   12.33
  -4  12  -9   16.35    5.88
   4  12   9   28.71   13.46
  -4 -12 -10   10.51    9.08
  -4  12 -10   18.41    8.59
  -4  12 -10    8.42    4.66
   4  12  10   12.41    8.67
  -4 -12 -11    5.93    6.15
  -4  12 -11   10.94   10.83
  -4  12 -11    3.21    5.37
   4  12  11   -0.16   14.10
  -4 -12 -12    8.63    8.68
  -4  12 -12   -2.95    7.16
  -4  12 -12    4.59    5.66
   4  12  12    8.34   10.10
  -4  12 -13    5.15    7.98
  -4  12 -13    7.69    5.38
   4  12  13   37.83   14.86
   4 -14 -13   41.14   24.27
   4  14 -13   73.60   15.34
  -4  14  13   21.80    7.53
   4 -14 -12   -0.04    5.74
   4  14 -12   -2.37    5.13
   4  14 -12    3.42    6.73
  -4  14  12    2.07    4.49
   4 -14 -11    6.19    4.31
   4  14 -11   15.46    5.95
   4  14 -11   24.28    9.03
  -4  14  11   11.24    6.79
   4 -14 -10    3.69    5.63
   4  14 -10   -0.77    5.83
   4  14 -10   11.29    7.76
  -4  14  10    5.73    5.99
   4 -14  -9   53.47   24.27
   4  14  -9   48.53   18.20
   4  14  -9   52.27   12.44
  -4  14   9   43.53    9.07
   4  14  -8    9.45    6.57
  -4  14   8    2.85    8.37
   4  14  -8   12.92    9.83
  -4  14   8    3.12    6.13
   4  14  -7   -1.48    5.52
  -4  14   7    4.38    7.59
   4  14  -7   11.15   10.03
  -4  14   7    6.24    5.96
   4  14  -6   36.24   14.74
  -4  14   6   30.90    8.87
   4  14  -6   48.28    7.82
  -4  14   6   39.73   20.86
  -4  14   5  139.20   31.39
   4  14  -5  139.74   12.79
   4  14  -5  151.23   16.55
  -4  14   5  162.09   12.35
   4  14  -4   18.74    8.77
  -4  14   4   33.02    9.30
   4  14  -4   22.75    8.55
  -4  14   4   23.04   12.55
   4  14  -3   92.15   12.32
  -4  14   3  121.75   11.98
   4  14  -3  104.43    9.98
  -4  14   3  105.97    8.34
  -4  14   2   36.14   17.38
   4  14  -2   20.44   14.58
  -4  14   2   21.33   15.65
   4  14  -2   32.84    9.26
  -4  14   1  192.77   18.85
   4  14  -1  200.31   17.43
   4  14  -1  157.92   15.07
  -4  14   1  169.04   13.88
  -4 -14   0  147.30   16.84
  -4  14   0  184.99   17.88
  -4  14   0  160.85   19.94
   4  14   0  159.66   15.99
  -4 -14  -1   70.13   10.69
  -4  14  -1   72.45   36.42
  -4  14  -1   70.99   10.04
   4  14   1   48.10   15.04
  -4 -14  -2   27.66   12.46
  -4  14  -2   24.74   18.28
  -4  14  -2   25.73    8.48
   4  14   2   23.34   10.02
  -4 -14  -3    7.87    3.80
  -4  14  -3   11.36    8.08
  -4  14  -3    6.05    6.30
   4  14   3   21.09   10.26
  -4 -14  -4  137.65   19.90
  -4  14  -4  125.99   16.23
  -4  14  -4  148.91   15.28
   4  14   4  136.79   17.29
  -4 -14  -5  118.60   24.95
  -4  14  -5  102.14   13.08
  -4  14  -5  106.57   18.20
   4  14   5   74.38   13.52
  -4 -14  -6   -7.05    6.18
  -4  14  -6    2.94    4.98
  -4  14  -6   -3.12    4.95
   4  14   6    3.69    8.00
  -4 -14  -7   59.70   34.81
  -4  14  -7   48.15   24.14
  -4  14  -7   73.61    8.48
   4  14   7   66.13   14.06
  -4 -14  -8  100.40   12.99
  -4  14  -8  123.60   27.98
  -4  14  -8  106.32   10.76
   4  14   8  123.36   19.29
  -4 -14  -9  215.99   27.54
  -4  14  -9  230.75   17.46
  -4  14  -9  149.61   12.87
   4  14   9  222.92   22.61
  -4 -14 -10    3.17    7.96
  -4  14 -10   -0.58    8.14
  -4  14 -10    2.56    5.88
   4  14  10    1.55    6.28
  -4 -14 -11    2.61    5.01
  -4  14 -11    9.12    8.03
  -4  14 -11    5.00    3.50
   4  14  11    9.17    9.06
   4  16 -10   22.93   16.08
  -4  16  10   22.49   24.14
   4  16 -10   36.69   10.51
  -4  16  10   40.65   11.20
   4  16  -9    3.37    6.46
  -4  16   9   -1.07    7.55
   4  16  -9    1.81    7.40
  -4  16   9   -7.86    6.38
   4  16  -8   12.84    8.15
  -4  16   8   24.27   14.78
   4  16  -8   36.74   11.08
  -4  16   8   20.04    9.89
   4  16  -7   -4.06    6.15
  -4  16   7    2.55    8.49
   4  16  -7    7.88   11.76
  -4  16   7    4.23    5.69
   4  16  -6   -1.38    6.90
  -4  16   6   -0.92    9.31
   4  16  -6    1.65    6.37
  -4  16   6    1.54    3.87
   4  16  -5    0.62    4.71
  -4  16   5    2.45    6.68
   4  16  -5    9.07    6.66
  -4  16   5    2.49    5.38
   4  16  -4    1.28    7.23
  -4  16   4    3.99    8.83
   4  16  -4    7.38    8.79
  -4  16   4    1.42    5.57
   4  16  -3    6.09    7.19
  -4  16   3    0.44    6.03
   4  16  -3    9.03   10.10
  -4  16   3    6.05    5.21
   4  16  -2   34.96   11.07
  -4  16   2   48.15   21.50
   4  16  -2   62.11   11.22
  -4  16   2   33.59   20.50
  -4  16   1   69.24   14.80
   4  16  -1   51.29   31.85
  -4  16   1   65.10   13.29
   4  16  -1   74.37   16.06
  -4  16   0   16.36   13.88
   4  16   0   11.60   11.22
  -4  16   0   14.75    5.08
   4  16   0   18.52   10.37
  -4  16  -1    7.35    7.89
  -4  16  -1   10.28    7.51
   4  16   1    1.80    7.57
  -4 -16  -2   20.29    7.86
  -4  16  -2   14.63    8.81
  -4  16  -2    8.58    5.55
   4  16   2   14.68    6.19
  -4 -16  -3   17.19   17.79
  -4  16  -3   15.59    9.53
  -4  16  -3   19.46    7.46
   4  16   3   30.55   10.48
  -4 -16  -4   25.01   15.59
  -4  16  -4   11.04    7.75
  -4  16  -4   44.41   11.25
   4  16   4   19.93   15.58
  -4 -16  -5   34.55   18.11
  -4  16  -5   29.93   11.53
  -4  16  -5   28.83   21.88
   4  16   5   22.82   15.81
  -4 -16  -6    2.66    7.66
  -4  16  -6   14.29    8.94
  -4  16  -6    8.27    4.79
   4  16   6   11.78   13.60
  -4 -16  -7    1.75    4.88
  -4  16  -7   19.75   11.69
  -4  16  -7   -0.60    5.07
   4  16   7   -3.14    8.99
  -4 -16  -8    4.41    5.65
  -4  16  -8    6.27    5.89
  -4  16  -8    6.37    5.30
   4  16   8   12.52   11.94
   4  18  -6   12.08    9.91
  -4  18   6    7.77    7.83
   4  18  -6   16.75    7.45
  -4  18   6    1.59    5.11
   4  18  -5  102.38   16.17
  -4  18   5  144.95   16.50
   4  18  -5   97.64   10.33
  -4  18   5   98.08    9.74
   4  18  -4    4.06    5.71
  -4  18   4    5.38    9.33
   4  18  -4    9.29    5.87
  -4  18   4    3.63    5.85
   4  18  -3   53.58   36.92
  -4  18   3   48.62   37.87
   4  18  -3   61.37   24.01
  -4  18   3   91.78   20.59
  -4  18   2    5.88    8.41
   4  18  -2    4.39    8.57
  -4  18   2    4.62    4.94
   4  18  -2    0.19    6.63
   4  18  -1   10.25   11.49
  -4  18   1   14.15    8.31
  -4  18   1   33.83    7.73
   4  18  -1   13.49    8.70
  -4  18   0    4.95    8.06
   4  18   0    7.80    8.90
  -4  18   0    3.93    5.68
   4  18   0    3.18    7.21
  -4  18  -1   23.60   26.63
   4  18   1   31.36   24.23
  -4  18  -1   57.89    8.52
   4  18   1   51.56   10.90
  -4  18  -2    9.49    9.89
   4  18   2   -1.09    8.96
  -4  18  -2    7.40    7.08
   4  18   2    5.44    7.88
  -4  18  -3   15.98    9.99
   4  18   3   53.08   15.12
  -4 -18  -4   -2.08    6.62
  -4  18  -4   14.63   11.89
   4  18   4    5.24    5.61
   5   1 -19   22.28   16.54
   5  -1 -19   26.50   15.10
   5   1 -18   -5.78    7.18
   5  -1 -18    6.31    6.83
   5   1 -17   80.84   11.74
   5  -1 -17   91.74   14.12
   5  -1 -16  100.43   13.22
   5   1 -16   81.33   16.99
   5  -1 -15   45.19    5.83
   5   1 -15   46.47   12.53
   5  -1 -15   67.47   10.31
   5   1 -15   53.74   13.25
   5  -1 -14   31.26   12.36
   5   1 -14   41.23    5.86
   5  -1 -14   35.38    8.66
   5   1 -14   35.01    8.34
   5  -1 -13  349.09   14.11
   5   1 -13  367.16   21.27
   5  -1 -13  368.95   17.75
   5   1 -13  338.33   16.59
   5  -1 -12   24.52    8.86
   5   1 -12   29.67   11.65
  -5   1  12   32.21    4.91
  -5  -1  12   26.39    2.95
   5  -1 -12   38.00   14.93
   5   1 -12   32.71   14.77
   5  -1 -11   13.56    5.66
   5   1 -11   12.13    5.27
  -5   1  11   11.08    3.08
  -5  -1  11   13.30    2.84
   5  -1 -11    9.05    5.01
   5   1 -11    8.15    5.49
   5  -1 -10    5.53    3.28
   5   1 -10    6.09    2.12
  -5   1  10    7.58    2.44
  -5  -1  10    4.95    1.82
   5   1 -10    3.82    7.15
   5  -1 -10    8.91    4.79
   5  -1  -9  474.84   13.78
   5   1  -9  499.67   12.86
  -5   1   9  509.70   13.93
  -5  -1   9  461.94   12.21
   5   1  -9  468.06   15.28
   5  -1  -9  495.02   15.77
   5  -1  -8  624.28   16.18
   5   1  -8  600.56   14.99
  -5   1   8  631.52   17.32
  -5  -1   8  621.72   15.74
   5   1  -8  694.68   20.32
   5  -1  -8  584.79   17.65
   5  -1  -7   16.62    4.89
  -5   1   7   17.40    2.17
   5   1  -7   16.51    4.29
  -5  -1   7   21.01    2.57
   5  -1  -7   23.82    7.99
  -5   1   7   17.86    3.18
  -5  -1   7   17.41   10.00
   5   1  -7   18.31    4.95
   5  -1  -6   21.97    3.90
  -5   1   6   28.36    5.92
  -5  -1   6   24.87    2.55
   5  -1  -6   26.34    4.09
   5   1  -6   19.47    4.56
  -5   1   6   28.68    7.49
  -5  -1   6   29.46    3.83
  -5   1   5  316.68    9.81
  -5   1   5  272.62    9.79
   5  -1  -5  301.77   10.35
   5   1  -5  292.90   10.49
  -5   1   5  302.02   10.33
  -5  -1   5  292.74   10.37
  -5   1   4   27.96    5.89
  -5   1   4   28.51    4.88
   5  -1  -4   24.67    2.72
  -5   1   4   25.95    2.45
   5   1  -4   32.93    4.33
  -5  -1   4   21.76    4.92
  -5  -1   3   66.20    2.37
   5   1  -3   72.45    2.75
  -5   1   3   66.53    3.41
   5  -1  -3   68.92    6.13
   5  -1  -3   67.27    2.76
   5   1  -3   71.94    3.99
  -5   1   3   70.13    2.83
  -5  -1   3   70.57    3.88
   5   1  -1 1163.60   34.08
   5  -1  -1 1148.24   33.68
   5   1  -1 1339.52   39.28
   5  -1  -1 1265.72   35.92
  -5  -1   1 1187.12   34.69
  -5   1   1 1180.56   33.60
  -5  -1   0   20.46    6.02
   5   1   0   18.58    4.47
  -5   1   0   12.66    8.22
   5  -1   0   10.42    2.90
   5  -1   0    9.77    2.11
   5   1   0    7.70    4.37
   5  -1   0    9.07    3.17
  -5  -1   0    9.77    4.34
   5   1   1   30.04    3.99
  -5  -1  -1   14.16    4.50
   5  -1   1   28.12    3.92
  -5   1  -1   20.46    7.62
  -5   1  -1   18.76    6.23
   5  -1   1   23.64    2.56
   5   1   1   23.01    4.45
  -5  -1  -1   23.59    3.89
  -5  -1  -2  134.59    7.75
   5   1   2   98.20    6.73
   5  -1   2  132.03    7.88
  -5   1  -2  120.81    8.54
  -5   1  -2  120.03    5.73
   5   1   2  105.37    6.62
   5  -1   2  129.00    5.93
   5   1   2  117.22    7.34
  -5  -1  -3   46.00    7.12
   5   1   3   33.42    4.01
   5  -1   3   37.28    6.28
  -5   1  -3   35.42    6.01
   5   1   3   34.94    4.02
  -5   1  -3   49.95    5.12
   5  -1   3   45.81    4.64
  -5  -1  -4   74.66    8.00
   5   1   4   43.97    4.57
  -5   1  -4   52.78    7.27
   5  -1   4   46.99    5.34
   5   1   4   61.10    5.33
  -5   1  -4   61.25    5.67
  -5  -1  -4   52.26   10.72
   5  -1   4   54.53    6.88
  -5  -1  -5    8.27    5.49
  -5   1  -5    3.36    5.86
  -5  -1  -5    3.24    3.61
  -5   1  -5    1.50    3.68
  -5  -1  -6  269.34   12.33
  -5   1  -6  221.81   11.23
  -5   1  -6  211.22    9.22
  -5  -1  -6  250.15   11.94
  -5  -1  -7   16.46    7.29
  -5   1  -7   13.44    5.07
  -5   1  -7   20.73    5.81
  -5  -1  -7   19.16    7.61
  -5  -1  -8    6.02    7.25
  -5   1  -8   10.02    6.37
  -5   1  -8   16.43    6.64
  -5  -1  -8    6.33    3.17
  -5  -1  -9   30.58    5.51
  -5   1  -9   34.60   13.16
  -5  -1  -9   54.79   20.59
  -5   1  -9   42.41    9.03
  -5  -1 -10   29.75    7.52
  -5   1 -10   20.62    8.74
  -5   1 -10   19.64   11.05
  -5  -1 -10   26.78   14.21
  -5  -1 -11   78.62    9.54
  -5   1 -11   76.32   11.28
  -5   1 -11   97.71   11.74
  -5  -1 -11   87.05   10.49
  -5  -1 -12    8.14    5.78
  -5   1 -12   -4.67    6.86
  -5   1 -12   -2.15    6.41
  -5  -1 -12   -6.66    7.18
  -5   1 -13    5.48    5.74
  -5  -1 -13   23.65    8.09
  -5   1 -13    4.28    4.66
  -5  -1 -13   12.50    7.24
  -5  -1 -14    2.88    5.92
  -5   1 -14   -2.28    5.53
  -5   1 -14   -2.53    6.92
  -5  -1 -14    3.39    7.61
  -5   1 -15   13.42    8.99
  -5  -1 -15   12.58    6.43
  -5   1 -15   14.27    6.23
  -5  -1 -15    7.17    9.89
  -5  -1 -16    4.35    6.19
  -5   1 -16   12.53    8.54
  -5   1 -16    8.95    7.94
  -5  -1 -16   12.22    6.57
   5  -3 -19   21.46   14.74
   5   3 -19   33.75   15.52
   5  -3 -18  126.27   21.44
   5   3 -18  120.38   12.07
   5  -3 -17   54.86   17.73
   5   3 -17   29.27    7.30
   5  -3 -16   66.99   18.11
   5  -3 -16   73.44   17.32
   5   3 -16   74.58   33.25
   5  -3 -15   34.00   16.74
   5   3 -15   47.57    9.79
   5  -3 -15   38.57   12.54
   5   3 -15   52.39   10.16
   5  -3 -14   27.27    9.04
   5   3 -14   21.20   10.40
   5  -3 -14   28.02    9.70
   5   3 -14   30.70    8.50
   5  -3 -13  238.71   19.90
   5   3 -13  272.04   17.30
   5  -3 -13  261.59   19.66
   5   3 -13  248.40   22.26
   5  -3 -12  183.16   12.90
   5   3 -12  215.92   10.71
  -5  -3  12  157.78   12.41
   5  -3 -12  179.26   12.97
   5   3 -12  180.88   12.91
   5  -3 -11   91.20   15.39
  -5   3  11   86.73   10.05
   5   3 -11   94.05    8.71
  -5  -3  11   66.01    6.33
   5  -3 -11   89.05   10.60
   5   3 -11   96.58   11.82
   5  -3 -10   55.94    7.22
   5   3 -10   57.05    3.82
  -5   3  10   62.62    4.10
  -5  -3  10   54.91    6.56
   5  -3 -10   63.16    8.68
   5   3 -10   76.16   19.93
   5  -3  -9  132.50    5.68
  -5   3   9  112.57    8.76
   5   3  -9  137.01    6.39
   5  -3  -9  130.11    7.56
   5   3  -9  151.09   18.33
   5  -3  -8  182.26    8.61
  -5   3   8  186.22    7.34
   5   3  -8  179.22    5.53
  -5  -3   8  190.66    6.39
   5  -3  -8  193.60    8.87
   5   3  -8  162.73   12.85
   5  -3  -7    2.23    2.51
  -5   3   7    5.59    2.83
   5   3  -7    1.33    2.18
   5  -3  -7    7.92    3.74
  -5   3   7    2.35    2.35
   5   3  -7    8.37    4.41
   5  -3  -6   72.55    8.64
   5   3  -6   64.45    4.47
  -5   3   6   67.22    6.93
   5   3  -6   58.83    4.11
   5  -3  -6   69.07    5.55
  -5   3   6   68.12    4.72
   5   3  -6   57.04    6.81
  -5  -3   6   62.17   10.47
   5  -3  -5  109.13    9.23
  -5   3   5   98.05    6.09
   5   3  -5   97.57    5.09
   5  -3  -5  106.68    5.57
  -5   3   5   78.47    4.67
   5   3  -5   99.31    7.95
  -5  -3   5   79.76    9.11
  -5  -3   4  913.11   26.67
  -5   3   4  929.11   27.44
   5   3  -4  871.94   25.22
  -5   3   4  827.90   25.26
   5  -3  -4  859.70   26.00
  -5   3   4  818.50   24.11
   5   3  -4  911.20   28.12
  -5  -3   4  896.56   27.77
  -5   3   3   13.18    3.62
  -5  -3   3    6.51    3.30
   5   3  -3   11.58    3.09
  -5   3   3    5.32    5.53
  -5   3   3    9.98    1.93
   5   3  -3   10.32    3.52
  -5  -3   3    7.21    3.65
  -5   3   3    8.39    3.91
  -5  -3   2  113.28    5.45
   5   3  -2  115.93    4.98
   5  -3  -2  117.26    5.79
  -5   3   2  126.64    6.86
  -5   3   2  128.04    4.38
   5   3  -2  126.60   12.10
  -5  -3   2  120.98    6.64
  -5   3   2  126.18    4.97
  -5  -3   1  252.94    9.74
   5   3  -1  278.80    9.86
  -5   3   1  225.21    9.31
   5  -3  -1  240.22   10.03
  -5   3   1  253.74    7.50
   5   3  -1  259.74   11.31
   5  -3  -1  255.45    7.75
  -5  -3   1  251.24   10.12
   5   3   0   80.65    5.54
  -5  -3   0   75.59    4.69
  -5   3   0   79.24    6.76
   5  -3   0   71.00    3.82
  -5   3   0   71.31    2.51
   5  -3   0   82.26    4.42
   5   3   0   72.94    6.88
  -5  -3   0   88.12    7.04
  -5  -3  -1   26.72   11.55
   5   3   1   18.57    3.06
  -5   3  -1   22.18    4.79
   5  -3   1   17.38    3.25
  -5   3  -1   19.65    6.62
   5  -3   1   19.98    1.92
  -5  -3  -1   19.89    4.31
   5   3   1   11.84    4.28
  -5  -3  -2    3.01    3.86
   5   3   2    0.67    3.59
  -5   3  -2    5.54    4.97
   5  -3   2    2.95    3.57
  -5   3  -2   -0.11    1.93
   5  -3   2    1.08    1.06
   5   3   2    7.24    6.48
  -5  -3  -2   -0.53    3.35
  -5  -3  -3   73.30    7.15
   5   3   3   77.47    6.24
  -5   3  -3   74.78    8.53
   5  -3   3   73.80    7.08
   5   3   3   67.10    9.31
  -5   3  -3   77.41    5.37
   5  -3   3   70.75    4.87
   5   3   3   58.96    7.66
  -5  -3  -4   52.82    7.29
  -5   3  -4   41.93    6.96
  -5   3  -4   42.38    5.93
   5  -3   4   29.94    3.70
   5   3   4   51.82    8.57
  -5  -3  -5   15.51    4.88
  -5   3  -5   21.25    5.42
  -5   3  -5   29.72   10.64
   5  -3   5   26.15    5.10
   5   3   5   23.92    8.77
  -5  -3  -6    7.38    4.85
  -5   3  -6    7.94    6.08
  -5   3  -6    7.27    3.98
   5   3   6    4.80    5.09
  -5  -3  -7   80.62   10.13
  -5   3  -7   79.99   10.81
  -5   3  -7   88.47   12.08
   5   3   7   72.88   24.33
  -5  -3  -8    0.76    5.26
  -5   3  -8    1.69    5.63
  -5   3  -8    1.60    4.24
   5   3   8    7.85    8.81
  -5  -3  -9  138.79   21.03
  -5   3  -9  169.50   13.08
  -5   3  -9  142.39   14.40
  -5  -3 -10   -3.80    5.85
  -5   3 -10    2.04    4.38
  -5   3 -10    5.00    5.86
  -5  -3 -10    3.39    4.87
  -5  -3 -11  180.53   12.44
  -5   3 -11  180.24   13.07
  -5   3 -11  160.71   11.07
  -5  -3 -11  146.68   15.76
  -5  -3 -12    5.13    6.70
  -5   3 -12    6.57    9.28
  -5   3 -12   -0.54    4.65
  -5  -3 -12    3.65    4.54
  -5  -3 -13   13.40    6.49
  -5   3 -13    4.14    6.43
  -5   3 -13   20.96    9.58
  -5  -3 -13   13.87    7.54
  -5  -3 -14   64.18   10.16
  -5   3 -14   58.46    9.84
  -5   3 -14   81.53   14.00
  -5  -3 -15   55.70   10.34
  -5   3 -15   40.97   10.21
  -5   3 -15   61.42   11.26
   5   3  15   50.43   16.03
  -5   3 -16   21.59    9.91
  -5  -3 -16   19.20    8.82
  -5   3 -16   10.92    5.51
   5   3  16    9.60    9.42
   5  -5 -18   15.76   15.08
   5   5 -18   10.95    7.41
   5  -5 -17   52.99   27.07
   5   5 -17   56.10   11.11
   5  -5 -16    3.85    5.29
   5  -5 -16    6.85    5.71
   5   5 -16   15.32   10.62
   5  -5 -15   10.28    5.88
   5  -5 -15   14.40    7.38
   5   5 -15   24.28    8.23
   5  -5 -14  128.52   10.38
   5   5 -14  158.78   11.53
   5  -5 -14  148.49   22.74
   5   5 -14  139.99   16.74
   5  -5 -13  294.77   22.84
   5   5 -13  328.01   11.71
   5  -5 -13  304.23   14.81
   5   5 -13  328.45   15.66
   5  -5 -12    2.68    4.39
   5   5 -12    0.39    3.20
   5  -5 -12    8.58    3.22
   5   5 -12    3.85    2.65
   5  -5 -11  182.24   12.06
   5   5 -11  161.42   13.11
  -5  -5  11  151.34   12.01
   5  -5 -11  210.33   16.29
   5   5 -11  182.34   18.97
   5  -5 -10   37.56   14.71
   5   5 -10   42.71    4.83
  -5  -5  10   29.04    7.60
   5  -5 -10   38.71   13.96
   5   5 -10   37.36    7.45
   5  -5  -9   67.61   11.57
   5   5  -9   69.57    4.82
   5  -5  -9   70.21    7.30
   5   5  -9   76.07    8.33
   5   5  -8    2.98    1.62
   5  -5  -8    1.71    2.88
   5   5  -8    4.98    2.80
   5  -5  -8    3.28    2.64
   5   5  -8    3.85    4.86
   5   5  -7   78.03    8.50
   5  -5  -7   85.10    8.61
  -5   5   7   76.03    6.63
   5   5  -7   78.40    8.35
  -5   5   7   72.79    6.44
   5   5  -7   81.62    8.58
   5   5  -6  332.81   10.78
   5  -5  -6  291.20    9.91
  -5   5   6  298.08    9.87
   5   5  -6  325.69   10.47
  -5   5   6  287.38    9.77
   5   5  -6  306.29   12.14
   5  -5  -5   16.74    7.84
   5   5  -5   19.05    5.31
  -5   5   5   18.28    4.52
   5   5  -5   20.05    6.72
  -5   5   5   19.35    3.11
   5   5  -5   16.07   11.43
  -5   5   5   24.22    4.81
  -5   5   4  126.26    7.71
  -5  -5   4  123.08    6.10
   5   5  -4  124.97    8.14
  -5   5   4  126.85   17.45
  -5   5   4  117.29    5.07
   5   5  -4  110.34    7.89
  -5   5   4  145.52    7.90
  -5  -5   3   37.43    7.70
  -5   5   3   37.52    5.37
   5   5  -3   42.22    3.75
  -5   5   3   38.86    5.03
  -5   5   3   33.82    6.02
   5   5  -3   39.89   17.59
  -5  -5   3   33.99    4.66
  -5   5   3   40.86    4.21
  -5  -5   2  343.14   12.15
   5   5  -2  378.03   14.35
  -5   5   2  358.14   11.89
  -5  -5   2  352.84   13.49
  -5  -5   1   -0.23    3.09
   5   5  -1    2.40    2.59
  -5   5   1   -0.21    5.06
   5  -5  -1    4.12    2.91
   5   5  -1    4.42    4.17
  -5   5   1    6.09    2.49
   5  -5  -1    7.06    2.49
  -5  -5   1    0.67    4.35
  -5  -5   0   49.64   12.43
   5   5   0   44.97    4.67
  -5   5   0   45.18    6.46
   5  -5   0   40.86    4.70
  -5   5   0   45.40    3.69
   5  -5   0   38.53    3.55
   5   5   0   33.14   14.10
  -5  -5   0   47.11    5.81
   5   5   1  478.44   16.48
  -5   5  -1  502.87   19.77
   5  -5   1  479.55   17.15
  -5   5  -1  439.77   14.19
   5  -5   1  505.68   16.34
   5   5   1  489.80   23.56
  -5  -5  -1  471.38   18.18
  -5  -5  -2  184.65    9.02
  -5   5  -2  178.11   11.62
  -5   5  -2  183.67    7.96
   5  -5   2  172.23    7.35
   5   5   2  156.48    9.97
  -5  -5  -3   51.80   12.45
  -5   5  -3   65.98    9.68
  -5   5  -3   52.70    5.91
   5  -5   3   49.90    4.73
   5   5   3   57.90    9.77
  -5  -5  -4    5.87    6.51
  -5   5  -4    8.38    5.65
  -5   5  -4    5.03    5.53
   5  -5   4   13.39    3.10
   5   5   4    3.90    5.86
  -5  -5  -5    9.38    4.89
  -5   5  -5   11.93    5.42
  -5   5  -5    7.04    3.60
   5   5   5    5.33    6.21
  -5  -5  -6  192.90   17.81
  -5   5  -6  217.43   15.92
  -5   5  -6  169.79   16.08
   5   5   6  193.78   19.83
  -5  -5  -7   28.47    7.19
  -5   5  -7   17.03    6.08
  -5   5  -7   19.81    6.79
   5   5   7   25.98    8.72
  -5  -5  -8   59.19    8.89
  -5   5  -8   59.44   10.74
  -5   5  -8   64.94   11.08
   5   5   8   66.62   17.87
  -5  -5  -9   38.90    8.82
  -5   5  -9   34.28    9.88
  -5   5  -9   42.08   12.96
   5   5   9   30.91   10.76
  -5  -5 -10  361.64   25.48
  -5   5 -10  336.89   24.10
  -5   5 -10  295.87   21.10
   5   5  10  360.65   29.67
  -5  -5 -11   45.33   10.76
  -5   5 -11   38.61   10.21
  -5   5 -11   44.82   11.02
   5   5  11   52.43   13.10
  -5  -5 -12   14.73    7.15
  -5   5 -12   16.53    9.04
  -5   5 -12   22.80    8.35
   5   5  12   19.24   11.85
  -5   5 -13   29.13    9.33
  -5   5 -13   30.85    7.91
   5   5  13   12.02   10.96
  -5  -5 -14   15.95   10.91
  -5   5 -14   20.72    7.56
  -5   5 -14   10.98    6.93
   5   5  14   12.19   12.00
  -5  -5 -15    0.04    5.51
  -5   5 -15    0.94    6.75
  -5   5 -15   -2.07    6.93
   5   5  15    9.15    9.69
  -5  -5 -16   -3.41    5.72
  -5   5 -16    6.67    7.10
  -5   5 -16    1.07    5.99
   5   5  16    1.67   14.47
   5   7 -18  152.19   24.55
  -5   7  18  115.67   31.95
   5  -7 -17   -1.39    3.75
   5   7 -17    5.86    6.51
  -5   7  17   14.45   15.50
   5  -7 -16  115.84   11.16
   5   7 -16  103.89   19.72
  -5   7  16  113.56   17.21
   5  -7 -15   17.72   10.80
   5   7 -15   36.25    9.12
  -5   7  15   39.76   10.56
   5  -7 -14   92.21    9.98
   5   7 -14   93.38    9.45
   5   7 -14   86.41   28.20
  -5   7  14   74.47   11.04
   5  -7 -13   41.54   16.20
   5   7 -13   32.48   12.19
   5   7 -13   41.28    9.93
  -5   7  13   21.62    9.07
   5  -7 -12  230.87   11.22
   5   7 -12  200.38    9.34
   5   7 -12  244.56   27.70
  -5   7  12  199.78   31.73
   5  -7 -11   32.68   13.86
   5   7 -11   26.78    9.39
   5   7 -11   30.93   11.25
  -5   7  11   25.46   14.05
   5   7 -10  155.49   12.27
   5  -7 -10  164.17   18.48
   5   7 -10  175.83    9.97
   5   7 -10  165.68   14.55
  -5   7  10  186.22   13.38
   5   7  -9    5.26    2.42
   5  -7  -9    3.77    3.06
   5   7  -9    6.62    3.54
   5   7  -9   11.64    6.64
  -5   7   9   11.68    7.81
   5  -7  -8  365.59   15.16
   5   7  -8  358.54   14.64
   5   7  -8  381.84   14.34
   5   7  -8  368.42   16.50
   5   7  -7    9.16    2.99
   5  -7  -7    6.90    4.84
   5   7  -7   13.79    5.09
   5   7  -7    8.92   12.99
  -5   7   7    7.92    4.67
   5   7  -6   37.99    3.33
   5  -7  -6   34.37   13.87
   5   7  -6   46.92   16.17
   5   7  -6   48.57    7.95
  -5   7   6   51.12    7.19
   5   7  -5    4.27    4.19
   5   7  -5    3.70    4.54
  -5   7   5    4.35    4.89
  -5   7   5    2.06    1.51
   5   7  -5    9.37    5.06
  -5   7   5    2.97    1.99
   5   7  -4  514.56   15.11
  -5   7   4  476.28   17.00
  -5   7   4  440.17   12.94
   5   7  -4  494.40   16.65
  -5   7   4  447.63   13.78
  -5  -7   3   80.27    7.56
   5   7  -3   96.83    7.51
  -5   7   3   91.26   18.35
   5   7  -3   87.67    9.10
  -5   7   3   95.37    7.99
   5  -7  -3  123.22    9.38
  -5  -7   2    0.03    3.26
  -5   7   2   -1.07    4.93
  -5   7   2    2.24    2.28
   5   7  -2    1.85    4.70
   5  -7  -2    4.02    2.60
  -5  -7   1   67.64    9.22
  -5   7   1   71.14    8.80
   5   7  -1   74.88   11.46
  -5   7   1   76.70   12.65
   5  -7  -1   69.94    6.48
  -5  -7   0    7.12    4.30
  -5   7   0    8.96    9.52
  -5   7   0   14.34    4.55
   5  -7   0    7.90    3.40
   5   7   0   12.54    6.04
  -5  -7  -1    1.36    3.30
  -5   7  -1    2.04    5.66
  -5   7  -1    1.59    1.87
   5  -7   1    2.60    2.36
   5   7   1    6.72    5.67
  -5  -7  -2   60.10    6.46
  -5   7  -2   68.46   23.10
  -5   7  -2   55.88    5.06
   5  -7   2   58.41    4.21
   5   7   2   56.78    8.08
  -5  -7  -3   12.01    4.76
  -5   7  -3   20.05    8.37
  -5   7  -3   24.21    7.09
   5  -7   3   24.50    4.62
   5   7   3   11.36    8.12
  -5  -7  -4   19.70    8.31
  -5   7  -4   13.76   10.06
  -5   7  -4   14.08    3.88
   5   7   4    9.95    7.07
  -5  -7  -5  134.95   13.19
  -5   7  -5  109.49   15.34
  -5   7  -5  130.57   11.73
   5   7   5  153.65   17.17
  -5  -7  -6  154.35   14.83
  -5   7  -6  151.27   16.06
  -5   7  -6  178.82   20.84
   5   7   6  158.85   12.01
  -5  -7  -7    6.91    6.36
  -5   7  -7    9.23    7.31
  -5   7  -7   -1.02    4.51
   5   7   7    4.56    7.71
  -5  -7  -8    9.13    7.55
  -5   7  -8   11.98    7.79
  -5   7  -8    7.85    4.86
   5   7   8   17.19   11.66
  -5  -7  -9   32.66    8.49
  -5   7  -9   50.18   11.44
  -5   7  -9   40.49   10.37
   5   7   9   26.24   14.27
  -5  -7 -10   59.68    9.74
  -5   7 -10   47.56    7.46
  -5   7 -10   69.04   12.17
   5   7  10   72.57   13.19
  -5  -7 -11   44.29   10.12
  -5   7 -11   30.59    8.26
  -5   7 -11   40.03    8.26
   5   7  11   68.82   15.90
  -5  -7 -12   -0.09    6.13
  -5   7 -12    3.99    6.87
  -5   7 -12    2.18    2.72
   5   7  12    1.98    8.66
  -5  -7 -13   21.38   10.98
  -5   7 -13   33.81   11.45
  -5   7 -13   26.67    8.48
   5   7  13   23.61   13.64
  -5  -7 -14  124.47   11.07
  -5   7 -14  117.45   24.50
  -5   7 -14  109.53   30.63
   5   7  14  110.51   14.89
  -5  -7 -15    2.93    5.92
  -5   7 -15    1.41    6.69
  -5   7 -15    5.71    6.36
   5   7  15    1.91    9.15
   5  -9 -17    3.06    4.35
   5   9 -17   -3.69    7.55
  -5   9  17    1.28    4.95
   5  -9 -16    3.32    7.23
   5   9 -16   -2.71    7.05
  -5   9  16    6.65    8.17
   5  -9 -15    5.99    4.79
   5   9 -15    5.28    6.61
  -5   9  15    8.56    5.89
   5  -9 -14   31.31   15.57
   5   9 -14   49.59   10.54
  -5   9  14   44.30   13.58
   5  -9 -13   29.36   14.85
   5   9 -13   25.97    6.47
   5   9 -13   34.04   10.69
  -5   9  13   41.95    8.52
   5  -9 -12    8.78    6.62
   5   9 -12   10.30    4.80
   5   9 -12    9.44   10.63
  -5   9  12    1.87    6.83
   5  -9 -11   71.50   23.82
   5   9 -11   67.31   17.24
   5   9 -11   57.97    7.55
  -5   9  11   60.24   14.23
   5  -9 -10    6.60    7.01
   5   9 -10    8.07    7.80
   5   9 -10    1.03    2.77
  -5   9  10    8.20    6.40
   5  -9  -9    2.78    4.47
   5   9  -9    1.17    2.69
   5   9  -9   -6.72    6.05
  -5   9   9    0.34    4.07
   5  -9  -8   69.49   13.48
   5   9  -8   55.55   13.30
   5   9  -8   75.34   10.99
  -5   9   8   67.44    9.98
   5  -9  -7  199.64   22.67
   5   9  -7  194.82   11.17
   5   9  -7  195.17   13.22
  -5   9   7  202.48   13.42
   5  -9  -6   21.36   10.60
   5   9  -6   24.01    6.45
   5   9  -6   22.56    7.86
  -5   9   6   23.45    7.19
   5   9  -5    5.10    3.11
  -5   9   5    6.64    5.32
   5   9  -5    8.03    5.16
  -5   9   5    5.74    3.84
  -5   9   4   13.43   10.00
   5   9  -4   20.20    5.54
   5   9  -4   29.71    8.24
  -5   9   4   26.13    5.77
  -5  -9   3  212.91    8.31
  -5   9   3  165.98   18.52
   5   9  -3  207.89   18.47
  -5   9   3  183.88   15.64
   5  -9  -3  141.61   13.09
  -5  -9   2  105.32   13.96
  -5   9   2  113.78   12.42
   5   9  -2  104.47   12.77
  -5   9   2   97.00    9.16
   5  -9  -2   66.19    5.55
  -5  -9   1    6.54    5.20
  -5   9   1    3.29    8.48
   5   9  -1    1.93    5.78
  -5   9   1    7.62    5.45
   5  -9  -1    7.47    3.48
  -5  -9   0   43.63   16.97
  -5   9   0   39.72   21.44
  -5   9   0   43.86    4.39
   5   9   0   43.92    8.13
   5  -9   0   47.41   10.20
  -5  -9  -1  248.50   11.63
  -5   9  -1  233.95   13.61
  -5   9  -1  242.94   10.41
   5  -9   1  225.75    7.59
   5   9   1  222.37   11.74
  -5  -9  -2   37.47    6.42
  -5   9  -2   53.92    9.02
  -5   9  -2   36.76    5.57
   5   9   2   45.14   20.18
  -5  -9  -3  239.89   15.44
  -5   9  -3  208.42   15.01
  -5   9  -3  204.45   18.72
   5   9   3  182.81   13.84
  -5  -9  -4    5.77    8.20
  -5   9  -4   -1.15    4.56
  -5   9  -4    0.95    3.31
   5   9   4    0.69    6.44
  -5  -9  -5   31.31   11.78
  -5   9  -5   15.75    9.05
  -5   9  -5   24.53    6.96
   5   9   5   37.06   11.53
  -5  -9  -6   23.04    8.75
  -5   9  -6   33.95    9.29
  -5   9  -6   34.39   14.34
   5   9   6   21.20   11.31
  -5  -9  -7  147.69   13.63
  -5   9  -7  154.79   15.10
  -5   9  -7  145.56   15.74
   5   9   7  139.89   16.19
  -5  -9  -8   15.99    8.17
  -5   9  -8   27.86   10.35
  -5   9  -8   16.05   10.15
   5   9   8   21.67    9.80
  -5  -9  -9    6.38   10.12
  -5   9  -9    6.60    7.13
  -5   9  -9    7.08    7.19
   5   9   9    1.78    8.95
  -5  -9 -10   24.38   14.93
  -5   9 -10   25.83   15.46
  -5   9 -10   32.97    7.38
   5   9  10   55.67   15.17
  -5  -9 -11    0.13    4.55
  -5   9 -11   -1.20    7.45
  -5   9 -11    3.62    5.20
   5   9  11    8.38    8.63
  -5  -9 -12   25.36    9.23
  -5   9 -12   13.31    7.70
  -5   9 -12    3.16    8.95
   5   9  12   10.59    8.93
  -5  -9 -13   74.60   31.11
  -5   9 -13   95.82   13.43
  -5   9 -13   84.69   18.84
   5   9  13   87.13   14.94
  -5  -9 -14    3.56    6.16
  -5   9 -14   10.76   10.46
  -5   9 -14    9.34    7.39
   5   9  14   -0.75   10.24
   5 -11 -16   30.32   22.65
   5  11 -16   48.02   11.22
  -5  11  16   32.00   30.27
   5 -11 -15    3.89    4.76
   5  11 -15    3.20    6.90
  -5  11  15    2.12    7.32
   5 -11 -14   36.32   23.17
   5  11 -14   44.21   18.26
  -5  11  14   72.95   15.26
   5 -11 -13   21.70    8.96
   5  11 -13   18.82   10.05
  -5  11  13   34.15   12.20
   5 -11 -12    4.76    3.18
   5  11 -12    0.70    4.96
   5  11 -12    9.17    7.47
  -5  11  12    3.40    7.07
   5 -11 -11    4.95    3.70
   5  11 -11   10.98    6.93
   5  11 -11    5.19    5.65
  -5  11  11    5.27    6.54
   5 -11 -10  164.23   11.67
   5  11 -10  142.95   10.10
   5  11 -10  113.79   34.10
  -5  11  10  158.24   21.70
   5 -11  -9   43.23   12.30
   5  11  -9   41.99    7.40
   5  11  -9   39.72    9.42
  -5  11   9   39.64    9.99
   5 -11  -8  198.51   11.30
   5  11  -8  194.75   11.10
   5  11  -8  193.12   12.43
  -5  11   8  168.01   10.76
   5  11  -7   17.30    9.58
   5  11  -7   39.38   10.33
  -5  11   7   18.20    7.39
   5  11  -6   61.93   20.84
  -5  11   6   53.80    9.72
   5  11  -6   73.78   24.95
  -5  11   6   67.35    8.80
  -5  11   5   40.49   19.07
   5  11  -5   50.30   21.40
   5  11  -5   48.59    8.74
  -5  11   5   44.11   13.21
   5  11  -4  195.91   13.21
  -5  11   4  129.14   14.38
   5  11  -4  149.34   15.30
  -5  11   4  160.92   24.62
  -5  11   3   11.39    6.75
   5  11  -3   19.42    8.26
   5  11  -3   10.44    6.33
  -5  11   3   11.75    5.77
  -5 -11   2   34.78   13.40
  -5  11   2   31.89   11.86
   5  11  -2   26.55    9.18
  -5  11   2   26.55   10.07
  -5 -11   1    8.66    6.80
  -5  11   1    6.90    5.20
  -5  11   1   12.29    7.36
   5  11  -1   13.11    6.53
  -5 -11   0   79.24   12.04
  -5  11   0   95.18   18.87
  -5  11   0   74.26    7.87
   5  11   0   97.74   13.25
  -5 -11  -1    2.03    5.40
  -5  11  -1    3.54    5.23
  -5  11  -1    2.68    3.75
   5  11   1    0.01    6.05
  -5 -11  -2  157.82   11.13
  -5  11  -2  182.03   13.89
  -5  11  -2  141.97   13.18
   5  11   2  185.61   15.76
  -5 -11  -3   40.11   11.86
  -5  11  -3   29.85   17.70
  -5  11  -3   37.85   10.37
   5  11   3   43.21   22.76
  -5 -11  -4   49.75    9.12
  -5  11  -4   44.44   14.37
  -5  11  -4   43.80    6.51
   5  11   4   40.52   12.21
  -5 -11  -5   39.21   10.20
  -5  11  -5   34.37    9.24
  -5  11  -5   30.56   12.47
   5  11   5   34.76   14.79
  -5 -11  -6   80.29   29.10
  -5  11  -6   68.03   27.60
  -5  11  -6   72.08    9.83
   5  11   6   70.40   12.33
  -5 -11  -7   25.59   12.98
  -5  11  -7   35.68   14.54
  -5  11  -7   30.63   10.13
   5  11   7   30.63   12.35
  -5 -11  -8   41.16   12.31
  -5  11  -8   39.70    8.25
  -5  11  -8   52.26    8.08
   5  11   8   59.08   14.57
  -5 -11  -9   35.22   10.03
  -5  11  -9   40.72    8.24
  -5  11  -9   32.91    9.80
   5  11   9   45.03   14.06
  -5 -11 -10   90.97   17.72
  -5  11 -10   63.54   32.10
  -5  11 -10  109.88   18.84
   5  11  10  114.59   16.09
  -5 -11 -11    0.63    7.27
  -5  11 -11   18.03    8.73
  -5  11 -11   11.37    5.48
   5  11  11    1.87    7.10
  -5 -11 -12    3.25    3.46
  -5  11 -12    9.55   10.89
  -5  11 -12    5.17    6.83
   5  11  12   10.28    9.30
  -5 -11 -13    4.11    3.78
  -5  11 -13    7.32    4.85
  -5  11 -13    0.85    3.26
   5  11  13   10.64   10.19
   5 -13 -14   15.28    8.93
   5  13 -14   18.34   10.85
  -5  13  14    8.33    7.83
   5 -13 -13   10.44    6.09
   5  13 -13    8.01    7.56
  -5  13  13   14.58    7.79
   5 -13 -12  139.65   27.23
   5  13 -12  146.88   14.34
   5  13 -12  144.16   20.98
  -5  13  12  162.76   16.00
   5 -13 -11   52.08   26.65
   5  13 -11   62.26   15.26
   5  13 -11   69.54   12.30
  -5  13  11   65.11   10.70
   5 -13 -10    0.26    3.72
   5  13 -10    2.52    3.87
   5  13 -10   14.98    7.19
  -5  13  10    7.42    5.64
   5  13  -9    1.97    4.18
   5  13  -9    5.01    7.44
  -5  13   9    5.88    4.68
   5  13  -8   60.59   22.00
  -5  13   8   60.29   25.40
   5  13  -8   68.54   16.03
  -5  13   8   89.41   14.89
   5  13  -7   37.49   20.99
  -5  13   7   29.97   16.41
   5  13  -7   40.59   10.12
  -5  13   7   32.40    9.60
   5  13  -6   13.40    7.49
  -5  13   6   10.88   13.30
   5  13  -6   17.11    9.47
  -5  13   6   10.54    5.89
  -5  13   5   66.92   23.52
   5  13  -5   62.14    9.03
   5  13  -5   40.82   20.50
  -5  13   5   50.40    7.60
  -5  13   4   53.16   17.99
   5  13  -4   30.28    8.17
   5  13  -4   58.34    9.27
  -5  13   4   60.88   12.98
  -5  13   3    1.26    7.74
   5  13  -3    9.18    7.28
   5  13  -3    7.40    8.06
  -5  13   3    5.30    4.12
  -5  13   2    9.04    8.81
  -5  13   2    5.72    4.95
   5  13  -2    3.29    6.62
  -5 -13   1   21.84   10.83
  -5  13   1   22.63   13.31
   5  13  -1   32.09    9.13
  -5  13   1   22.83   12.24
  -5 -13   0   62.14   26.68
  -5  13   0   41.43   26.43
  -5  13   0   47.73   20.83
   5  13   0   54.81   10.08
  -5 -13  -1   -0.30    5.66
  -5  13  -1    2.07    5.64
  -5  13  -1    3.43    4.65
   5  13   1    3.83    6.87
  -5 -13  -2   54.28   17.37
  -5  13  -2   48.67   11.77
  -5  13  -2   54.17    6.10
   5  13   2   56.73   10.68
  -5 -13  -3  114.68   14.91
  -5  13  -3  126.23   20.83
  -5  13  -3  103.73    8.01
   5  13   3  136.13   19.09
  -5 -13  -4   64.34    9.97
  -5  13  -4   59.83    9.38
  -5  13  -4   58.03   20.46
   5  13   4   58.11   25.84
  -5 -13  -5    5.83    6.63
  -5  13  -5   -7.03    8.11
  -5  13  -5   -1.14    4.33
   5  13   5    1.55    8.92
  -5 -13  -6    0.15    4.93
  -5  13  -6    5.49    6.97
  -5  13  -6    3.82    4.57
   5  13   6   -3.91    8.49
  -5 -13  -7   42.19   10.39
  -5  13  -7   47.14   10.37
  -5  13  -7   40.64    7.31
   5  13   7   14.44    9.88
  -5 -13  -8   14.89    6.56
  -5  13  -8   15.99   11.65
  -5  13  -8   12.30    7.10
   5  13   8    6.16    8.41
  -5 -13  -9   12.40    6.82
  -5  13  -9    4.85    8.42
  -5  13  -9    8.17    6.71
   5  13   9    1.63    8.63
  -5 -13 -10    9.16    8.95
  -5  13 -10    8.06    8.05
  -5  13 -10   -0.07    5.54
   5  13  10    7.01    5.57
  -5 -13 -11    2.90    3.77
  -5  13 -11    2.03    5.64
  -5  13 -11   -0.14    5.42
   5  13  11   -8.17    8.03
  -5  15  12   -2.43    7.66
   5  15 -12    5.35    8.45
  -5  15  12    4.08    3.19
   5  15 -11   -0.39    5.33
  -5  15  11    5.64    7.70
   5  15 -11   11.61    7.26
  -5  15  11    4.27    6.44
   5  15 -10   17.82    6.62
  -5  15  10   23.98   12.24
   5  15 -10    5.81    4.72
  -5  15  10   24.77    9.69
   5  15  -9   66.43   14.17
  -5  15   9   74.73   13.40
   5  15  -9   80.54   12.04
  -5  15   9   70.16   11.97
  -5  15   8   -0.36    5.69
   5  15  -8    7.09    5.45
   5  15  -8    0.11    4.77
  -5  15   8    5.71    5.62
   5  15  -7    7.33    4.35
  -5  15   7    2.82    7.62
   5  15  -7   11.64    9.84
  -5  15   7    5.69    6.26
  -5  15   6    7.28   11.24
   5  15  -6    5.60    6.61
   5  15  -6    2.25    4.67
  -5  15   6    3.55    4.48
  -5  15   5  128.51   13.37
   5  15  -5  137.77   12.49
   5  15  -5   90.18   21.70
  -5  15   5   97.11   17.71
  -5  15   4   11.89    8.51
   5  15  -4    6.28    6.88
   5  15  -4    6.89    6.82
  -5  15   4    6.61    6.27
  -5  15   3   10.92    7.45
   5  15  -3    6.98    7.38
   5  15  -3    4.15    5.93
  -5  15   3    8.62    4.48
  -5  15   2    7.02    6.86
   5  15  -2    7.30   10.70
  -5  15   2    4.16    4.50
   5  15  -2    7.97    7.21
  -5  15   1   89.61   15.03
   5  15  -1   53.02   11.51
  -5  15   1   64.09    9.03
   5  15  -1   83.71   20.71
  -5 -15   0    6.34    6.03
  -5  15   0   15.88   12.13
  -5  15   0   16.33    6.28
   5  15   0   24.90   10.22
  -5 -15  -1    2.66    4.73
  -5  15  -1   -6.09    8.07
  -5  15  -1    3.23    4.22
   5  15   1    7.79    8.92
  -5 -15  -2   44.09   12.94
  -5  15  -2   38.52   22.93
  -5  15  -2   43.07    7.19
   5  15   2   48.52   11.13
  -5 -15  -3   98.56   20.51
  -5  15  -3  100.83   17.28
  -5  15  -3   80.88   20.09
   5  15   3   82.32   17.92
  -5 -15  -4    1.85    3.48
  -5  15  -4   -9.18    8.27
  -5  15  -4    1.49    2.17
   5  15   4   -1.50    8.38
  -5 -15  -5   -1.67    6.61
  -5  15  -5    6.66    8.84
  -5  15  -5   -0.13    4.88
   5  15   5    2.57    9.32
  -5 -15  -6   11.69    6.05
  -5  15  -6   20.95   14.01
  -5  15  -6   22.76    6.95
   5  15   6   17.82   14.05
  -5 -15  -7   71.38   14.59
  -5  15  -7   71.89   12.97
  -5  15  -7   79.11    9.09
   5  15   7   67.65   16.21
  -5 -15  -8    1.30    3.82
  -5  15  -8    7.13   12.91
  -5  15  -8   11.69    6.89
   5  15   8    8.70    9.08
  -5 -15  -9    3.05    7.24
  -5  15  -9    1.11    7.52
  -5  15  -9    3.41    5.04
   5  15   9    6.79    8.73
  -5  17   9   32.96   12.30
   5  17  -9   19.37    7.14
  -5  17   9   31.80   15.78
   5  17  -8   27.75   25.91
  -5  17   8   41.11   10.08
   5  17  -8   46.35   11.14
  -5  17   8   34.70   22.95
   5  17  -7    2.68    5.98
  -5  17   7    3.82   11.69
   5  17  -7    4.00    4.66
  -5  17   7    1.07    4.67
   5  17  -6    4.82    5.35
  -5  17   6   -1.65    8.35
   5  17  -6    8.56   10.77
  -5  17   6    3.54    3.45
  -5  17   5   46.35   33.65
   5  17  -5   22.11   14.32
   5  17  -5   28.23   31.73
  -5  17   5   40.17    8.43
   5  17  -4   15.96    9.87
  -5  17   4   15.13   13.82
   5  17  -4   -0.98    7.12
  -5  17   4    2.68    4.51
  -5  17   3   14.56    9.11
   5  17  -3    5.45    6.65
   5  17  -3   11.35    6.48
  -5  17   3    4.76    6.02
   5  17  -2    2.18    7.20
  -5  17   2   26.86   13.09
  -5  17   2    0.35    2.42
   5  17  -2    1.30    7.57
   5  17  -1    6.08    5.94
  -5  17   1   11.68   12.24
  -5  17   1    8.14    5.99
   5  17  -1    0.22    3.33
  -5  17   0   12.59    9.98
   5  17   0    9.38    7.95
  -5  17   0    7.85    8.82
   5  17   0   20.08   10.11
  -5  17  -1   15.69    9.18
  -5  17  -1    1.86    4.30
   5  17   1    6.20    8.12
  -5 -17  -2    4.27    6.79
  -5  17  -2    6.25    9.63
  -5  17  -2    6.48    3.14
   5  17   2   11.86   12.09
  -5 -17  -3   18.85   11.78
  -5  17  -3   37.30   22.08
  -5  17  -3   29.78    6.46
   5  17   3   22.43    8.45
  -5 -17  -4    9.42    6.57
  -5  17  -4    3.46    9.45
  -5  17  -4    3.89    3.24
   5  17   4   17.06   12.38
  -5 -17  -5    9.53   10.38
  -5  17  -5   22.59    9.78
  -5  17  -5   17.28    9.47
   5  17   5   22.73   11.34
  -5 -17  -6   -0.21    6.26
  -5  17  -6    2.23    4.22
   5  17   6    8.42    7.94
   6   0 -19   -0.98    7.06
   6   0 -18   10.57    6.76
   6   0 -17    3.95    6.56
   6   0 -16   37.77   10.57
   6   0 -15   -0.64    2.24
   6   0 -15    4.03    5.99
   6   0 -14   29.99    7.68
   6   0 -14   46.50    8.78
   6   0 -13    0.41    1.57
  -6   0  13    0.32    1.05
   6   0 -13    6.61    5.73
   6   0 -12   12.43    2.78
  -6   0  12   16.60    2.76
   6   0 -12   17.58    6.23
   6   0 -11   -0.12    1.35
  -6   0  11    0.55    1.90
   6   0 -11   -1.75    4.59
   6   0 -10  750.23   22.47
  -6   0  10  753.75   23.77
   6   0 -10  709.69   24.03
   6   0  -9    0.25    1.12
  -6   0   9    1.87    1.87
   6   0  -9    1.54    4.32
   6   0  -8   58.49    6.25
  -6   0   8   48.44    3.90
   6   0  -8   62.91   10.43
   6   0  -7    0.10    0.50
  -6   0   7    0.18    0.75
   6   0  -7   -2.31    3.61
  -6   0   7    2.76    2.56
  -6   0   6 1115.33   32.24
  -6   0   6  992.02   28.71
  -6   0   6 1000.98   30.84
   6   0  -6  989.31   30.51
  -6   0   5    0.49    0.56
  -6   0   5    1.71    0.86
   6   0  -5    0.93    2.56
  -6   0   5    0.85    1.53
  -6   0   4  186.04    6.17
   6   0  -4  179.86    5.96
   6   0  -4  187.08    7.21
  -6   0   4  171.60    6.63
  -6   0   3    5.69    2.19
   6   0  -3    3.80    2.84
   6   0  -3    3.96    2.03
  -6   0   3    4.34    2.60
   6   0  -1    5.11    3.53
  -6   0   1    5.47    4.24
   6   0  -1    5.02    3.19
  -6   0   1    1.56    1.88
  -6   0   0  304.26   11.18
   6   0   0  280.28   10.95
   6   0   0  291.61   10.98
  -6   0  -1    1.71    4.15
   6   0   1    0.68    3.53
   6   0   1   -0.16    2.02
   6   0   1    4.10    2.68
  -6   0  -2  909.08   29.01
   6   0   2  896.30   28.51
   6   0   2  881.23   26.71
  -6   0  -3   -3.95    5.07
   6   0   3    4.96    6.27
  -6   0  -3    1.63    2.12
   6   0   3   -0.45    2.44
  -6   0  -4 2049.30   23.14
  -6   0  -5    3.61    5.75
  -6   0  -5   -0.13    3.77
  -6   0  -6    7.73    7.86
  -6   0  -6    7.78    5.61
  -6   0  -7    3.51    8.03
  -6   0  -7    4.28    3.93
  -6   0  -8  540.54   27.74
  -6   0  -8  574.33   30.85
  -6   0  -9    5.82    6.78
  -6   0  -9   -4.54    5.11
  -6   0 -10    0.10    7.01
  -6   0 -10    3.92    7.45
  -6   0 -11    0.86    6.07
  -6   0 -11    3.25    8.11
  -6   0 -12  347.32   21.10
  -6   0 -12  360.93   31.47
  -6   0 -13   -1.60    6.26
  -6   0 -13   -1.94    6.18
  -6   0 -14    8.50    7.43
  -6   0 -14    2.28    3.87
  -6   0 -15    3.92    5.87
  -6   0 -15    5.43    4.15
  -6   0 -16  136.38   22.22
  -6   0 -16  143.67   36.58
   6   2 -19  174.75   16.37
   6  -2 -19  170.85   44.74
   6  -2 -18   -2.26    6.27
   6   2 -18    1.57    7.30
   6  -2 -17    9.20    7.11
   6   2 -17   15.59    9.08
   6  -2 -16   44.40   10.59
   6   2 -16   50.49   20.48
   6  -2 -15  380.24   23.28
   6  -2 -15  394.68   26.64
   6   2 -15  379.85   36.77
   6  -2 -14    6.92    4.00
   6   2 -14    6.80    2.92
   6  -2 -14    5.86    3.86
   6   2 -14   16.16    6.11
   6  -2 -13    2.84    3.82
   6   2 -13    0.68    1.69
   6  -2 -13    4.27    5.74
   6   2 -13    3.71    8.61
   6  -2 -12   28.03    7.76
   6   2 -12   28.04    7.29
  -6   2  12   38.85    3.77
  -6  -2  12   32.86    2.78
   6  -2 -12   54.08    9.31
   6   2 -12   33.44    7.81
   6  -2 -11  674.11   29.86
   6   2 -11  670.76   29.21
  -6   2  11  723.40   32.37
  -6  -2  11  611.27   26.79
   6  -2 -11  719.17   34.02
   6   2 -11  622.79   33.52
   6  -2 -10  112.91   11.66
   6   2 -10  134.71   10.94
  -6   2  10  140.39   11.63
  -6  -2  10  120.82   10.71
   6   2 -10  131.93   19.88
   6  -2 -10  136.60   13.91
   6  -2  -9    2.40    1.35
   6   2  -9    2.11    1.30
  -6   2   9    2.90    1.97
  -6  -2   9   -0.01    0.79
   6  -2  -9   -0.97    3.57
   6   2  -9    5.83    4.59
   6  -2  -8   26.50    6.88
  -6   2   8   20.49    4.33
   6   2  -8   19.65    1.51
   6  -2  -8   23.59    4.36
   6   2  -8   23.43    5.39
   6  -2  -7 1377.36   33.41
  -6   2   7 1414.01   34.47
   6  -2  -7 1236.05   31.54
   6   2  -7 1349.42   34.72
  -6   2   7 1282.79   32.50
  -6   2   6  124.16    5.20
  -6   2   6  117.72    5.91
   6  -2  -6  121.82    7.78
   6   2  -6  126.26    7.41
  -6   2   6  128.40    6.14
  -6  -2   6  119.48    6.24
  -6   2   5  830.57   24.49
   6   2  -5  835.03   23.69
  -6   2   5  837.85   24.97
   6   2  -5  822.70   23.40
   6  -2  -5  885.67   26.63
  -6   2   5  834.74   24.82
  -6  -2   5  833.04   25.59
   6   2  -5  814.34   25.76
  -6  -2   4   28.95    2.12
   6   2  -4   40.49    2.19
  -6   2   4   29.22    8.97
   6  -2  -4   32.65    4.11
  -6   2   4   33.29    2.32
   6   2  -4   34.30    4.30
  -6  -2   4   31.92    9.87
  -6  -2   3  363.41   11.37
  -6   2   3  350.71   11.80
   6  -2  -3  352.94   11.67
   6  -2  -3  388.09   11.67
  -6   2   3  364.02   10.85
   6   2  -3  365.25   12.81
  -6  -2   3  361.90   12.20
  -6  -2   2   76.67    4.19
   6   2  -2   67.15    6.65
  -6   2   2   65.62    4.80
   6  -2  -2   69.16    4.03
   6   2  -2   66.77    4.41
  -6  -2   2   71.68    4.23
   6  -2  -1 2471.94  109.33
  -6   2   1 1893.45   84.15
  -6  -2   1 2122.68   94.00
  -6  -2   0    9.59    4.68
   6   2   0   10.23    2.77
  -6   2   0   11.79    8.83
   6  -2   0    5.49    2.88
  -6   2   0    6.60    3.12
   6  -2   0    8.98    3.04
   6   2   0    3.63    3.26
  -6  -2   0    3.08    2.78
  -6  -2  -1   24.22    4.46
   6   2   1   28.92    3.85
  -6   2  -1   23.98    4.42
   6  -2   1   23.36    4.28
  -6   2  -1   26.49    3.56
   6  -2   1   29.40    2.55
  -6  -2  -1   23.69    5.48
   6   2   1   11.19    4.13
  -6  -2  -2  221.87    9.87
   6   2   2  221.92    9.64
  -6   2  -2  200.99    9.66
   6  -2   2  188.86    9.75
  -6   2  -2  225.39    8.37
   6  -2   2  205.50    7.62
   6   2   2  223.63   11.04
  -6  -2  -3  424.18   15.84
  -6   2  -3  444.49   17.64
  -6   2  -3  479.35   18.92
   6   2   3  417.69   15.11
   6  -2   3  440.30   14.84
   6   2   3  439.95   17.35
  -6  -2  -4    0.21    5.02
  -6   2  -4    2.74    6.15
  -6   2  -4    1.16    3.17
   6  -2   4    3.92    3.58
   6   2   4    2.95    4.70
  -6  -2  -5   -0.19    4.42
  -6   2  -5    5.10    6.46
  -6   2  -5    2.19    2.33
   6   2   5    3.29    4.50
  -6  -2  -6   95.76   10.43
  -6   2  -6   80.94    6.63
  -6   2  -6   93.42   15.75
   6   2   6  112.98   10.40
  -6  -2  -7  335.14   15.67
  -6   2  -7  365.21   16.63
  -6   2  -7  391.63   15.86
  -6  -2  -7  372.48   17.12
  -6  -2  -8    1.05    5.70
  -6   2  -8    1.28    6.33
  -6   2  -8    2.20    4.88
  -6  -2  -8    3.33    5.54
  -6  -2  -9   28.31   10.21
  -6   2  -9   29.32    6.37
  -6   2  -9   36.57    7.77
  -6  -2  -9   28.59   12.87
  -6  -2 -10    5.24    3.42
  -6   2 -10   -0.15    6.81
  -6   2 -10   -1.18    5.64
  -6  -2 -11   71.10   10.11
  -6   2 -11   60.83   10.38
  -6   2 -11   56.56   21.06
  -6  -2 -11   51.85   17.51
  -6  -2 -12    4.51    6.35
  -6   2 -12    1.86    6.40
  -6   2 -12    2.35    3.87
  -6  -2 -12    4.40    6.47
  -6  -2 -13   11.25    6.79
  -6   2 -13   14.48    7.44
  -6   2 -13    5.78    7.08
  -6  -2 -13   13.83    9.80
  -6  -2 -14    9.85    9.50
  -6   2 -14    3.66    6.99
  -6   2 -14   -0.19    6.30
  -6  -2 -14    5.08    5.24
  -6   2 -15   19.44    8.35
  -6  -2 -15   23.96    9.27
  -6   2 -15    8.52    7.74
  -6  -2 -15    8.88    6.78
  -6  -2 -16    6.36    7.15
  -6   2 -16    7.90    6.45
  -6   2 -16   -3.12    7.11
   6  -4 -19    5.19    4.88
   6   4 -19    7.28    7.36
   6  -4 -18   -2.63    6.60
   6   4 -18   -0.64    7.06
   6  -4 -17   66.10    9.46
   6   4 -17    9.75    7.46
   6  -4 -16   10.18    5.55
   6  -4 -16   14.29    9.49
   6   4 -16    5.53    9.38
   6  -4 -15   20.86    7.95
   6  -4 -15   27.23    7.66
   6   4 -15   13.06    5.70
   6  -4 -14  142.93   11.14
   6   4 -14  137.66    9.58
   6  -4 -14  154.87   21.79
   6   4 -14  139.77   14.86
   6  -4 -13   34.29   11.32
   6   4 -13   42.78    4.59
   6  -4 -13   45.63   16.17
   6   4 -13   42.21    9.46
   6  -4 -12  132.14    8.18
   6   4 -12  130.27   13.13
  -6  -4  12  114.18    4.59
   6  -4 -12  111.39    9.43
   6   4 -12  118.07   10.33
   6  -4 -11   34.58   10.62
   6   4 -11   38.92    6.23
  -6  -4  11   20.20    8.03
   6  -4 -11   38.80   14.15
   6   4 -11   25.96    7.35
   6  -4 -10  747.36   23.72
  -6   4  10  701.69   22.24
   6   4 -10  724.81   22.01
  -6  -4  10  744.17   22.47
   6  -4 -10  774.51   27.35
   6   4 -10  713.47   33.61
   6   4  -9  214.31    6.57
   6  -4  -9  212.94    8.50
  -6   4   9  211.11    7.91
   6  -4  -9  212.47   12.07
   6   4  -9  193.50   10.28
   6  -4  -8   36.45   14.81
   6   4  -8   28.56    5.94
  -6   4   8   30.49    5.77
   6   4  -8   35.98    5.24
   6  -4  -8   41.90   12.81
   6   4  -8   17.93    7.09
   6  -4  -7   27.91    6.50
   6   4  -7   20.39    4.40
  -6   4   7   18.52    3.55
   6   4  -7   24.41    5.62
   6  -4  -7   24.44   11.08
  -6   4   7   20.51    2.91
   6   4  -7   23.74    6.46
   6   4  -6  472.74   12.78
  -6   4   6  483.47   13.86
   6   4  -6  447.70   12.29
  -6   4   6  520.73   15.38
   6  -4  -6  465.19   13.82
  -6   4   6  446.15   12.74
   6   4  -6  466.71   15.27
  -6   4   5  533.88   17.74
   6   4  -5  553.59   17.16
  -6   4   5  552.60   18.75
   6  -4  -5  473.49   17.64
  -6   4   5  575.70   18.26
   6   4  -5  548.44   19.23
  -6  -4   5  546.06   19.01
  -6  -4   4  136.39    5.81
  -6   4   4  130.68    5.90
   6   4  -4  142.70    5.79
  -6   4   4  146.41   15.58
  -6   4   4  142.82    5.41
   6   4  -4  115.88    7.28
  -6  -4   4  135.00    7.11
  -6   4   4  139.29    7.84
  -6  -4   3   96.36    6.20
   6   4  -3   92.42    5.45
  -6   4   3   84.74    6.65
   6  -4  -3   79.54    5.83
  -6   4   3   90.98    4.91
   6   4  -3   89.13    7.47
  -6  -4   3   68.21    5.40
  -6   4   3   87.69    5.76
  -6  -4   2  478.29   18.50
   6   4  -2  498.19   15.99
  -6   4   2  458.56   16.12
   6  -4  -2  499.11   17.13
  -6   4   2  530.81   15.85
   6   4  -2  510.71   17.74
  -6   4   2  485.22   14.18
  -6  -4   2  523.08   17.60
  -6  -4   1  438.19   15.24
   6   4  -1  409.02   14.26
  -6   4   1  413.29   12.42
   6   4  -1  446.01   17.10
   6  -4  -1  407.84   12.47
  -6  -4   1  401.74   14.54
   6   4   0  603.83   19.54
  -6  -4   0  651.77   21.31
  -6   4   0  659.67   23.98
   6  -4   0  584.46   19.78
  -6   4   0  587.11   17.83
   6  -4   0  650.80   19.65
   6   4   0  641.87   22.38
  -6  -4   0  679.74   22.95
  -6  -4  -1   67.45    6.30
   6   4   1   47.31    4.36
  -6   4  -1   66.39    7.59
   6  -4   1   41.20    4.30
  -6   4  -1   60.92    4.15
   6  -4   1   54.15    3.91
   6   4   1   62.30    9.38
  -6  -4  -1   43.79   14.74
  -6  -4  -2  727.56   24.11
  -6   4  -2  677.32   23.59
  -6   4  -2  777.40   24.11
   6  -4   2  670.01   21.75
   6   4   2  726.07   25.89
  -6  -4  -3  413.73   14.38
  -6   4  -3  406.86   14.52
  -6   4  -3  417.59   12.61
   6  -4   3  414.99   12.37
   6   4   3  442.83   17.51
  -6  -4  -4 1193.73   32.23
  -6   4  -4 1274.87   34.90
  -6   4  -4 1217.22   31.38
   6  -4   4 1198.72   30.66
   6   4   4 1279.45   36.17
  -6  -4  -5  311.95   13.09
  -6   4  -5  310.81   14.01
  -6   4  -5  306.41   11.59
   6   4   5  277.55   14.77
  -6  -4  -6    3.60    5.51
  -6   4  -6   -0.36    6.04
  -6   4  -6    4.53    3.87
   6   4   6   -4.92    5.93
  -6  -4  -7  405.37   21.18
  -6   4  -7  393.08   22.17
  -6   4  -7  409.35   20.83
   6   4   7  465.74   26.05
  -6  -4  -8  453.58   22.41
  -6   4  -8  433.79   21.60
  -6   4  -8  400.61   19.38
   6   4   8  416.70   24.34
  -6  -4  -9  213.96   14.40
  -6   4  -9  192.79   13.77
  -6   4  -9  187.05   11.86
   6   4   9  190.49   20.45
  -6  -4 -10    5.06    4.24
  -6   4 -10    7.06    7.26
  -6   4 -10    1.11    4.31
   6   4  10    2.80    5.15
  -6  -4 -11   16.39    6.84
  -6   4 -11   23.09    9.47
  -6   4 -11   17.70    7.88
   6   4  11   24.29   10.85
  -6  -4 -12  118.30   13.33
  -6   4 -12  114.24   14.06
  -6   4 -12  102.19   29.44
   6   4  12   86.53   30.11
  -6  -4 -13  117.94   14.50
  -6   4 -13  114.46   13.08
  -6   4 -13   91.31   11.10
   6   4  13   62.78   31.10
  -6  -4 -14    0.29    6.35
  -6   4 -14    7.03    7.05
  -6   4 -14   -1.42    6.63
   6   4  14    2.33    7.34
  -6  -4 -15   21.39    9.66
  -6   4 -15   40.57   13.21
  -6   4 -15   22.49   12.24
   6   4  15   23.78   15.17
  -6  -4 -16   53.52   37.41
   6   4  16   94.12   20.06
   6  -6 -18   24.51   20.21
   6   6 -18   29.12    9.27
   6  -6 -17    3.00    3.39
   6   6 -17    1.47    8.91
   6  -6 -16  180.24   14.26
   6  -6 -16  143.47   28.25
   6   6 -16  172.20   21.41
   6  -6 -15   90.09   20.47
   6  -6 -15   98.89   38.88
   6   6 -15   95.88   32.09
   6  -6 -14   67.10    6.88
   6  -6 -14   64.95   34.42
   6   6 -14   72.16   13.60
   6  -6 -13    1.37    1.75
   6   6 -13    6.29    3.95
   6  -6 -13    5.77    6.36
   6   6 -13   13.19    9.84
   6  -6 -12  223.22   18.10
   6   6 -12  224.45   15.26
   6  -6 -12  241.22   19.27
   6   6 -12  248.67   31.61
   6   6 -11  118.13    6.44
   6  -6 -11  108.09   12.45
   6   6 -11  109.52    7.08
   6  -6 -11  118.19    9.10
   6   6 -11  117.69   10.60
   6   6 -10  283.05   14.67
   6  -6 -10  287.18   14.16
   6   6 -10  286.96   13.27
   6  -6 -10  287.97   16.65
   6   6 -10  271.00   16.02
   6  -6  -9   -2.21    3.16
   6   6  -9    2.17    1.81
   6   6  -9    0.76    2.44
   6   6  -9   -1.80    5.84
  -6   6   9   -0.31    4.24
   6   6  -8  232.77    8.60
   6  -6  -8  231.51   11.66
   6   6  -8  231.52    6.64
   6   6  -8  236.49   12.32
  -6   6   8  203.09   18.15
   6   6  -7  558.33   15.40
   6   6  -7  559.04   15.67
  -6   6   7  542.40   15.61
   6   6  -7  552.73   18.31
   6   6  -6  752.33   19.24
   6   6  -6  753.87   21.57
  -6   6   6  653.31   19.67
  -6   6   6  701.77   18.99
   6   6  -6  707.22   21.39
  -6   6   6  660.92   19.49
   6   6  -5  388.85   12.92
  -6   6   5  402.07   15.17
  -6   6   5  433.97   12.57
   6   6  -5  385.69   13.75
  -6   6   5  426.04   14.65
  -6  -6   4   66.91    7.10
   6   6  -4   72.64    6.07
  -6   6   4   64.29    9.09
  -6   6   4   67.55    8.79
   6   6  -4   74.64   19.18
  -6   6   4   59.33    5.46
  -6  -6   3  138.04   10.43
   6   6  -3  127.67    9.56
  -6   6   3  135.43   11.31
   6   6  -3  162.95   13.46
  -6   6   3  148.54   11.92
   6  -6  -3  159.32   11.24
   6   6  -2  877.33   23.51
  -6   6   2  738.55   21.63
  -6   6   2  822.10   20.63
   6  -6  -2  885.17   23.04
  -6  -6   1  392.13   12.81
   6   6  -1  393.60   13.14
  -6   6   1  396.52   24.06
  -6   6   1  386.22   10.81
   6   6  -1  392.95   14.27
   6  -6  -1  370.20   10.98
  -6  -6   0    6.82   10.88
  -6   6   0   15.04   10.04
  -6   6   0   18.18    3.07
   6  -6   0   12.60    4.44
   6   6   0   14.52   10.09
  -6  -6  -1  139.57   11.07
  -6   6  -1  143.29   12.53
  -6   6  -1  121.10    8.56
   6  -6   1  130.21   11.44
   6   6   1  120.76   22.73
  -6  -6  -2  601.18   18.41
  -6   6  -2  475.41   17.46
  -6   6  -2  566.50   15.71
   6  -6   2  532.48   15.09
   6   6   2  461.36   17.84
  -6  -6  -3   67.93    7.25
  -6   6  -3   54.11    6.35
  -6   6  -3   56.79    5.14
   6  -6   3   58.88    3.84
   6   6   3   53.88    9.19
  -6  -6  -4   52.87    6.63
  -6   6  -4   68.47    8.84
  -6   6  -4   57.71   10.03
   6  -6   4   59.69    5.69
   6   6   4   60.22   11.37
  -6  -6  -5    5.69    6.83
  -6   6  -5    8.40    9.01
  -6   6  -5   10.59    3.12
   6   6   5    1.48    6.89
  -6  -6  -6   71.04   17.75
  -6   6  -6   67.78   11.21
  -6   6  -6   63.72    9.00
   6   6   6   80.11   14.34
  -6  -6  -7  321.56   17.06
  -6   6  -7  326.94   19.14
  -6   6  -7  328.29   25.07
   6   6   7  330.08   21.71
  -6  -6  -8   63.79    8.96
  -6   6  -8   72.69   10.00
  -6   6  -8   62.79    9.84
   6   6   8   77.91   14.13
  -6  -6  -9   41.52    8.56
  -6   6  -9   65.46   11.24
  -6   6  -9   58.10   23.39
   6   6   9   57.61   11.89
  -6  -6 -10    7.23    6.29
  -6   6 -10   19.54   12.16
  -6   6 -10    1.19    5.10
   6   6  10    8.09    8.10
  -6  -6 -11    6.13    6.44
  -6   6 -11    0.39    6.77
  -6   6 -11   10.45    5.68
   6   6  11    6.85    8.24
  -6  -6 -12   12.55    6.35
  -6   6 -12    5.65    7.24
  -6   6 -12    9.74    6.02
   6   6  12    4.92    8.71
  -6  -6 -13   36.65    9.86
  -6   6 -13   24.83   15.84
  -6   6 -13   21.55    8.39
   6   6  13   13.97   10.78
  -6  -6 -14    4.52    5.88
  -6   6 -14   -0.86    6.45
  -6   6 -14   17.38    9.05
   6   6  14    6.10    8.01
  -6  -6 -15   -0.46    5.82
  -6   6 -15   19.17   10.18
  -6   6 -15   -0.58    6.22
   6   6  15    6.00    7.46
   6   8 -18    0.00    6.77
  -6   8  18   -2.44    7.66
   6   8 -17    7.35    8.64
  -6   8  17    2.64    5.59
   6  -8 -16   17.09    7.95
   6   8 -16   17.32    7.40
  -6   8  16   24.79   11.43
   6  -8 -15   24.46    8.92
   6   8 -15   24.88   12.05
  -6   8  15   19.20   11.10
   6  -8 -14    3.16    2.59
   6   8 -14    6.30    7.26
  -6   8  14    5.41    6.84
   6  -8 -13   95.94   16.32
   6   8 -13   76.70    6.53
   6   8 -13  107.94   14.80
  -6   8  13  103.33   13.22
   6  -8 -12   49.53   21.60
   6   8 -12   63.32    6.13
   6   8 -12   54.92   23.32
  -6   8  12   46.54    7.55
   6  -8 -11  100.34   15.68
   6   8 -11   84.29    6.35
   6   8 -11   78.68    9.83
  -6   8  11   81.27   10.60
   6  -8 -10   68.34   16.20
   6   8 -10   60.72    5.96
   6   8 -10   68.46    9.07
  -6   8  10   56.33    9.51
   6  -8  -9  318.00   26.12
   6   8  -9  290.91   14.51
   6   8  -9  286.76   16.22
   6  -8  -8    5.24    3.79
   6   8  -8    7.19    4.55
   6   8  -8    6.80    6.31
  -6   8   8    3.52    6.87
   6   8  -7   55.28   10.32
   6   8  -7   33.15    7.23
  -6   8   7   56.18   10.41
   6   8  -6   35.84   11.31
  -6   8   6   28.16    9.35
   6   8  -6   46.30    8.01
  -6   8   6   39.82    6.77
  -6   8   5 1005.60   24.03
   6   8  -5  988.54   31.37
   6   8  -5 1012.78   18.29
  -6   8   5  948.04   29.93
  -6  -8   4   -1.21    3.17
  -6   8   4   -0.28    5.15
   6   8  -4    3.07    5.27
  -6   8   4    2.28    2.63
  -6  -8   3    5.19    5.35
  -6   8   3    9.93    5.20
  -6   8   3    3.78    3.25
   6   8  -3    8.15    7.11
   6  -8  -3    4.90    3.32
  -6  -8   2   91.10    7.05
  -6   8   2  100.15    7.94
   6   8  -2   99.71    9.38
  -6   8   2   95.07    5.24
   6  -8  -2  101.89    5.72
  -6  -8   1 1050.21   27.99
  -6   8   1 1024.77   26.51
   6   8  -1 1031.28   35.91
   6  -8  -1  958.70   24.61
  -6  -8   0   13.10    6.41
  -6   8   0   16.34    5.86
  -6   8   0    9.26    5.70
   6  -8   0    7.19    2.50
   6   8   0    9.79    6.38
  -6  -8  -1  275.12   11.46
  -6   8  -1  275.46   15.89
  -6   8  -1  276.16    9.52
   6  -8   1  243.11    8.56
   6   8   1  266.04   15.07
  -6  -8  -2  251.57   23.45
  -6   8  -2  204.44   18.95
  -6   8  -2  227.96    7.13
   6  -8   2  237.61    9.82
   6   8   2  239.57   13.83
  -6  -8  -3  660.00   23.05
  -6   8  -3  589.36   23.42
  -6   8  -3  681.45   22.00
   6   8   3  666.94   34.82
  -6  -8  -4   49.87   14.60
  -6   8  -4   46.62   21.09
  -6   8  -4   51.17    8.03
   6   8   4   40.50    9.27
  -6  -8  -5  148.19   13.89
  -6   8  -5  175.59   13.41
  -6   8  -5  170.79   14.05
   6   8   5  194.16   15.76
  -6  -8  -6   29.39    8.85
  -6   8  -6   22.53    7.34
  -6   8  -6   19.66    5.07
   6   8   6   22.16   11.52
  -6  -8  -7  160.99   13.93
  -6   8  -7  120.02   12.73
  -6   8  -7  148.27   21.56
   6   8   7  157.91   18.56
  -6  -8  -8   21.59    7.67
  -6   8  -8   21.38   11.58
  -6   8  -8   37.90    8.69
   6   8   8   32.80   12.64
  -6  -8  -9  186.47   30.35
  -6   8  -9  250.42   20.45
  -6   8  -9  220.41   18.69
   6   8   9  236.17   20.75
  -6  -8 -10   -0.27    5.66
  -6   8 -10    5.00    7.60
  -6   8 -10    1.68    3.00
   6   8  10   -5.26    8.62
  -6  -8 -11  153.24   10.90
  -6   8 -11  139.86   13.43
  -6   8 -11  144.59   22.09
   6   8  11  161.67   18.92
  -6  -8 -12    4.55    6.67
  -6   8 -12    4.40    8.37
  -6   8 -12   -1.16    5.75
   6   8  12    7.80   13.00
  -6  -8 -13   49.91   31.48
  -6   8 -13   68.34   11.19
  -6   8 -13   50.31    9.24
   6   8  13   79.29   15.71
  -6  -8 -14    6.55    5.91
  -6   8 -14   11.60   10.30
  -6   8 -14    3.72    5.73
   6   8  14    2.70    6.66
   6 -10 -16   88.13   12.39
   6  10 -16  102.46   22.73
  -6  10  16   75.07   13.78
   6 -10 -15    3.89    5.58
   6  10 -15    9.63   10.69
  -6  10  15    0.38    7.29
   6 -10 -14  153.98   17.08
   6  10 -14  149.54   15.94
  -6  10  14  104.82   27.86
   6 -10 -13    9.98   10.56
   6  10 -13   17.89   10.62
  -6  10  13    4.90    8.57
   6 -10 -12  208.93   20.90
   6  10 -12  237.93   18.17
   6  10 -12  220.75   19.50
  -6  10  12  181.56   17.20
   6 -10 -11    2.57    3.95
   6  10 -11    4.27    7.32
   6  10 -11    3.69    6.61
  -6  10  11    1.11    2.95
   6 -10 -10  252.36   11.71
   6  10 -10  270.75   11.75
   6  10 -10  256.40   14.67
  -6  10  10  280.94   15.84
   6 -10  -9   91.09   12.02
   6  10  -9   99.50    7.26
   6  10  -9  110.03    9.92
  -6  10   9   95.13   12.63
   6  10  -8  121.06   11.13
   6  10  -8  140.52   13.96
  -6  10   8  129.28   10.26
   6  10  -7   13.66    6.56
  -6  10   7    8.89    6.49
   6  10  -7    9.63    9.58
  -6  10   7   24.51    7.31
  -6  10   6  531.46   26.81
   6  10  -6  592.37   27.32
  -6  10   6  590.32   26.10
  -6  10   5   16.40   10.02
   6  10  -5   17.18    7.85
   6  10  -5   20.90    8.00
  -6  10   5   20.94   10.06
  -6  10   4   63.80   21.45
   6  10  -4   68.01   11.16
  -6  10   4   54.33   21.31
  -6 -10   3    3.69    2.38
  -6  10   3    8.41    6.51
  -6  10   3    3.99    4.49
   6  10  -3    4.26    5.93
   6 -10  -3    4.84    3.69
  -6 -10   2  715.15   37.90
  -6  10   2  568.32   32.43
   6  10  -2  717.85   34.64
  -6  10   2  733.90   33.13
   6 -10  -2  646.09   30.14
  -6 -10   1    3.25    5.55
  -6  10   1    4.06    6.63
  -6  10   1    3.86    3.57
   6  10  -1    5.53    8.32
   6 -10  -1   10.44    4.32
  -6 -10   0   27.62    6.71
  -6  10   0   34.95   13.74
  -6  10   0   41.15   13.63
   6  10   0   28.31   14.69
  -6 -10  -1   69.28   12.40
  -6  10  -1   77.91   11.55
  -6  10  -1   93.17    9.88
   6  10   1  111.01   15.37
  -6 -10  -2  284.32   17.22
  -6  10  -2  284.22   19.67
  -6  10  -2  256.72   15.53
   6  10   2  351.82   24.45
  -6 -10  -3    4.54    5.60
  -6  10  -3    5.53    7.03
  -6  10  -3    2.64    3.16
   6  10   3    7.93    7.18
  -6 -10  -4   59.17   10.02
  -6  10  -4   74.87   11.71
  -6  10  -4   52.94    7.00
   6  10   4   51.22   16.99
  -6 -10  -5   13.18    8.67
  -6  10  -5    3.17    4.62
  -6  10  -5    1.54    3.71
   6  10   5   16.04   10.37
  -6 -10  -6   85.77   14.26
  -6  10  -6   69.66   28.77
  -6  10  -6   72.76   13.56
   6  10   6  104.60   16.01
  -6 -10  -7    9.04    6.28
  -6  10  -7   28.83    8.54
  -6  10  -7   19.59    6.00
   6  10   7   19.63   11.71
  -6 -10  -8    5.31    4.76
  -6  10  -8   11.91    8.53
  -6  10  -8    6.62    5.17
   6  10   8   10.16   10.06
  -6 -10  -9    4.55    6.41
  -6  10  -9    1.67   10.86
  -6  10  -9    1.98    4.19
   6  10   9    5.01    7.17
  -6 -10 -10   16.88   11.38
  -6  10 -10   20.27   16.43
  -6  10 -10    9.46   10.90
   6  10  10   33.63   16.09
  -6 -10 -11   -0.22    6.51
  -6  10 -11    6.83    8.16
  -6  10 -11    9.33    7.20
   6  10  11   15.52    9.50
  -6 -10 -12    4.17    4.40
  -6  10 -12    6.93    8.10
  -6  10 -12    1.08    6.79
   6  10  12    4.32    9.72
  -6 -10 -13    4.95    3.39
  -6  10 -13   -0.11    7.90
  -6  10 -13    6.55    5.87
   6  10  13   17.52   14.60
   6 -12 -15   23.50   13.86
   6  12 -15   48.52   11.94
  -6  12  15   42.31   13.32
   6 -12 -14   15.56    9.53
   6  12 -14   10.94    7.86
  -6  12  14   13.10    7.36
   6 -12 -13    1.70    3.89
   6  12 -13    3.38    7.36
  -6  12  13    6.20    6.76
   6 -12 -12   21.76    9.59
   6  12 -12   22.53    9.52
   6  12 -12   23.11    7.51
  -6  12  12   19.80   10.83
   6 -12 -11   33.59   14.13
   6  12 -11   48.23    7.37
   6  12 -11   34.22   16.19
  -6  12  11   56.67   11.60
   6  12 -10    3.74    4.61
   6  12 -10    6.03    6.63
  -6  12  10    4.72    6.17
   6  12  -9   46.55    7.91
  -6  12   9   51.00   13.35
   6  12  -9   49.80   10.38
  -6  12   9   44.10    9.26
   6  12  -8    7.11    5.99
  -6  12   8    6.10    8.13
   6  12  -8    8.95    7.14
  -6  12   8    6.78   12.27
  -6  12   7  104.00   10.31
   6  12  -7  101.01    9.95
   6  12  -7  120.86   22.92
  -6  12   7   83.75   10.73
  -6  12   6  145.22   26.34
   6  12  -6  150.36   11.62
   6  12  -6  147.21   17.18
  -6  12   6  150.51   10.75
  -6  12   5   97.04   20.08
   6  12  -5  101.38   12.46
   6  12  -5   68.24   10.01
  -6  12   5   88.84   15.54
  -6  12   4   67.85   10.16
   6  12  -4   57.86    8.40
   6  12  -4   53.86   10.68
  -6  12   4   54.60   11.89
  -6 -12   3    5.10    6.05
  -6  12   3    6.96    7.34
  -6  12   3   10.01    4.47
   6  12  -3    6.60    6.64
  -6 -12   2    1.21    2.72
  -6  12   2   -4.01    6.85
   6  12  -2    6.50    7.15
  -6  12   2    0.50    3.00
  -6 -12   1  308.13   30.85
  -6  12   1  360.59   33.75
  -6  12   1  381.74   24.43
   6  12  -1  353.11   35.54
  -6 -12   0  132.25   13.69
  -6  12   0  123.77   11.86
  -6  12   0  138.64   19.26
   6  12   0  132.42   13.83
  -6 -12  -1    2.91    3.14
  -6  12  -1    0.68    7.67
  -6  12  -1   -0.02    3.47
   6  12   1    5.20    9.12
  -6 -12  -2    6.78    8.84
  -6  12  -2    5.25    6.81
  -6  12  -2    1.58    3.72
   6  12   2    3.29    6.09
  -6 -12  -3  217.42   12.37
  -6  12  -3  215.27   14.68
  -6  12  -3  214.98    9.89
   6  12   3  214.50   17.36
  -6 -12  -4   17.04   14.21
  -6  12  -4   23.31   14.94
  -6  12  -4   22.25    5.60
   6  12   4   19.90    9.09
  -6 -12  -5   44.83   23.48
  -6  12  -5   61.35   12.03
  -6  12  -5   58.41    6.78
   6  12   5   54.94   16.14
  -6 -12  -6   41.20    9.28
  -6  12  -6   36.81    9.18
  -6  12  -6   37.89    8.62
   6  12   6   19.77    8.98
  -6 -12  -7  161.52   16.59
  -6  12  -7  219.89   21.04
  -6  12  -7  190.40   15.88
   6  12   7  180.01   19.78
  -6 -12  -8  205.37   16.14
  -6  12  -8  222.08   38.53
  -6  12  -8  145.88   26.09
   6  12   8  177.57   16.77
  -6 -12  -9   28.59   13.76
  -6  12  -9   35.50    9.62
  -6  12  -9   46.43    7.99
   6  12   9   45.61   13.08
  -6 -12 -10    3.99    4.82
  -6  12 -10    4.90    6.04
  -6  12 -10   -1.17    3.90
   6  12  10   26.45   15.86
  -6 -12 -11   37.33   25.63
  -6  12 -11   51.30    9.37
  -6  12 -11   35.62   19.24
   6  12  11   48.52   13.07
  -6 -12 -12   42.42   35.10
  -6  12 -12   61.76   15.27
  -6  12 -12   32.46   29.73
   6  12  12   64.07   23.45
   6  14 -13    7.64   10.48
  -6  14  13    9.50    5.96
  -6  14  12   13.34   10.38
   6  14 -12   11.26   12.10
  -6  14  12   13.24    8.68
   6  14 -11  234.09   15.45
  -6  14  11  272.33   18.57
   6  14 -11  256.26   14.81
  -6  14  11  223.47   17.58
   6  14 -10  105.44   11.11
  -6  14  10  136.68   17.63
   6  14 -10  105.60   13.98
  -6  14  10  101.11   29.65
   6  14  -9    9.92    5.79
  -6  14   9    8.45    8.54
   6  14  -9   10.26    7.53
  -6  14   9   11.23    8.60
   6  14  -8    4.20    4.45
  -6  14   8   13.77    8.91
   6  14  -8    1.25    7.42
  -6  14   8    1.12    5.36
   6  14  -7   54.87   15.46
  -6  14   7   50.28   21.38
   6  14  -7   55.59   16.26
  -6  14   7   55.89    8.84
   6  14  -6  127.21   21.45
  -6  14   6  135.91   31.02
   6  14  -6  117.35   14.56
  -6  14   6  128.47   12.43
   6  14  -5    2.38    6.23
  -6  14   5    7.51   10.76
   6  14  -5    4.93    7.08
  -6  14   5    4.44    3.95
   6  14  -4    6.87    6.23
  -6  14   4   -0.03    7.98
   6  14  -4    3.21    6.91
  -6  14   4    4.38    3.60
  -6  14   3   56.32   11.98
   6  14  -3   51.94   33.35
  -6  14   3   58.05    6.48
   6  14  -3   55.42   12.06
  -6  14   2  147.66   18.19
   6  14  -2  159.82   18.56
  -6  14   2  145.72   10.12
  -6 -14   1    1.11    3.60
  -6  14   1    1.56    8.42
  -6  14   1    4.76    4.55
   6  14  -1    3.62    4.18
  -6 -14   0    2.17    3.71
  -6  14   0    2.02    5.26
  -6  14   0    7.71    5.24
   6  14   0    0.39    5.42
  -6 -14  -1   41.42   20.07
  -6  14  -1   57.12   11.84
  -6  14  -1   51.89    5.90
   6  14   1   46.09   11.00
  -6 -14  -2   63.05   26.16
  -6  14  -2  104.12   14.80
  -6  14  -2   69.70    6.45
   6  14   2   69.20   14.62
  -6 -14  -3   79.61   12.46
  -6  14  -3   87.55   17.33
  -6  14  -3   71.36   14.92
   6  14   3   84.43   20.11
  -6 -14  -4   24.25    9.13
  -6  14  -4   23.10   13.62
  -6  14  -4   16.88    5.59
   6  14   4   43.52   16.13
  -6 -14  -5   14.28    6.91
  -6  14  -5   11.17    8.74
  -6  14  -5    9.37    7.14
   6  14   5    6.11    7.24
  -6 -14  -6   12.01    9.80
  -6  14  -6   15.73    8.48
  -6  14  -6   11.22    9.43
   6  14   6   10.79    9.52
  -6 -14  -7   -0.68    6.55
  -6  14  -7    5.02    4.00
  -6  14  -7    3.50    4.98
   6  14   7    3.72    9.11
  -6 -14  -8    8.76    4.95
  -6  14  -8    3.85    8.03
  -6  14  -8    7.01    4.68
   6  14   8    0.87    9.04
  -6 -14  -9   38.05   10.46
  -6  14  -9   17.32   12.02
  -6  14  -9   26.30    7.52
   6  14   9   43.61   13.92
  -6 -14 -10   -0.25    6.75
  -6  14 -10    5.63    8.27
  -6  14 -10    5.56    4.54
   6  14  10    2.42    7.32
   6  16 -10    7.11    9.72
  -6  16  10   25.01   10.88
   6  16 -10   15.06   10.43
   6  16  -9   -0.05    3.21
  -6  16   9    1.70    3.85
   6  16  -9   -0.45    7.01
  -6  16   9    1.59    5.11
  -6  16   8   -3.53    7.86
   6  16  -8    7.44    5.96
  -6  16   8    2.48    4.34
   6  16  -7    6.11    9.22
  -6  16   7    4.45    5.63
   6  16  -7   28.79   10.77
  -6  16   6  174.52   18.76
   6  16  -6  132.81   13.13
  -6  16   6  147.72   13.06
  -6  16   5   34.90    9.28
   6  16  -5   13.90    7.00
  -6  16   5   18.08    6.80
   6  16  -4   48.48   30.33
  -6  16   4   47.12   45.32
   6  16  -4   69.47   23.70
  -6  16   4   63.95   21.83
   6  16  -3   10.71    7.25
  -6  16   3    9.43   11.12
   6  16  -3    5.17    6.15
  -6  16   3    8.73    6.67
  -6  16   2   98.05   13.10
   6  16  -2  123.56   14.48
  -6  16   2   86.90   23.45
   6  16  -2   89.72   21.30
  -6  16   1   -2.14    8.37
   6  16  -1    3.50    8.18
  -6  16   1    3.91    4.71
   6  16  -1    9.39   14.34
  -6 -16   0  163.75   13.65
  -6  16   0  170.84   15.89
  -6  16   0  142.69   16.70
   6  16   0  130.32   14.83
  -6 -16  -1    4.26    3.24
  -6  16  -1    3.49    8.33
  -6  16  -1    9.13    7.86
   6  16   1    5.97    7.81
  -6 -16  -2    9.94   10.08
  -6  16  -2   14.76    9.72
  -6  16  -2    6.13    4.59
   6  16   2    8.43    7.92
  -6 -16  -3    6.18   12.69
  -6  16  -3   17.55    9.67
  -6  16  -3    5.98    6.64
   6  16   3   16.61    8.44
  -6 -16  -4   48.72   26.25
  -6  16  -4   69.88   31.02
  -6  16  -4   66.85   17.22
   6  16   4   55.93   12.25
  -6 -16  -5    5.68    4.34
  -6  16  -5   -6.39    9.33
  -6  16  -5    4.83    4.99
   6  16   5    7.63    9.47
  -6 -16  -6   40.23   19.11
  -6  16  -6   31.62   20.18
   6  16   6   51.02   14.67
  -6 -16  -7   13.17   11.92
  -6  16  -7   23.19   12.43
   6  16   7   11.17   14.67
   6  18  -6   -0.86    6.96
  -6  18   6    4.57    6.80
   6  18  -6    5.43    3.99
   6  18  -5    9.25    7.41
  -6  18   5    3.14    9.62
   6  18  -5   12.65    7.35
   6  18  -4    5.37    7.99
  -6  18   4   17.09    9.50
   6  18  -4   21.68   10.56
  -6  18   3   91.44   27.43
   6  18  -3   93.06   14.35
   6  18  -3   64.37   43.40
  -6  18   2    3.09    5.54
   6  18  -2    7.76   12.05
   6  18  -2    0.28    7.04
   6  18  -1   44.25   12.53
  -6  18   1   20.05   18.78
   6  18  -1   35.53    9.19
  -6  18   0   41.15   13.59
   6  18   0   14.85   14.52
   6  18   0   12.62    8.33
  -6  18  -1   47.63   17.90
   6  18   1   47.25   15.60
   6  18   1   30.37   23.90
  -6 -18  -2   -0.78    6.12
  -6  18  -2    0.67    6.04
   6  18   2    0.44    7.39
  -6 -18  -3   19.49    9.22
   6  18   3   61.30   16.00
   7   1 -19    4.22    7.68
   7  -1 -19   -2.35    6.74
   7  -1 -18   21.85    9.53
   7   1 -18    7.98    6.94
   7  -1 -17    0.20    6.27
   7   1 -17    2.93    6.32
   7  -1 -16   21.38    6.80
   7   1 -16   13.43    6.69
   7  -1 -15   14.14    4.50
   7  -1 -15   14.21    8.54
   7   1 -15   27.80    7.57
   7   1 -14   66.53    7.70
   7  -1 -14   69.71    5.07
   7   1 -14   62.28   19.13
   7  -1 -14   76.18    8.58
   7   1 -13   89.64    8.20
   7  -1 -13   98.96    8.19
   7   1 -13  115.62   10.30
   7  -1 -13   99.30    8.97
   7  -1 -12    9.27    4.41
   7   1 -12    4.51    2.21
  -7   1  12    8.56    2.73
   7  -1 -12    4.55    5.11
   7   1 -12   11.95    3.67
   7  -1 -11    9.79    3.48
   7   1 -11    4.00    2.51
  -7   1  11    7.07    2.60
  -7  -1  11    6.88    2.72
   7   1 -11    5.28    2.13
   7  -1 -11    9.94    4.37
   7  -1 -10   24.48    6.50
   7   1 -10   20.05    3.36
  -7   1  10   23.58    4.42
  -7  -1  10   21.67    3.01
   7   1 -10   20.42    6.20
   7  -1 -10   22.05    6.94
   7  -1  -9  264.04    8.26
  -7   1   9  265.21    8.24
   7   1  -9  252.74   10.72
   7  -1  -9  252.81   10.12
  -7   1   8   82.31    5.81
  -7   1   8   82.26    8.01
   7  -1  -8   95.26    8.40
  -7   1   8   81.52    6.79
   7   1  -8   82.45    8.59
  -7   1   7   32.51    5.31
  -7   1   7   29.95    7.53
   7  -1  -7   26.41    4.87
  -7   1   7   28.63    9.37
   7   1  -7   28.75    5.36
  -7  -1   7   23.40    3.29
  -7   1   6    0.99    1.48
  -7   1   6    4.31    2.18
   7  -1  -6    2.98    2.81
  -7   1   6    1.12    1.92
   7   1  -6    2.15    3.26
  -7  -1   6    1.09    1.64
  -7   1   5  108.73    5.49
  -7  -1   5  104.57    2.44
   7   1  -5   92.56    4.55
  -7   1   5  108.46    4.61
   7  -1  -5  109.74    5.39
   7   1  -5  111.31    6.14
  -7  -1   5   95.34    8.31
  -7   1   5  108.34    4.85
  -7  -1   4  154.45    5.55
   7   1  -4  176.67    6.28
  -7   1   4  156.99    5.87
   7  -1  -4  166.69    6.35
   7  -1  -4  173.83    8.10
  -7   1   4  171.08    6.40
   7   1  -4  176.32    7.08
  -7  -1   4  184.18    7.32
  -7  -1   3  405.55   12.98
   7   1  -3  381.22   12.45
  -7   1   3  402.65   13.24
   7  -1  -3  387.17   12.65
   7  -1  -3  383.87   11.69
   7   1  -3  372.39   13.67
  -7  -1   3  393.47   12.87
  -7   1   3  391.63   12.38
   7   1  -2 1319.33   39.71
   7  -1  -2 1472.83   43.11
   7   1  -2 1448.50   42.25
  -7  -1   2 1543.28   44.78
  -7   1   2 1372.57   39.10
  -7  -1   1  820.51   25.93
  -7   1   1  795.57   25.18
   7   1  -1  889.20   27.40
   7  -1  -1  779.86   24.20
   7  -1  -1  751.46   22.19
   7   1  -1  751.41   23.64
  -7  -1   1  915.08   27.81
  -7   1   1  856.34   25.09
  -7  -1   0  131.25    7.70
   7  -1   0  122.11    6.35
  -7   1   0  130.53    7.10
   7   1   0  144.22    6.63
   7  -1   0  126.24    5.00
   7   1   0   99.19    6.73
  -7  -1   0  122.55    6.46
   7  -1   0  128.82    6.11
  -7  -1  -1  558.85   20.00
   7  -1   1  560.84   19.46
  -7   1  -1  549.30   19.35
   7   1   1  574.70   19.78
   7  -1   1  613.00   20.17
   7   1   1  595.12   19.47
   7   1   1  494.35   18.18
  -7  -1  -2  289.32   13.05
   7   1   2  286.51   12.04
  -7   1  -2  335.48   14.79
   7   1   2  305.73   11.69
   7  -1   2  288.70   11.37
   7   1   2  290.86   12.45
  -7   1  -3   36.71    7.75
  -7  -1  -3   32.09    6.06
   7   1   3   23.13    4.51
  -7   1  -3   25.85   11.90
   7  -1   3   21.50    3.57
   7   1   3   29.10    8.99
  -7  -1  -4    7.09    8.23
  -7   1  -4   10.98    5.56
  -7   1  -4    4.20    3.52
   7  -1   4    4.98    2.63
   7   1   4   12.93    5.84
  -7   1  -5  651.76   20.86
  -7  -1  -6  390.83   17.71
  -7   1  -6  418.42   18.82
  -7   1  -6  376.32   15.85
  -7  -1  -6  499.61   23.13
  -7  -1  -7   33.62    8.72
  -7   1  -7   27.03    6.38
  -7   1  -7   38.37   14.12
  -7  -1  -7   40.45   14.69
  -7  -1  -8   26.06    8.91
  -7   1  -8   29.96    9.25
  -7   1  -8   29.02   17.97
  -7  -1  -8   26.75    8.30
  -7  -1  -9   49.91    8.99
  -7   1  -9   58.08   10.56
  -7   1  -9   54.32   16.66
  -7  -1  -9   55.92   20.16
  -7  -1 -10  330.16   24.51
  -7   1 -10  368.18   26.33
  -7   1 -10  304.61   27.48
  -7  -1 -10  355.86   25.06
  -7  -1 -11   20.11    8.67
  -7   1 -11   13.10    7.97
  -7   1 -11   16.38   10.84
  -7  -1 -11   16.53    6.87
  -7  -1 -12   11.02    5.51
  -7   1 -12   15.11    7.60
  -7   1 -12   19.94    8.69
  -7  -1 -12   18.00    8.76
  -7   1 -13   11.09    6.45
  -7  -1 -13   21.59    6.91
  -7   1 -13   15.51    8.95
  -7  -1 -13   22.27    8.32
  -7   1 -14  140.76   13.78
  -7  -1 -14  129.90   13.20
  -7   1 -14  138.03   39.89
  -7  -1 -14  170.86   32.19
  -7   1 -15   14.80    6.82
  -7  -1 -15   29.47    9.73
  -7   1 -15   23.52   15.60
  -7  -1 -15   15.53    9.50
   7  -3 -19   -4.54    7.07
   7   3 -19   -1.71    7.13
   7  -3 -18    2.32    8.31
   7   3 -18    4.77    7.19
   7  -3 -17    7.44    5.10
   7   3 -17   -0.38    6.90
   7  -3 -16   22.48   12.21
   7   3 -16    9.82    5.60
   7  -3 -15    3.12    3.79
   7  -3 -15    6.85    4.38
   7   3 -15   16.38    9.84
   7  -3 -14   17.09    6.00
   7   3 -14    9.77    4.73
   7  -3 -14   17.51    8.20
   7   3 -14   22.52    8.56
   7  -3 -13  161.70   15.56
   7   3 -13  180.43   11.59
   7  -3 -13  181.28   15.22
   7   3 -13  185.52   25.89
   7  -3 -12   79.88   10.82
   7   3 -12   81.69    7.99
  -7   3  12   77.71    7.17
  -7  -3  12   72.56    7.67
   7  -3 -12   83.68   10.54
   7   3 -12   78.75   10.99
   7  -3 -11  109.61   13.60
   7   3 -11  117.58    9.64
  -7   3  11  105.60    9.60
   7  -3 -11  120.43   12.63
   7   3 -11  115.51   12.58
   7   3 -10    3.01    1.36
   7  -3 -10    3.63    2.75
   7   3 -10    4.53    1.45
  -7   3  10    2.56    2.16
   7  -3 -10   10.76    4.96
   7   3 -10    3.21    5.43
   7  -3  -9  346.35   12.09
   7   3  -9  343.59    8.32
  -7   3   9  326.68   12.34
   7  -3  -9  355.67   12.86
   7   3  -9  367.46   14.79
   7  -3  -8   45.60    7.96
   7   3  -8   35.48    1.39
  -7   3   8   42.69    4.48
   7  -3  -8   41.62    5.46
   7   3  -8   38.08    5.45
  -7   3   8   36.05    7.27
  -7   3   7    2.47    1.41
   7   3  -7    2.82    1.15
   7   3  -7    3.28    1.31
  -7   3   7    2.89    2.18
   7  -3  -7    2.32    3.18
   7   3  -7   10.23    4.75
  -7   3   7    3.71    1.82
  -7   3   6    0.46    1.56
   7   3  -6    2.80    1.28
  -7   3   6    1.65    1.90
   7   3  -6   -0.03    0.81
   7  -3  -6    0.71    2.49
  -7   3   6    1.84    1.54
   7   3  -6    5.52    3.92
  -7  -3   6    1.11    2.53
  -7  -3   5  421.62   13.19
  -7   3   5  369.67   13.50
   7   3  -5  355.81   11.12
  -7   3   5  383.87   13.56
   7  -3  -5  327.84   11.51
  -7   3   5  340.85   11.59
   7   3  -5  409.14   22.63
  -7  -3   5  424.20   15.37
  -7  -3   4 1071.36   31.83
  -7   3   4 1143.00   35.09
   7  -3  -4 1066.01   32.49
   7  -3  -4 1030.79   31.23
   7   3  -4 1098.28   34.33
  -7  -3   4 1205.27   37.08
  -7  -3   3   31.04    9.14
   7   3  -3   27.92    3.22
  -7   3   3   29.81    4.73
   7  -3  -3   23.47    8.57
  -7   3   3   26.33    1.76
   7   3  -3   34.84   12.44
  -7  -3   3   27.51    8.61
  -7   3   3   23.10    2.23
  -7  -3   2    1.24    1.87
   7   3  -2    2.34    3.40
  -7   3   2   -0.81    3.75
   7  -3  -2    1.46    1.59
   7   3  -2    2.53    3.70
  -7  -3   2    2.67    2.82
  -7  -3   1  524.44   17.75
   7  -3  -1  517.46   17.92
  -7   3   1  520.07   18.12
  -7  -3   0  286.55   11.72
   7   3   0  343.11   12.64
   7  -3   0  307.48   12.22
  -7   3   0  264.73   10.85
  -7   3   0  324.73   10.26
   7  -3   0  289.03    9.23
   7   3   0  314.16   13.19
  -7  -3   0  276.30   11.68
  -7  -3  -1   36.64    5.44
   7   3   1   39.48    3.88
  -7   3  -1   42.40    5.70
   7  -3   1   30.85    4.84
  -7   3  -1   43.11    6.55
   7  -3   1   49.96    4.63
   7   3   1   34.07    5.91
  -7  -3  -1   33.42   12.06
  -7  -3  -2  340.41   13.56
  -7   3  -2  336.75   13.93
  -7   3  -2  312.69   11.18
   7  -3   2  315.60   11.12
   7   3   2  356.41   16.10
  -7  -3  -2  309.87   13.56
  -7  -3  -3  157.77   12.23
  -7   3  -3  181.10   10.79
  -7   3  -3  204.64    7.85
   7  -3   3  185.59    7.29
   7   3   3  188.72   15.02
  -7  -3  -4  139.52   13.33
  -7   3  -4  150.06   13.56
  -7   3  -4  180.98    7.01
   7  -3   4  180.21    6.17
   7   3   4  153.35   13.91
  -7  -3  -5  129.66   10.50
  -7   3  -5  112.73   10.24
  -7   3  -5  110.46    5.88
   7   3   5  144.42   10.01
  -7  -3  -6  544.97   20.68
  -7   3  -6  615.91   24.17
  -7   3  -6  572.25   20.21
   7   3   6  602.50   24.27
  -7  -3  -7   -1.11    5.83
  -7   3  -7    0.80    5.98
  -7   3  -7    1.47    4.30
   7   3   7   -1.31    6.18
  -7  -3  -8   55.02    9.29
  -7   3  -8   53.96   10.79
  -7   3  -8   51.44   18.43
   7   3   8   46.99   13.72
  -7  -3  -9    9.27    9.18
  -7   3  -9    0.89    7.29
  -7   3  -9   14.52    8.97
   7   3   9    2.52    5.46
  -7  -3 -10  774.02   32.02
  -7   3 -10  851.48   21.45
  -7   3 -10  740.31   24.69
   7   3  10  756.29   27.44
  -7  -3 -11   58.40   10.85
  -7   3 -11   43.27   18.52
  -7   3 -11   57.22   12.28
   7   3  11   44.77   18.88
  -7  -3 -12   10.16    7.15
  -7   3 -12   17.32   10.75
  -7   3 -12   22.03    8.69
   7   3  12    2.72    7.67
  -7  -3 -13   11.73    7.14
  -7   3 -13    3.57    5.70
  -7   3 -13    4.00    7.50
   7   3  13    8.60    8.97
  -7  -3 -14  168.76   14.92
  -7   3 -14  141.21   12.75
  -7   3 -14  144.50   21.86
   7   3  14  160.10   45.27
  -7  -3 -15    2.02    6.52
  -7   3 -15    6.77    7.59
  -7   3 -15    3.35   10.00
   7   3  15    7.82   13.92
   7  -5 -19   10.81    6.69
   7   5 -19    8.98    8.19
   7   5 -18   10.45    9.19
   7  -5 -17    9.55    5.65
   7   5 -17   10.02    7.65
   7  -5 -16    1.10    2.80
   7  -5 -16    6.50    6.67
   7   5 -16   12.62    7.88
   7  -5 -15    4.90    4.05
   7  -5 -15    2.40    4.76
   7   5 -15    7.36    6.94
   7  -5 -14  112.19   13.04
   7  -5 -14  115.33   28.72
   7   5 -14  101.84   34.44
   7  -5 -13   47.19   14.03
   7   5 -13   58.56    5.10
   7  -5 -13   60.84   19.04
   7   5 -13   58.46   26.20
   7   5 -12   41.81    6.44
   7  -5 -12   47.17   12.80
   7   5 -12   40.92    5.89
   7  -5 -12   57.24   16.11
   7   5 -12   59.73    9.78
   7  -5 -11   87.40   11.78
   7   5 -11   74.18    8.86
   7   5 -11   63.46    9.05
   7  -5 -11   91.48   13.07
   7   5 -11   75.03   11.12
   7   5 -10  101.71   10.45
   7  -5 -10  127.81   14.72
   7   5 -10   98.01    8.79
   7  -5 -10  100.53   10.91
   7   5 -10  109.55   12.13
   7  -5  -9   82.43   11.82
   7   5  -9   69.76    4.67
   7   5  -9   85.02    7.61
   7  -5  -9   67.63    5.00
   7   5  -9   92.13   10.89
   7  -5  -8   49.33    9.57
  -7   5   8   49.48    9.96
   7   5  -8   49.33    3.45
   7   5  -8   47.51    4.36
   7  -5  -8   42.79    4.98
   7   5  -8   55.50   22.25
   7   5  -7  171.33    8.48
  -7   5   7  165.08    6.72
   7   5  -7  171.13    7.49
  -7   5   7  169.65    8.56
   7  -5  -7  154.39    7.18
  -7   5   7  170.98    6.71
   7   5  -7  181.95   10.10
  -7   5   6   42.27    4.68
   7   5  -6   45.64    4.61
   7   5  -6   40.96    7.93
  -7   5   6   51.39    9.51
  -7   5   6   43.23    3.96
   7   5  -6   50.12    7.00
  -7   5   6   42.54    9.00
  -7   5   5    4.07    3.43
  -7  -5   5    4.28    2.55
   7   5  -5    7.28    2.58
  -7   5   5   12.97    6.48
  -7   5   5    5.80    2.33
   7   5  -5    4.95    4.76
  -7   5   5   11.07    4.30
  -7  -5   4   94.31    7.79
  -7   5   4   87.77    7.06
   7   5  -4   98.60    7.62
  -7   5   4   98.18    8.75
  -7   5   4   97.38    6.76
   7   5  -4   89.36    9.44
  -7   5   4  101.54    7.75
  -7  -5   3  313.41   11.44
   7   5  -3  323.46   11.50
  -7   5   3  288.87   12.06
   7  -5  -3  267.59   13.95
  -7   5   3  347.51   10.94
   7   5  -3  304.38   12.98
  -7   5   3  333.84   11.81
  -7  -5   2   31.45    9.36
   7   5  -2   22.74    4.04
  -7   5   2   27.22    5.16
   7  -5  -2   26.90    8.67
  -7   5   2   26.27    4.43
   7   5  -2   31.92   14.43
   7  -5  -2   34.45    5.90
  -7  -5   1   92.99   11.50
   7   5  -1  102.20    5.83
  -7   5   1  108.17    7.77
  -7   5   1   96.78    5.04
   7   5  -1  108.91   10.47
   7  -5  -1   91.31    5.06
  -7  -5   0    7.95    3.93
  -7   5   0    8.12    8.25
  -7   5   0    3.54    2.02
   7  -5   0    5.39    3.03
   7   5   0   10.26    8.39
  -7  -5  -1 1511.01   39.73
  -7   5  -1 1535.47   40.64
   7  -5   1 1549.26   37.30
   7   5   1 1485.82   41.42
  -7  -5  -2    3.00    4.79
  -7   5  -2    2.12    4.14
  -7   5  -2    2.46    2.67
   7  -5   2    2.64    3.06
   7   5   2    3.12    5.49
  -7  -5  -3    4.90    4.97
  -7   5  -3    4.85    6.15
  -7   5  -3    8.02    3.71
   7  -5   3    5.02    4.19
   7   5   3    6.74    9.35
  -7  -5  -4    8.07    7.23
  -7   5  -4    4.55    8.99
  -7   5  -4    2.44    3.46
   7  -5   4    2.59    2.63
   7   5   4    0.24    5.98
  -7  -5  -5  889.47   30.25
  -7   5  -5  937.06   32.46
  -7   5  -5  902.48   28.54
   7   5   5  908.69   33.05
  -7  -5  -6   14.24    8.40
  -7   5  -6   14.28    9.59
  -7   5  -6   16.03    4.84
   7   5   6   11.02    8.73
  -7  -5  -7  265.48   17.38
  -7   5  -7  219.99   15.50
  -7   5  -7  254.09   13.85
   7   5   7  191.74   16.83
  -7  -5  -8    6.72    6.28
  -7   5  -8    6.73    8.10
  -7   5  -8    3.37    4.77
   7   5   8    1.55    7.26
  -7  -5  -9  378.11   27.85
  -7   5  -9  370.11   26.91
  -7   5  -9  363.69   24.88
   7   5   9  359.18   28.27
  -7  -5 -10  115.82   10.89
  -7   5 -10  110.66   12.54
  -7   5 -10   88.20   11.04
   7   5  10   90.49   13.30
  -7  -5 -11   92.60   11.20
  -7   5 -11  115.27   12.93
  -7   5 -11   88.91    9.42
   7   5  11  124.93   16.20
  -7  -5 -12   12.53   11.79
  -7   5 -12    1.04    7.88
  -7   5 -12   17.51   10.79
   7   5  12   12.32    8.07
  -7  -5 -13  113.46   16.83
  -7   5 -13   93.89   13.58
  -7   5 -13   93.27   11.42
   7   5  13   92.26   17.76
  -7  -5 -14    7.53    4.25
  -7   5 -14    0.36    7.00
  -7   5 -14    1.30    6.63
   7   5  14    6.03    8.92
  -7  -5 -15  133.73   25.64
  -7   5 -15  146.30   23.90
  -7   5 -15  144.36   22.88
   7   5  15  190.01   31.67
   7   7 -18   38.09   11.16
  -7   7  18   14.31   14.47
   7   7 -17    9.84    7.94
  -7   7  17    2.90    6.65
   7  -7 -16   35.71   19.58
   7   7 -16   68.58   12.51
  -7   7  16   46.72   14.77
   7  -7 -15   51.56   21.89
   7   7 -15   72.27   16.06
  -7   7  15   63.42   17.88
   7  -7 -14   22.23   10.62
   7   7 -14   44.69   10.29
  -7   7  14   22.51   11.45
   7  -7 -13   36.77   12.08
   7   7 -13   37.77    6.37
   7   7 -13   41.38    9.88
  -7   7  13   26.10   10.44
   7  -7 -12   49.70   15.06
   7   7 -12   46.70    5.29
   7   7 -12   63.17   23.16
  -7   7  12   61.12    9.97
   7   7 -11   10.23    4.02
   7  -7 -11   10.12    7.13
   7   7 -11   13.23    3.91
   7   7 -11    7.84    6.90
  -7   7  11    6.09    5.99
   7  -7 -10  113.31   10.88
   7   7 -10  104.44    8.69
   7   7 -10   82.66    7.98
   7   7 -10   95.10   11.82
  -7   7  10   97.68   12.04
   7  -7  -9   16.15    5.76
   7   7  -9   13.51    3.93
   7   7  -9   17.58    5.38
   7   7  -9   13.77    6.10
  -7   7   9   19.54    6.91
   7   7  -8   98.40    9.49
   7   7  -8   85.84    8.86
  -7   7   8   93.96   10.92
   7   7  -8   80.23   10.78
  -7   7   8   92.87   11.22
   7   7  -7   73.00    9.49
   7   7  -7   72.16    7.52
  -7   7   7   81.62   10.50
  -7   7   7   68.57    4.40
   7   7  -7   90.54   10.66
  -7   7   7   61.11   10.53
   7   7  -6  182.24    6.91
  -7   7   6  175.61   10.25
   7   7  -6  152.14    7.58
  -7   7   6  156.00    6.50
   7   7  -6  151.25    9.76
  -7   7   6  182.80    9.54
  -7  -7   5   34.80   10.79
   7   7  -5   37.21    4.25
  -7   7   5   46.66    6.12
  -7   7   5   38.75    3.26
   7   7  -5   35.45   14.96
  -7   7   5   38.32    4.70
  -7  -7   4  624.59   21.55
   7   7  -4  654.00   17.98
  -7   7   4  603.40   19.86
  -7   7   4  634.62   16.46
   7   7  -4  610.14   19.67
  -7   7   4  626.88   17.65
  -7  -7   3  269.65   10.01
  -7   7   3  279.54   16.59
  -7   7   3  256.87    8.50
   7   7  -3  286.58   13.47
   7  -7  -3  285.35    8.97
  -7  -7   2   -1.51    3.21
  -7   7   2   -1.64    5.00
   7   7  -2    0.89    3.97
  -7   7   2    0.38    2.21
   7  -7  -2    0.50    1.53
  -7  -7   1   92.48   13.99
  -7   7   1  104.98    7.47
  -7   7   1  119.42    5.50
   7   7  -1   86.20    7.73
   7  -7  -1  106.23    4.37
  -7  -7   0  534.39   17.46
  -7   7   0  514.10   18.33
   7  -7   0  561.09   15.20
  -7  -7  -1   89.31    7.25
  -7   7  -1   90.09   12.09
  -7   7  -1  103.24    3.98
   7  -7   1  101.05    4.78
   7   7   1   80.23    8.88
  -7  -7  -2    4.85    4.51
  -7   7  -2   -2.94    5.56
  -7   7  -2    5.31    3.38
   7  -7   2    2.37    2.87
   7   7   2    1.34    6.75
  -7  -7  -3  114.93   11.42
  -7   7  -3  127.96   14.16
  -7   7  -3  129.50   11.65
   7  -7   3  104.44    9.38
   7   7   3  137.42   16.22
  -7  -7  -4  190.37   12.36
  -7   7  -4  191.33   13.57
  -7   7  -4  195.77   19.18
   7   7   4  182.78   14.38
  -7  -7  -5   54.53    8.96
  -7   7  -5   68.08    9.91
  -7   7  -5   90.23   16.68
   7   7   5   78.63   15.13
  -7  -7  -6   21.19    8.15
  -7   7  -6   16.61    7.28
  -7   7  -6   24.99    7.42
   7   7   6   27.89   10.22
  -7  -7  -7   41.68    8.84
  -7   7  -7   48.39    9.26
  -7   7  -7   45.86   10.11
   7   7   7   51.76   10.81
  -7  -7  -8  161.36   11.70
  -7   7  -8  158.22   13.51
  -7   7  -8  144.54   16.62
   7   7   8  175.38   16.55
  -7  -7  -9   49.44    9.12
  -7   7  -9   53.04    8.87
  -7   7  -9   59.90   21.60
   7   7   9   73.64   30.54
  -7  -7 -10   71.68   10.92
  -7   7 -10   60.99    8.74
  -7   7 -10   72.87   14.86
   7   7  10   99.62   15.77
  -7  -7 -11  130.19   13.51
  -7   7 -11   81.72   34.82
  -7   7 -11  117.09   10.83
   7   7  11  115.51   17.04
  -7  -7 -12    0.38    6.25
  -7   7 -12   10.22   10.17
  -7   7 -12    4.67    7.95
   7   7  12    6.04   12.64
  -7  -7 -13   16.32    9.17
  -7   7 -13   15.62   10.61
  -7   7 -13   10.61    6.48
   7   7  13    6.06    8.37
  -7  -7 -14   13.97    6.82
  -7   7 -14   21.24    7.97
  -7   7 -14    9.26    6.05
   7   7  14   16.49    9.90
   7   9 -17  111.10   13.29
  -7   9  17   74.90   10.47
   7  -9 -16    7.27    6.09
   7   9 -16    5.83   10.10
  -7   9  16   19.10   10.25
   7  -9 -15    7.72    5.88
   7   9 -15    4.49    7.32
  -7   9  15   21.21   10.99
   7  -9 -14    8.80    5.75
   7   9 -14   13.92    7.95
  -7   9  14    7.59    7.12
   7  -9 -13   14.83    5.32
   7   9 -13    7.68    7.29
  -7   9  13    8.73    7.42
   7  -9 -12    3.22    4.27
   7   9 -12   10.90    4.97
   7   9 -12    5.89    7.08
  -7   9  12   14.37    8.42
   7  -9 -11    4.10    4.49
   7   9 -11    3.56    2.95
   7   9 -11    3.23    6.35
  -7   9  11    5.20    4.86
   7  -9 -10    4.01    3.14
   7   9 -10   -0.97    3.46
   7   9 -10   -6.84    6.61
  -7   9  10    1.37    5.04
   7   9  -9   12.17    4.38
   7   9  -9    5.84    6.59
  -7   9   9   21.00    9.44
   7   9  -8  242.75   15.34
  -7   9   8  264.40   17.71
   7   9  -8  263.00   15.71
  -7   9   8  245.62   15.14
   7   9  -7  199.47   11.86
  -7   9   7  200.86   13.00
   7   9  -7  190.17   13.40
  -7   9   7  184.92   12.45
  -7   9   6    2.89    5.40
   7   9  -6    1.79    3.45
   7   9  -6    5.06    6.52
  -7   9   6    4.45    5.58
  -7   9   5    0.25    5.15
   7   9  -5    4.94    3.86
  -7   9   5    1.79    2.32
   7   9  -5    2.40    2.76
  -7   9   5    1.28    1.44
  -7  -9   4   66.63    8.61
  -7   9   4   85.40   11.64
   7   9  -4   73.03   11.07
  -7   9   4   78.97   11.34
  -7  -9   3  187.40   19.56
  -7   9   3  208.67   19.33
   7   9  -3  201.70   19.04
  -7   9   3  191.04   15.59
   7  -9  -3  128.10   11.47
  -7  -9   2   12.33    5.52
  -7   9   2    9.50    6.21
  -7   9   2   11.36    3.56
   7   9  -2   18.45    8.41
   7  -9  -2   12.02    7.83
  -7  -9   1   27.28    6.73
  -7   9   1   26.48   13.54
  -7   9   1   33.06   10.50
   7   9  -1   20.56    6.13
   7  -9  -1   33.44    4.71
  -7  -9   0  249.59   15.32
  -7   9   0  190.36   18.48
  -7   9   0  214.12    6.95
   7   9   0  198.63   19.42
   7  -9   0  209.62   17.22
  -7  -9  -1  599.62   40.93
  -7   9  -1  624.07   30.93
  -7   9  -1  574.08   27.51
   7   9   1  576.25   32.45
   7  -9   1  562.98   25.86
  -7  -9  -2   28.79    9.71
  -7   9  -2   23.92   12.96
  -7   9  -2   25.25    4.56
   7  -9   2   24.27    3.67
   7   9   2   16.72    9.91
  -7  -9  -3   12.65    7.71
  -7   9  -3    7.22    5.36
  -7   9  -3   14.58    5.62
   7   9   3   10.02    7.39
  -7  -9  -4  108.30    9.92
  -7   9  -4  129.41   11.28
  -7   9  -4  129.41    8.37
   7   9   4  114.55   14.50
  -7  -9  -5  373.43   21.64
  -7   9  -5  404.70   20.88
  -7   9  -5  399.01   17.22
   7   9   5  373.29   21.72
  -7  -9  -6   59.68   10.19
  -7   9  -6   60.07   24.53
  -7   9  -6   51.19    7.70
   7   9   6   53.25   10.87
  -7  -9  -7  191.90   11.43
  -7   9  -7  217.51   13.58
  -7   9  -7  202.39   13.85
   7   9   7  210.50   15.99
  -7  -9  -8   -0.66    4.71
  -7   9  -8    2.85    5.68
  -7   9  -8    3.25    3.99
   7   9   8    0.09    8.77
  -7  -9  -9  103.08   13.40
  -7   9  -9   99.43   11.91
  -7   9  -9  114.16   15.23
   7   9   9  150.24   22.81
  -7  -9 -10    0.02    6.08
  -7   9 -10    7.77    8.51
  -7   9 -10    5.97    5.25
   7   9  10   13.21   13.25
  -7  -9 -11   53.80   14.75
  -7   9 -11   49.08   12.23
  -7   9 -11   42.01   24.22
   7   9  11   42.10   20.96
  -7  -9 -12    6.78    9.19
  -7   9 -12   19.02    9.66
  -7   9 -12   13.44    7.84
   7   9  12   34.13   14.21
  -7  -9 -13   30.32   16.59
  -7   9 -13   34.45   11.30
  -7   9 -13   32.64   13.01
   7   9  13   32.77   13.99
   7 -11 -16    6.55    3.62
   7  11 -16   22.54   11.07
  -7  11  16    1.98    5.38
   7 -11 -15    7.38    3.51
   7  11 -15    9.38    7.26
  -7  11  15    4.60    7.20
   7 -11 -14    1.45    4.49
   7  11 -14    3.22    7.22
  -7  11  14    6.84    6.32
   7 -11 -13   15.35   12.74
   7  11 -13   36.71    9.95
  -7  11  13   11.45    6.35
   7 -11 -12    9.10    9.81
   7  11 -12   13.53    9.08
   7  11 -12   17.19    7.45
  -7  11  12   19.59    6.54
   7  11 -11    9.22    7.21
   7  11 -11   15.12   10.15
  -7  11  11    6.38    9.18
   7  11 -10  118.14   10.07
  -7  11  10  123.45   14.69
   7  11 -10  110.49   14.54
  -7  11  10  116.68   23.00
   7  11  -9   70.40    8.71
  -7  11   9   69.08   25.01
   7  11  -9   76.45   11.08
  -7  11   9   61.42    9.25
   7  11  -8   -1.00    4.32
  -7  11   8    1.94    6.92
   7  11  -8    3.02    6.92
  -7  11   8    6.75    6.13
   7  11  -7   32.93    8.56
  -7  11   7   20.15    6.68
   7  11  -7   14.11    7.09
  -7  11   7   37.84    6.21
  -7  11   6  367.91   25.92
   7  11  -6  352.09   25.51
   7  11  -6  316.07   22.97
  -7  11   6  343.76   22.81
  -7  11   5  122.11   14.18
   7  11  -5  118.19   14.20
   7  11  -5  105.54   14.57
  -7  11   5  146.03   17.13
  -7 -11   4   16.56   14.14
  -7  11   4   21.66   18.65
  -7  11   4   26.25   12.15
   7  11  -4   27.03   14.24
  -7 -11   3  159.43   22.08
  -7  11   3  207.07   14.22
  -7  11   3  157.80   15.93
   7  11  -3  147.39   12.47
  -7 -11   2   16.33   11.43
  -7  11   2   19.44    7.25
   7  11  -2   37.22   10.26
  -7  11   2   20.87   11.78
  -7 -11   1   -1.44    4.77
  -7  11   1   -1.23    6.40
  -7  11   1    3.25    2.96
   7  11  -1    2.52    6.59
  -7 -11   0    2.77    4.87
  -7  11   0   -3.00    7.15
  -7  11   0    2.51    3.02
   7  11   0    1.71    6.95
  -7 -11  -1   89.32   24.47
  -7  11  -1  105.52   12.43
  -7  11  -1   93.75    6.72
   7  11   1   89.58   37.98
  -7 -11  -2   32.51    7.96
  -7  11  -2   38.31   10.66
  -7  11  -2   29.84    5.41
   7  11   2   37.62   12.10
  -7 -11  -3    3.18    4.34
  -7  11  -3   -1.29    7.36
  -7  11  -3    1.50    3.06
   7  11   3    3.89    7.31
  -7 -11  -4   -1.74    6.19
  -7  11  -4   -3.17    7.05
  -7  11  -4    0.30    3.62
   7  11   4    9.49    7.83
  -7 -11  -5   42.24    9.15
  -7  11  -5   44.99    8.44
  -7  11  -5   40.73    8.60
   7  11   5   16.34   13.77
  -7 -11  -6   11.58    8.72
  -7  11  -6   -1.79    7.59
  -7  11  -6   -0.96    4.08
   7  11   6    4.00    3.58
  -7 -11  -7    1.41    3.36
  -7  11  -7    1.65    5.08
  -7  11  -7   -1.63    4.11
   7  11   7    9.89    8.11
  -7 -11  -8   11.18    7.48
  -7  11  -8   11.44    8.66
  -7  11  -8   16.13    6.49
   7  11   8    7.60    7.66
  -7 -11  -9   14.44   10.87
  -7  11  -9   13.84    9.86
  -7  11  -9   32.80    9.02
   7  11   9   30.22   12.32
  -7 -11 -10   36.34   27.24
  -7  11 -10   37.43   11.95
  -7  11 -10   32.14   17.94
   7  11  10   60.24   16.00
  -7 -11 -11   26.06   21.88
  -7  11 -11   53.27   12.50
  -7  11 -11   24.87   25.25
   7  11  11   69.70   16.32
  -7 -11 -12    3.42    3.55
  -7  11 -12    9.92    8.18
  -7  11 -12    4.32    5.11
   7  11  12    9.70    9.68
  -7  13  14    8.20    6.82
   7  13 -14    3.30    3.45
  -7  13  14   12.51    6.54
  -7  13  13   31.19    9.39
   7  13 -13   13.12   11.88
  -7  13  13   21.14    6.35
  -7  13  12   17.28    7.52
   7  13 -12   21.08   11.85
  -7  13  12   24.20    9.98
   7  13 -11    6.66    5.29
  -7  13  11   14.46   11.11
   7  13 -11   13.22    7.70
  -7  13  11   12.47    6.14
   7  13 -10   22.85   12.03
  -7  13  10   37.43   14.24
   7  13 -10   18.93    7.81
  -7  13  10   19.09   15.25
   7  13  -9    4.62    5.04
  -7  13   9   19.14   11.84
   7  13  -9   15.66    7.45
  -7  13   9   30.52    8.50
   7  13  -8    8.54    7.35
  -7  13   8   15.06    7.31
   7  13  -8   14.16    9.47
  -7  13   8    9.67    4.98
  -7  13   7   34.92   17.55
   7  13  -7   35.37    9.62
   7  13  -7   22.27    7.46
  -7  13   7   27.42   18.13
  -7  13   6  153.98   35.08
   7  13  -6   77.80   31.62
   7  13  -6  131.10   33.43
  -7  13   6  130.34   10.73
  -7  13   5  162.36   15.79
   7  13  -5  165.21   14.22
   7  13  -5  158.97   15.69
  -7  13   5  143.91   12.08
  -7  13   4    1.65    7.65
   7  13  -4    3.84    5.70
  -7  13   4    5.38    4.08
   7  13  -4    6.31    6.56
  -7 -13   3   58.59   23.96
  -7  13   3   91.96   15.00
  -7  13   3   46.71    6.39
   7  13  -3   48.49   28.00
  -7 -13   2   66.28   14.03
  -7  13   2   68.36   25.97
  -7  13   2   73.10   13.02
   7  13  -2   69.43   30.95
  -7 -13   1    3.55    3.32
  -7  13   1   11.62   10.49
  -7  13   1    1.26    3.04
   7  13  -1    3.02    7.49
  -7 -13   0   11.41    8.39
  -7  13   0    9.90    8.02
  -7  13   0    8.88    3.56
   7  13   0   12.11    7.78
  -7 -13  -1   85.30   15.08
  -7  13  -1   66.62   34.59
  -7  13  -1   79.02   11.25
   7  13   1   68.99   32.27
  -7 -13  -2  346.59   25.74
  -7  13  -2  373.02   27.14
  -7  13  -2  305.39   25.04
   7  13   2  301.35   23.06
  -7 -13  -3   12.63    8.44
  -7  13  -3   14.10   10.47
  -7  13  -3    9.79    3.76
   7  13   3   17.28   13.02
  -7 -13  -4   22.32   10.78
  -7  13  -4    8.36    8.90
  -7  13  -4   16.23    8.92
   7  13   4   18.99    8.73
  -7 -13  -5  181.44   20.56
  -7  13  -5  204.24   15.04
  -7  13  -5  159.12    9.24
   7  13   5  193.98   18.77
  -7 -13  -6  296.35   17.20
   7  13   6  311.46   19.43
  -7 -13  -7   23.69    9.46
  -7  13  -7    6.97    8.97
  -7  13  -7   16.37    6.56
   7  13   7    6.11    9.08
  -7 -13  -8    9.64    7.28
  -7  13  -8   15.59    9.20
  -7  13  -8    8.24    5.98
   7  13   8   -3.08    9.05
  -7 -13  -9   11.45    9.20
  -7  13  -9   14.88    9.44
  -7  13  -9    9.88    4.95
   7  13   9   10.66    8.66
  -7 -13 -10  134.86   13.67
  -7  13 -10  163.96   33.56
  -7  13 -10  125.63   11.21
   7  13  10  172.80   21.28
  -7  15  12    4.82    2.83
   7  15 -12    2.85    7.62
  -7  15  12    2.87    4.87
  -7  15  11    7.13    9.09
   7  15 -11    9.71    7.94
  -7  15  11    8.92    5.63
   7  15 -10   11.63   10.89
  -7  15  10   28.99   18.45
   7  15 -10   34.93   17.03
  -7  15  10   36.59   13.19
   7  15  -9   32.13    8.49
  -7  15   9   23.31   14.74
   7  15  -9   15.55    7.42
  -7  15   9   15.81   11.20
   7  15  -8   11.24    9.57
  -7  15   8    8.46    7.68
   7  15  -8   28.60   10.56
  -7  15   8   23.45    7.43
   7  15  -7    1.91    6.57
  -7  15   7   -5.25    8.03
   7  15  -7    3.92    7.47
  -7  15   7    0.00    4.50
   7  15  -6   39.03   20.63
  -7  15   6   77.41   14.99
   7  15  -6   53.48    8.55
  -7  15   6   66.38    8.14
   7  15  -5  115.08   21.54
  -7  15   5   94.15   16.34
   7  15  -5  100.39   12.25
  -7  15   5  103.00   11.49
   7  15  -4    8.06    9.27
  -7  15   4   14.92   11.74
   7  15  -4   11.56    8.78
  -7  15   4   17.12    5.66
  -7  15   3   51.32   25.82
   7  15  -3   43.90   23.69
  -7  15   3   40.22    9.16
   7  15  -3   41.97   13.32
  -7  15   2   44.73   20.60
  -7  15   2   54.83   12.39
   7  15  -2   74.72   12.66
  -7 -15   1   18.36   11.11
  -7  15   1   37.24   13.20
  -7  15   1   26.68   11.62
   7  15  -1   28.57   12.12
  -7 -15   0    1.73    5.39
  -7  15   0    4.52    8.36
  -7  15   0    3.71    4.49
   7  15   0    3.14    7.83
  -7 -15  -1   62.02   11.79
  -7  15  -1   57.98   28.82
  -7  15  -1   71.98    7.40
   7  15   1   62.29   20.09
  -7 -15  -2   60.00   14.37
  -7  15  -2   61.12   36.51
  -7  15  -2   68.46    7.99
   7  15   2   70.87   14.92
  -7 -15  -3    4.04    5.66
  -7  15  -3    1.92    9.11
  -7  15  -3    1.03    3.71
   7  15   3    4.75    8.10
  -7 -15  -4   14.66   11.86
  -7  15  -4   28.95   16.79
  -7  15  -4   20.48    7.10
   7  15   4   37.59   14.92
  -7 -15  -5   34.58    9.23
  -7  15  -5   38.48   12.27
  -7  15  -5   38.03    6.93
   7  15   5   18.23    9.47
  -7 -15  -6   40.14   21.38
  -7  15  -6   40.18   25.12
  -7  15  -6   47.50    6.91
   7  15   6   45.21   28.00
  -7 -15  -7    1.85    6.81
  -7  15  -7    2.75    6.00
   7  15   7    7.98    9.03
  -7 -15  -8   11.50    7.41
  -7  15  -8   23.11    9.20
   7  15   8   21.12    9.45
  -7  17   8   14.34    8.20
   7  17  -8   27.11   10.76
   7  17  -7   10.77    6.83
  -7  17   7    0.72    9.18
   7  17  -7   -1.62    7.31
   7  17  -6   94.60   11.43
  -7  17   6  103.38   14.79
   7  17  -6   78.06   11.68
   7  17  -5   -2.86    6.75
  -7  17   5    5.42    5.72
   7  17  -5    2.45    3.47
  -7  17   4   14.08    8.96
   7  17  -4    7.04    5.89
   7  17  -4    1.62    6.93
  -7  17   3   89.09   14.90
   7  17  -3   69.20   12.21
   7  17  -3   84.99   12.22
  -7  17   2   53.62   37.67
   7  17  -2   78.86   12.91
   7  17  -2   69.06   12.58
  -7  17   1   30.26   32.09
   7  17  -1   30.57   17.03
   7  17  -1   35.19   17.95
  -7 -17   0   33.83   22.11
  -7  17   0   59.64   15.62
   7  17   0   41.74   10.49
  -7 -17  -1    4.04    4.63
  -7  17  -1    3.92    9.63
   7  17   1    7.67    8.28
  -7 -17  -2   72.83   45.09
  -7  17  -2  135.37   15.52
   7  17   2  116.98   16.00
  -7 -17  -3   26.11    8.58
  -7  17  -3   16.98    9.66
   7  17   3   24.76    9.10
  -7 -17  -4    6.83    6.75
  -7  17  -4   35.48   14.59
   7  17   4   14.32   10.53
  -7 -17  -5    4.62    6.26
  -7  17  -5    8.24   11.86
   7  17   5    1.62    7.70
   8   0 -19    4.38    6.81
   8   0 -18   11.62    7.36
   8   0 -17   -0.17    4.06
   8   0 -16  355.74   26.85
   8   0 -15    4.23    8.84
   8   0 -14  119.07    8.78
   8   0 -14  138.07   22.57
   8   0 -13    0.18    0.81
   8   0 -13    0.55    5.22
   8   0 -12  395.35   15.71
  -8   0  12  375.91   15.16
   8   0 -12  369.20   19.07
   8   0 -11    0.27    0.92
  -8   0  11    0.22    0.84
   8   0 -11    2.56    4.43
  -8   0  10   31.74    1.64
  -8   0  10   23.73    3.81
   8   0 -10   37.53    5.46
   8   0  -9    5.16    3.93
   8   0  -8  545.06   16.53
   8   0  -7    3.95    5.09
  -8   0   7    2.05    2.24
  -8   0   6  357.59   10.90
  -8   0   6  312.52    9.84
   8   0  -6  355.01   12.61
  -8   0   6  333.05   11.95
  -8   0   5    2.26    1.60
   8   0  -5    1.12    1.24
   8   0  -5    2.09    2.56
  -8   0   5    1.98    2.17
  -8   0   4  604.70   19.18
   8   0  -4  567.79   18.06
   8   0  -4  568.21   18.07
  -8   0   4  540.67   18.24
  -8   0   3    3.83    3.35
   8   0  -3    1.76    2.33
   8   0  -3   -0.35    1.79
  -8   0   3    1.03    1.92
   8   0  -2   77.12    4.87
  -8   0   2   75.26    8.44
   8   0  -2   75.67    4.31
  -8   0   2   84.23    5.32
  -8   0   1   -0.78    4.05
   8   0  -1    5.36    4.99
   8   0  -1   -0.67    2.16
  -8   0   1    1.51    1.98
  -8   0   0    5.55    6.50
   8   0   0    4.48    3.78
   8   0   0    3.51    1.58
   8   0   0    3.95    3.48
  -8   0  -1   -1.59    5.20
   8   0   1   -0.13    3.75
   8   0   1   -0.13    1.95
   8   0   1   -0.78    3.02
  -8   0  -2    4.89    5.92
   8   0   2    5.73    3.18
   8   0   2    2.04    3.17
  -8   0  -3    3.09    5.91
   8   0   3    0.31    2.35
   8   0   3    2.64    3.28
  -8   0  -4  843.78   25.44
  -8   0  -5    6.38    5.54
  -8   0  -6    0.44    6.45
  -8   0  -6    1.69    3.08
  -8   0  -7    4.38    7.14
  -8   0  -7    0.87    4.43
  -8   0  -8  218.86   15.30
  -8   0  -8  261.37   27.87
  -8   0  -9   -1.63    7.02
  -8   0  -9    4.00    4.02
  -8   0 -10    9.34    7.93
  -8   0 -10    3.11    2.16
  -8   0 -11   -2.42    5.87
  -8   0 -11   -2.06    6.46
  -8   0 -12  122.94   12.05
  -8   0 -12  163.96   32.20
  -8   0 -13    1.05    6.55
  -8   0 -13    2.85    6.26
  -8   0 -14   -3.93    6.12
  -8   0 -14    1.77    4.80
  -8   0 -15    2.90    6.63
  -8   0 -15    9.93    7.47
   8  -2 -19    3.15    6.95
   8   2 -19    2.05    3.85
   8  -2 -18    0.76    6.31
   8   2 -18    2.94    6.51
   8  -2 -17    9.59    8.84
   8   2 -17    4.10    6.36
   8  -2 -16    4.40    6.38
   8   2 -16    2.61    5.10
   8  -2 -15    0.70    1.39
   8  -2 -15   -1.83    5.94
   8   2 -15    4.18    7.16
   8  -2 -14    1.79    2.50
   8  -2 -14   -2.80    5.53
   8   2 -14    2.58    9.05
   8  -2 -13   17.57    5.56
   8   2 -13    8.58    3.32
   8  -2 -13   25.02    8.85
   8   2 -13   19.44    7.88
   8  -2 -12   46.16   10.03
  -8   2  12   45.34    3.62
   8   2 -12   49.78    8.54
   8  -2 -12   53.50   22.50
   8  -2 -11   51.15    7.63
  -8   2  11   48.40    5.23
   8   2 -11   55.04   17.92
   8  -2 -11   57.93    8.03
   8  -2 -10   15.26    5.13
  -8   2  10   14.27    2.25
   8  -2 -10   19.91    5.36
   8   2 -10   15.84    8.44
  -8   2   9  248.95    7.62
  -8   2   9  288.63    9.11
   8  -2  -9  279.63   11.92
   8   2  -9  273.71   11.81
  -8   2   8    0.62    1.53
  -8   2   8    2.88    2.12
   8  -2  -8    2.17    3.22
  -8   2   8    2.35    1.98
   8   2  -8   -1.47    4.14
  -8   2   7    1.66    1.34
  -8   2   7    1.94    1.97
   8  -2  -7    0.26    1.94
   8   2  -7    1.34    2.95
  -8   2   7    0.92    1.54
  -8   2   6   30.04    7.01
   8   2  -6   22.72    2.63
  -8   2   6   31.83    5.43
   8  -2  -6   24.10    3.38
  -8   2   6   24.27    2.72
   8   2  -6   26.43    5.87
  -8  -2   6   21.36    3.25
  -8  -2   5  287.79    9.24
   8   2  -5  257.27    8.74
  -8   2   5  262.73    9.88
   8  -2  -5  248.74    9.15
   8  -2  -5  286.02    9.79
   8   2  -5  276.46   10.80
  -8   2   5  280.74    9.45
  -8  -2   5  233.65    9.55
  -8  -2   4    5.84    2.41
   8   2  -4   10.19    2.89
  -8   2   4   11.05    3.47
   8  -2  -4   11.57    3.42
   8  -2  -4   10.16    2.70
   8   2  -4   12.70    3.93
  -8   2   4    9.82    3.30
  -8  -2   4    9.40    5.41
  -8  -2   3  356.79   12.05
   8   2  -3  366.01   12.47
  -8   2   3  338.22   12.70
   8  -2  -3  350.13   12.36
   8  -2  -3  399.05   11.99
   8   2  -3  364.81   13.72
  -8  -2   3  386.96   13.59
  -8   2   3  395.98   12.10
  -8  -2   2  256.32    9.73
  -8   2   2  266.48   11.09
   8  -2  -2  249.38    9.99
   8  -2  -2  241.02    7.39
   8   2  -2  235.92   10.11
  -8  -2   2  221.19    8.75
  -8  -2   1   66.37    5.91
   8   2  -1   51.16    4.74
  -8   2   1   73.86    7.64
   8  -2  -1   63.81    7.70
   8  -2  -1   67.28    4.18
   8   2  -1   65.86    7.51
   8  -2  -1   69.01    6.21
  -8  -2   1   71.43    6.16
  -8  -2   0   17.56    5.65
   8   2   0    9.42    4.90
  -8   2   0   13.99   11.28
   8  -2   0    8.25    2.53
   8  -2   0   11.21    2.91
   8   2   0   11.76    5.37
   8  -2   0    8.22    3.01
  -8  -2   0    7.02    4.28
  -8  -2  -1   29.01    6.68
   8   2   1   37.87    4.97
  -8   2  -1   49.38    7.70
  -8   2  -1   41.70   11.24
   8  -2   1   32.75    3.45
   8   2   1   37.47    9.74
  -8  -2  -1   40.61   12.08
  -8  -2  -2    3.81    5.67
  -8   2  -2   -6.48    6.16
  -8   2  -2    0.78    1.82
   8   2   2   -1.28    2.35
   8  -2   2    2.51    3.18
   8   2   2   -1.12    4.10
  -8  -2  -3  230.49   11.71
  -8   2  -3  191.02   11.51
  -8   2  -3  214.42    8.29
   8  -2   3  222.21    8.34
   8   2   3  197.43   11.43
  -8  -2  -4    0.44    5.93
  -8   2  -4   15.10    9.61
  -8   2  -4    4.96    3.21
   8  -2   4    2.96    2.61
   8   2   4    2.33    4.74
  -8  -2  -5  231.64   10.63
  -8   2  -5  226.55   11.84
  -8   2  -5  239.08   11.30
   8   2   5  275.06   14.44
  -8  -2  -6   -4.69    5.93
  -8   2  -6    6.26    9.02
  -8   2  -6   -0.84    3.91
   8   2   6    4.12    6.41
  -8  -2  -7   16.57    8.40
  -8   2  -7   17.26   14.61
  -8   2  -7    8.61    3.50
   8   2   7   10.41    5.78
  -8  -2  -8   -1.27    5.83
  -8   2  -8    8.26    7.16
  -8   2  -8    1.54    3.84
   8   2   8   -0.68    6.27
  -8  -2  -9   67.26    9.95
  -8   2  -9   73.25   11.28
  -8   2  -9   79.76   29.77
   8   2   9   96.04   13.78
  -8  -2 -10   13.87    8.60
  -8   2 -10   24.11   14.73
  -8   2 -10   17.30   10.14
   8   2  10   24.73   11.97
  -8  -2 -11   22.18    9.83
  -8   2 -11   29.36   11.87
  -8   2 -11   18.99   10.39
   8   2  11   24.57   14.63
  -8  -2 -12   -2.78    6.29
  -8   2 -12    0.87    7.53
  -8   2 -12    3.81    3.21
   8   2  12    9.45    8.45
  -8  -2 -13    2.07    7.09
  -8   2 -13    3.87    7.68
  -8   2 -13    3.48    4.52
   8   2  13    4.98    8.32
  -8   2 -14    5.80    6.10
  -8  -2 -14    5.14    5.11
  -8   2 -14    3.68    5.13
   8   2  14   -1.21    8.27
  -8   2 -15   12.02    6.81
  -8  -2 -15   18.81   10.00
  -8   2 -15   11.97   12.13
   8   2  15   15.32   16.31
   8  -4 -19   12.37    7.13
   8   4 -19   26.11   17.65
   8  -4 -18    6.74    6.36
   8   4 -18   10.09    7.51
   8  -4 -17   52.45   16.41
   8   4 -17   42.22   25.90
   8  -4 -16  220.02   14.87
   8   4 -16  200.41   33.50
   8  -4 -15  158.43    9.94
   8  -4 -15  142.08   16.41
   8   4 -15  142.37   20.42
   8  -4 -14   14.13    5.28
   8  -4 -14   12.90    7.36
   8   4 -14   15.34    7.22
   8  -4 -13  141.34   12.08
   8   4 -13  147.66    9.32
   8  -4 -13  150.13   13.19
   8   4 -13  146.56   21.41
   8  -4 -12   25.42    8.20
   8   4 -12   16.61    1.61
   8   4 -12   20.89    2.22
   8  -4 -12   22.87    6.96
   8   4 -12   10.53    6.46
   8  -4 -11  108.39    9.24
   8   4 -11  120.00    8.69
   8   4 -11  129.14    9.36
  -8   4  11  103.03    8.73
   8  -4 -11  137.23   13.52
   8   4 -11  113.01   12.78
   8  -4 -10   14.83    4.58
   8   4 -10    5.66    1.87
  -8   4  10   12.84    3.61
   8   4 -10   10.05    3.43
   8  -4 -10   13.15    5.40
   8   4 -10    3.26    5.93
   8   4  -9   89.04    7.05
  -8   4   9   84.15    7.82
   8   4  -9   92.19    7.59
  -8   4   9   90.33    9.45
   8  -4  -9   99.95   10.78
   8   4  -9   96.91   11.13
  -8   4   8  289.84    9.53
   8   4  -8  308.30    7.90
   8   4  -8  283.67    7.64
  -8   4   8  287.22   10.65
   8  -4  -8  289.80   10.75
  -8   4   8  288.30    9.80
   8   4  -8  296.61   12.92
  -8   4   7   70.58    7.59
   8   4  -7   63.48    5.48
  -8   4   7   67.75   12.08
   8   4  -7   70.04    5.33
   8  -4  -7   67.15    8.96
  -8   4   7   63.60    5.50
   8   4  -7   74.25    8.36
  -8   4   6   91.46    7.48
  -8  -4   6   75.15    7.32
   8   4  -6   88.55    6.38
  -8   4   6   82.90   14.20
   8  -4  -6   62.96    5.35
  -8   4   6   82.98    6.30
   8   4  -6  105.88    9.66
  -8   4   5  148.55   12.32
  -8  -4   5  157.93   11.19
   8   4  -5  164.09   11.08
  -8   4   5  163.67   12.78
   8  -4  -5  127.11   10.53
  -8   4   5  144.68    9.65
   8   4  -5  155.59   12.07
  -8  -4   4   92.59    6.08
   8   4  -4   97.74    6.10
  -8   4   4   98.19    8.51
   8  -4  -4   97.26    6.71
  -8   4   4   90.40    4.75
  -8  -4   4   84.93    6.21
   8   4  -4  101.01   16.74
  -8   4   4   88.23    5.33
  -8  -4   3    2.93    2.66
   8   4  -3    7.20    3.93
  -8   4   3    2.33    4.12
   8  -4  -3    1.35    2.14
   8   4  -3    1.20    3.41
  -8  -4   3    3.56    3.31
  -8  -4   2  246.95   10.50
   8   4  -2  231.67    9.72
  -8   4   2  225.70   10.57
   8  -4  -2  224.09   10.51
   8   4  -2  273.78   12.27
  -8  -4   2  206.76    9.95
  -8  -4   1    8.89    5.33
   8   4  -1    3.65    3.12
  -8   4   1    7.40    5.11
   8  -4  -1    0.45    2.79
   8  -4  -1    2.36    1.16
   8   4  -1   12.10    7.30
  -8  -4   1    2.87    3.51
  -8  -4   0    8.10    4.93
   8   4   0    5.30    4.24
  -8   4   0    8.63    5.24
  -8   4   0    1.99    1.67
   8  -4   0    4.02    1.63
   8   4   0    5.03    4.00
  -8  -4  -1  120.67   10.06
  -8   4  -1  133.86   12.55
  -8   4  -1  133.05    9.35
   8  -4   1  119.77    8.58
   8   4   1  117.31   10.68
  -8  -4  -2   51.92    7.48
  -8   4  -2   34.55    6.33
  -8   4  -2   46.92    7.23
   8  -4   2   50.07    4.44
   8   4   2   59.81   10.66
  -8  -4  -3    7.88    7.90
  -8   4  -3    5.24    6.06
  -8   4  -3    7.89    4.30
   8  -4   3    7.19    2.35
   8   4   3   15.52    8.03
  -8  -4  -4   65.18   20.71
  -8   4  -4   54.37    7.18
  -8   4  -4   75.01    5.49
   8  -4   4   66.20    8.11
   8   4   4   52.63   18.66
  -8  -4  -5   15.66    6.27
  -8   4  -5    3.52    6.92
  -8   4  -5   13.48    6.36
   8   4   5   10.43    6.32
  -8  -4  -6    6.79    6.05
  -8   4  -6    9.95    7.38
  -8   4  -6    3.45    5.78
   8   4   6    4.29    6.37
  -8  -4  -7   47.44    8.98
  -8   4  -7   55.26   23.04
  -8   4  -7   48.08    6.68
   8   4   7   49.25   12.46
  -8  -4  -8  138.53   12.37
  -8   4  -8  115.42    9.66
  -8   4  -8  113.87   12.58
   8   4   8  109.50   16.85
  -8  -4  -9    9.78    8.76
  -8   4  -9    2.41    7.40
  -8   4  -9    5.84    5.56
   8   4   9    7.96    8.56
  -8  -4 -10    6.84    8.98
  -8   4 -10    4.98    3.65
  -8   4 -10   12.63    7.96
   8   4  10   10.29   11.11
  -8  -4 -11    5.52    7.49
  -8   4 -11    8.67    7.76
  -8   4 -11    5.91    8.09
   8   4  11   -0.96    7.67
  -8  -4 -12   18.89   10.40
  -8   4 -12    7.75    8.44
  -8   4 -12   20.60    8.35
   8   4  12    9.61   10.22
  -8  -4 -13   20.17   10.26
  -8   4 -13   17.42    7.81
  -8   4 -13    6.37    8.38
   8   4  13   15.02   10.15
  -8  -4 -14   -1.90    6.91
  -8   4 -14   11.50    7.73
  -8   4 -14    2.90    4.15
   8   4  14    2.77    9.42
  -8  -4 -15    9.64    6.54
  -8   4 -15    3.75    7.22
  -8   4 -15   -2.52    6.21
   8   4  15    8.68    8.85
   8  -6 -19    1.92    4.60
   8   6 -19    1.32   11.54
   8  -6 -18    5.13    7.15
   8   6 -18    8.43    9.41
   8  -6 -17    6.86    8.36
   8   6 -17    2.40    7.83
   8  -6 -16   -0.41    2.05
   8  -6 -16   -0.65    3.99
   8   6 -16    2.06    7.26
   8  -6 -15   16.24    6.70
   8  -6 -15   17.33    8.86
   8   6 -15   24.10   10.42
   8  -6 -14    3.87    3.96
   8  -6 -14    7.97    5.09
   8   6 -14   10.08   10.62
   8  -6 -13    5.03    3.25
   8   6 -13    9.91    2.87
   8  -6 -13    9.78    6.41
   8   6 -13    3.40    4.43
   8  -6 -12    1.65    4.90
   8   6 -12    3.34    2.63
   8  -6 -12    7.30    5.27
   8   6 -12   10.28    9.51
   8  -6 -11  312.68   14.75
   8   6 -11  322.26   11.66
   8  -6 -11  335.88   15.90
   8   6 -11  332.13   17.59
   8  -6 -10   29.76   11.52
   8   6 -10   22.64    5.70
   8   6 -10   30.07    3.86
   8  -6 -10   18.95    7.35
   8   6 -10   35.34    9.27
   8   6  -9   49.72    9.95
   8   6  -9   67.83   10.54
  -8   6   9   62.97    8.47
   8   6  -9   63.83    9.79
  -8   6   9   59.62    7.82
   8   6  -8  128.01   12.51
   8   6  -8  111.55    9.71
  -8   6   8  128.30   13.73
   8   6  -8  122.12   12.90
  -8   6   8  119.12   12.69
   8   6  -7  143.74   11.77
  -8   6   7  130.63   12.94
   8   6  -7  106.01   11.36
  -8   6   7  134.51   11.34
   8   6  -7  135.61   13.38
  -8   6   7  187.65   15.98
   8   6  -6   56.77    6.42
  -8   6   6   64.00   12.99
  -8   6   6   71.92    3.50
   8   6  -6   65.89   13.31
  -8   6   6   61.57    5.56
  -8  -6   5   38.72    5.86
   8   6  -5   33.76    5.06
  -8   6   5   35.28   15.39
  -8   6   5   35.78    2.73
   8   6  -5   41.39   16.24
  -8   6   5   55.62   11.80
  -8  -6   4  279.26   10.22
   8   6  -4  319.86   10.67
  -8   6   4  308.57   12.25
  -8   6   4  304.47    8.63
   8   6  -4  305.83   12.74
  -8   6   4  329.35    9.79
  -8  -6   3  100.05    9.05
   8   6  -3  107.03    8.24
  -8   6   3   81.96    8.69
  -8   6   3  104.57    7.82
  -8   6   3   96.36    6.77
   8   6  -3   95.69    9.82
  -8  -6   2   97.66    8.62
  -8   6   2  116.36   10.90
  -8   6   2  122.24    8.63
   8   6  -2   91.26   10.53
   8  -6  -2  113.73    7.98
  -8  -6   1    7.72    3.86
  -8   6   1   -0.12    5.35
  -8   6   1    5.25    1.64
   8   6  -1    2.87    5.20
   8  -6  -1    4.33    2.53
  -8  -6   0  195.83    9.75
  -8   6   0  207.72   11.71
  -8   6   0  194.82    7.73
   8  -6   0  161.93    5.69
   8   6   0  166.71   10.54
  -8  -6  -1   -2.50    4.21
  -8   6  -1    5.30    5.57
  -8   6  -1    1.00    1.30
   8  -6   1    0.84    1.67
   8   6   1    3.08    5.62
  -8  -6  -2   52.76    5.44
  -8   6  -2   55.02   11.90
  -8   6  -2   56.29    9.36
   8  -6   2   49.99    3.47
   8   6   2   65.37    9.59
  -8  -6  -3   51.28   20.58
  -8   6  -3   42.55    9.09
  -8   6  -3   38.84    5.96
   8  -6   3   42.23    4.90
   8   6   3   35.12    8.61
  -8  -6  -4   18.58    7.71
  -8   6  -4   22.71    6.68
  -8   6  -4   25.87    4.16
   8   6   4   20.10    7.46
  -8  -6  -5    5.34    5.83
  -8   6  -5   10.58    8.04
  -8   6  -5    2.53    3.34
   8   6   5    8.32    6.68
  -8  -6  -6   13.29    6.51
  -8   6  -6   19.97    8.45
  -8   6  -6   22.84    6.32
   8   6   6   32.89   12.10
  -8  -6  -7  180.02   14.35
  -8   6  -7  170.07   14.02
  -8   6  -7  206.36   11.61
   8   6   7  186.88   16.79
  -8  -6  -8   -1.60    6.35
  -8   6  -8    2.08    4.27
  -8   6  -8    9.12    4.66
   8   6   8   -0.04    7.37
  -8  -6  -9    4.92    6.65
  -8   6  -9    7.42    8.53
  -8   6  -9    8.35    7.26
   8   6   9   -0.32    8.34
  -8  -6 -10    1.24    7.58
  -8   6 -10   -0.89    7.40
  -8   6 -10   -0.12    5.09
   8   6  10    8.34    7.99
  -8  -6 -11   21.32   13.69
  -8   6 -11   29.88   10.49
  -8   6 -11   47.62   10.70
   8   6  11   21.97   11.68
  -8  -6 -12    8.61    9.24
  -8   6 -12   12.73    8.02
  -8   6 -12    1.68    4.74
   8   6  12    2.36    8.66
  -8  -6 -13   45.06   20.64
  -8   6 -13   56.70   10.64
  -8   6 -13   79.58   10.91
   8   6  13   81.63   14.62
  -8  -6 -14    2.26    6.48
  -8   6 -14    2.12    5.93
  -8   6 -14   15.47    8.54
   8   6  14    5.24   10.16
   8   8 -18    4.79    7.59
  -8   8  18    7.55    4.41
   8   8 -17   75.29   12.21
  -8   8  17   36.45   33.56
   8  -8 -16    2.25    5.09
   8   8 -16   11.38    7.66
  -8   8  16    6.13   12.19
   8  -8 -15  257.01   15.20
   8   8 -15  239.53   17.81
  -8   8  15  227.83   17.26
   8  -8 -14   25.43   13.73
   8   8 -14   30.62    9.87
  -8   8  14   25.16   15.19
   8  -8 -13   10.13    9.28
   8   8 -13   21.82    8.36
  -8   8  13   21.93    8.88
   8  -8 -12    8.22    4.24
   8   8 -12    9.91    4.36
   8   8 -12   14.10    7.28
  -8   8  12    8.62    4.56
   8  -8 -11  559.20   15.64
   8   8 -11  521.24   31.77
   8   8 -11  543.36   19.54
  -8   8  11  477.07   32.04
   8   8 -10    4.71    2.93
  -8   8  10    4.67    4.99
   8   8 -10   10.96   11.87
  -8   8  10    8.45    5.36
   8   8  -9   10.30    3.92
   8   8  -9   13.38    4.21
  -8   8   9   19.09    6.35
   8   8  -9   14.75    9.32
  -8   8   9   25.02   11.86
   8   8  -8    4.42    4.43
   8   8  -8   15.12    4.62
  -8   8   8    9.47    7.59
   8   8  -8    2.40    6.17
  -8   8   8   13.16    6.30
   8   8  -7  603.19   28.18
  -8   8   7  566.81   27.84
   8   8  -7  579.36   29.12
  -8   8   7  584.01   28.71
  -8   8   6   46.72    7.67
   8   8  -6   47.59   19.79
  -8   8   6   43.83    4.11
   8   8  -6   50.67   20.01
  -8   8   6   38.89    4.09
  -8  -8   5   30.77    7.75
  -8   8   5   30.47    9.01
  -8   8   5   21.92    7.26
   8   8  -5   17.02    7.11
  -8   8   5   20.26    3.98
  -8  -8   4    0.77    3.60
  -8   8   4    8.51    5.63
  -8   8   4    1.27    0.92
  -8   8   4    3.63    2.80
   8   8  -4   -0.20    5.54
  -8  -8   3  325.78   12.99
  -8   8   3  334.97   17.09
   8   8  -3  404.73   17.14
  -8   8   3  361.62   12.29
   8  -8  -3  357.27   12.41
  -8  -8   2  144.79   12.85
  -8   8   2  133.24   14.16
  -8   8   2  149.34   12.19
   8   8  -2  148.40   27.72
   8  -8  -2  161.96   13.65
  -8  -8   1   70.15    6.74
  -8   8   1   70.39    9.52
  -8   8   1   65.18    8.08
   8   8  -1   72.38    9.56
   8  -8  -1   55.74    4.06
  -8  -8   0  110.22   12.76
  -8   8   0  103.97   11.83
  -8   8   0  109.88   11.12
   8  -8   0  107.34    9.55
   8   8   0  102.25   12.80
  -8  -8  -1  275.98   14.10
  -8   8  -1  283.73   17.69
  -8   8  -1  304.20   10.88
   8  -8   1  242.67    9.86
   8   8   1  265.14   20.24
  -8  -8  -2   13.95    8.70
  -8   8  -2    6.10    6.93
  -8   8  -2   21.65    7.55
   8  -8   2   17.86    3.07
   8   8   2   11.26    6.80
  -8  -8  -3   54.04    9.00
  -8   8  -3   54.38   11.17
  -8   8  -3   49.15    8.24
   8  -8   3   48.72    5.96
   8   8   3   59.21   19.01
  -8  -8  -4   10.72    7.93
  -8   8  -4    7.57    7.96
  -8   8  -4   15.87    4.40
   8   8   4   13.15    9.83
  -8  -8  -5   55.87    8.50
  -8   8  -5   49.67    8.46
  -8   8  -5   61.95    7.63
   8   8   5   59.47    9.64
  -8  -8  -6    4.85    5.98
  -8   8  -6    1.77    8.19
  -8   8  -6    1.40    2.31
   8   8   6   13.98   11.62
  -8  -8  -7    6.79    8.35
  -8   8  -7    5.92    8.36
  -8   8  -7    1.56    4.51
   8   8   7    1.93    7.93
  -8  -8  -8   74.42   10.37
  -8   8  -8   82.75   12.28
  -8   8  -8   71.90   25.45
   8   8   8   76.37   13.03
  -8  -8  -9   67.03   11.75
  -8   8  -9   46.45   11.98
  -8   8  -9   55.76   12.76
   8   8   9   42.68   27.11
  -8  -8 -10    0.30    6.42
  -8   8 -10   -3.55    8.63
  -8   8 -10    5.79    5.15
   8   8  10    5.66    9.04
  -8  -8 -11   35.40   13.72
  -8   8 -11   47.70   13.76
  -8   8 -11   24.89   11.30
   8   8  11   39.48   12.84
  -8  -8 -12    4.33    4.82
  -8   8 -12   11.98   10.32
  -8   8 -12    2.53    5.07
   8   8  12    4.53    6.80
  -8  -8 -13   44.47    9.96
  -8   8 -13   69.17   13.37
  -8   8 -13   54.53   10.45
   8   8  13   48.42   17.97
   8  10 -17   15.50    9.41
  -8  10  17   12.23    7.50
   8 -10 -16   13.94    7.02
   8  10 -16   12.50    8.58
  -8  10  16    5.88    9.78
   8 -10 -15    0.86    2.87
   8  10 -15    4.26    5.41
  -8  10  15   -3.86    6.54
   8 -10 -14    6.33    4.64
   8  10 -14   19.65   10.38
  -8  10  14    2.92    4.96
   8 -10 -13  141.11   25.47
   8  10 -13  153.38   14.18
  -8  10  13  157.17   23.62
   8  10 -12    2.77    3.49
  -8  10  12    8.89    7.96
   8  10 -12    0.56    4.24
  -8  10  12   10.14    8.13
   8  10 -11   17.08    7.55
  -8  10  11   18.00    8.66
   8  10 -11   20.89   16.77
  -8  10  11   25.55    9.38
   8  10 -10   68.08    8.55
  -8  10  10   62.49   15.29
   8  10 -10   63.32   24.96
  -8  10  10   94.68   10.91
   8  10  -9    4.71    3.35
  -8  10   9    3.73    3.81
   8  10  -9   -0.37    6.69
  -8  10   9    8.48    7.03
  -8  10   8    9.67    6.51
   8  10  -8    1.17    2.76
   8  10  -8    1.41    6.69
  -8  10   8    4.11    3.75
  -8  10   7    1.30    6.13
   8  10  -7    4.01    3.93
   8  10  -7    6.75    3.85
  -8  10   7    8.13    6.15
   8  10  -6  172.36   11.23
  -8  10   6  198.99   14.45
   8  10  -6  171.87   11.94
  -8  10   6  210.72   10.63
  -8 -10   5  159.38   14.59
  -8  10   5  163.07   16.68
  -8  10   5  161.12   12.63
   8  10  -5  174.09   12.62
  -8  10   5  186.29   16.62
  -8 -10   4    2.73    2.53
  -8  10   4    1.47    6.08
  -8  10   4    2.17    2.44
   8  10  -4    6.63    6.70
  -8 -10   3   41.33   15.64
  -8  10   3   50.32   19.10
   8  10  -3   50.44   14.96
  -8  10   3   42.20   10.64
   8 -10  -3   38.40    4.56
  -8 -10   2   30.71    6.98
  -8  10   2   45.77   22.39
  -8  10   2   41.14    7.68
   8  10  -2   43.39    7.94
   8 -10  -2   37.64    6.73
  -8 -10   1  146.33   15.19
  -8  10   1  107.29   24.31
  -8  10   1  141.08   15.55
   8  10  -1  113.12   13.66
   8 -10  -1  125.52   11.13
  -8 -10   0    1.79    4.57
  -8  10   0   -0.65    6.52
  -8  10   0    6.13    4.42
   8  10   0    7.59    8.80
   8 -10   0    1.86    3.27
  -8 -10  -1   14.57    6.25
  -8  10  -1    7.23    7.24
  -8  10  -1   12.73    3.86
   8  10   1   22.97   10.96
   8 -10   1    6.81    3.89
  -8 -10  -2   33.18    7.70
  -8  10  -2   31.02   11.44
  -8  10  -2   34.17    4.79
   8  10   2   46.46   11.40
  -8 -10  -3   -2.57    5.45
  -8  10  -3   -5.09    7.58
  -8  10  -3    6.09    3.85
   8  10   3    5.41    7.82
  -8 -10  -4   18.74   11.81
  -8  10  -4   31.92   10.62
  -8  10  -4   24.92    4.95
   8  10   4   19.50   11.35
  -8 -10  -5   54.31   10.75
  -8  10  -5   49.60   10.79
  -8  10  -5   54.76   12.70
   8  10   5   53.12   12.77
  -8 -10  -6    1.74    6.01
  -8  10  -6   23.61   12.31
  -8  10  -6    7.60    4.42
   8  10   6   12.49    9.20
  -8 -10  -7    5.73    6.38
  -8  10  -7    7.29    8.33
  -8  10  -7    4.35    4.48
   8  10   7   12.29    7.72
  -8 -10  -8    4.24   10.38
  -8  10  -8    8.46    7.41
  -8  10  -8    4.87    4.84
   8  10   8    2.27    7.79
  -8 -10  -9    9.31    6.08
  -8  10  -9    8.70    6.68
  -8  10  -9   14.04    7.19
   8  10   9   24.93   10.35
  -8 -10 -10   -2.41    7.74
  -8  10 -10   14.90   12.98
  -8  10 -10   -3.87    5.27
   8  10  10    1.42    9.65
  -8 -10 -11   17.45   14.52
  -8  10 -11   13.59    9.10
  -8  10 -11   13.71   11.81
   8  10  11   21.84   10.35
  -8 -10 -12   24.63   10.42
  -8  10 -12   18.17    9.41
  -8  10 -12   17.50   10.89
   8  10  12   29.79   14.14
  -8  12  15   24.88   28.57
   8  12 -15   86.41   16.20
  -8  12  15   63.18   10.89
  -8  12  14   16.45    8.98
   8  12 -14    6.10    7.27
  -8  12  14   12.66    9.23
  -8  12  13  103.44   12.15
   8  12 -13   90.48   13.55
  -8  12  13  140.24   17.17
  -8  12  12  202.23   15.69
   8  12 -12  225.73   18.26
  -8  12  12  234.40   18.49
   8  12 -11  125.13   10.67
  -8  12  11  131.97   20.07
   8  12 -11  124.96   18.05
  -8  12  11  152.35   11.83
   8  12 -10   33.74   13.60
  -8  12  10   38.85   13.84
   8  12 -10   48.40   10.88
  -8  12  10   63.50   10.44
   8  12  -9   96.24    8.31
  -8  12   9  107.24   12.27
   8  12  -9   89.89   11.47
  -8  12   9   96.47   19.20
   8  12  -8  212.49   15.02
  -8  12   8  215.60   23.11
   8  12  -8  229.15   16.06
  -8  12   8  170.41   12.52
  -8  12   7   50.05   12.22
   8  12  -7   37.47   12.10
   8  12  -7   31.25    9.57
  -8  12   7   34.28   16.71
   8  12  -6    5.03    4.64
  -8  12   6    6.84    7.33
   8  12  -6    1.43    7.43
  -8  12   6    6.64    7.39
  -8  12   5    6.14    5.01
   8  12  -5   13.64    8.82
   8  12  -5    4.48    7.19
  -8  12   5    1.21    3.88
  -8 -12   4  174.89   11.95
  -8  12   4  187.72   12.97
  -8  12   4  171.86    9.19
   8  12  -4  157.74   12.82
  -8 -12   3   10.13    4.00
  -8  12   3   10.16   11.32
   8  12  -3   12.35    7.48
  -8  12   3    0.87    2.19
  -8 -12   2    6.55    7.22
  -8  12   2   17.28    9.96
  -8  12   2    9.14    3.52
   8  12  -2   15.56   10.98
  -8 -12   1    4.60    3.20
  -8  12   1   16.35    7.81
  -8  12   1    5.86    5.49
   8  12  -1   13.05   10.22
  -8 -12   0  517.19   18.40
  -8  12   0  506.65   41.37
  -8  12   0  461.28   14.41
   8  12   0  464.25   19.54
  -8 -12  -1    0.20    4.41
  -8  12  -1   18.40   11.61
  -8  12  -1    3.75    6.00
   8  12   1   12.44    7.36
  -8 -12  -2    8.24    6.24
  -8  12  -2   -0.16    7.65
  -8  12  -2   11.99    8.04
   8  12   2    6.05    8.39
  -8 -12  -3    2.33    8.71
  -8  12  -3    5.21    8.36
  -8  12  -3   -0.84    3.08
   8  12   3    4.93   10.90
  -8 -12  -4   44.31   24.63
  -8  12  -4   33.71   18.09
  -8  12  -4   49.44    8.67
   8  12   4   53.78   13.45
  -8 -12  -5    2.81    6.51
  -8  12  -5    3.94    8.69
  -8  12  -5    0.35    3.57
   8  12   5   -6.99    9.15
  -8 -12  -6    4.99    4.88
  -8  12  -6    1.40    7.38
  -8  12  -6   13.94    8.20
   8  12   6    1.78    6.05
  -8 -12  -7    6.90    7.10
  -8  12  -7   12.77   12.93
  -8  12  -7    6.09    4.78
   8  12   7   11.40    9.17
  -8 -12  -8   90.97   38.78
  -8  12  -8  115.89   16.45
  -8  12  -8   93.93   25.73
   8  12   8   99.54   15.43
  -8 -12  -9    6.61    7.11
  -8  12  -9    6.24   10.40
  -8  12  -9    4.80    3.10
   8  12   9    4.09    6.34
  -8 -12 -10    8.27    8.18
  -8  12 -10    7.78    7.56
  -8  12 -10    6.78    4.30
   8  12  10   14.99    9.45
  -8 -12 -11    5.18    6.77
  -8  12 -11   17.52   11.60
  -8  12 -11    4.43    4.44
   8  12  11   10.19    8.27
  -8  14  13    1.55    2.89
   8  14 -13    4.31    7.19
  -8  14  13    0.12    4.48
  -8  14  12    6.14    3.96
   8  14 -12    4.46    7.82
  -8  14  12    6.20    7.54
  -8  14  11  112.87   13.54
   8  14 -11  106.27   13.41
  -8  14  11   84.94   23.13
   8  14 -10    0.22    4.99
  -8  14  10   -2.68    7.10
   8  14 -10    6.13    7.92
  -8  14  10    2.06    4.85
   8  14  -9    4.34    5.26
  -8  14   9    1.00    7.62
   8  14  -9   11.71    8.94
  -8  14   9   10.74    7.07
   8  14  -8   12.17    9.85
  -8  14   8   17.89   11.55
   8  14  -8   15.75    7.62
  -8  14   8    6.09    4.99
   8  14  -7   39.80    8.75
  -8  14   7   28.26   22.19
   8  14  -7   20.24   17.08
  -8  14   7   34.77    8.87
   8  14  -6   18.90    9.98
  -8  14   6   32.40    8.20
   8  14  -6    6.19    7.12
  -8  14   6   16.58   11.14
   8  14  -5    3.15    4.30
  -8  14   5    3.99    7.80
   8  14  -5    6.99    7.34
  -8  14   5    0.72    3.69
  -8  14   4    3.06    7.83
   8  14  -4    7.00    8.08
  -8  14   4    2.59    4.77
   8  14  -4   -6.37    7.83
  -8 -14   3    5.42    7.62
  -8  14   3    5.62    4.37
  -8  14   3    4.22    4.61
   8  14  -3    2.11    5.31
  -8 -14   2   25.42   13.16
  -8  14   2   29.14   11.18
  -8  14   2   23.72   13.08
   8  14  -2   41.69   10.94
  -8 -14   1   50.34   24.29
  -8  14   1   67.36   12.77
  -8  14   1   64.22    6.24
   8  14  -1   68.22   25.54
  -8 -14   0    6.57    5.46
  -8  14   0   10.60    6.33
  -8  14   0    5.17    4.85
   8  14   0   14.83   11.78
  -8 -14  -1   34.62   19.27
  -8  14  -1   38.70   18.15
  -8  14  -1   23.49    5.25
   8  14   1   41.49   11.87
  -8 -14  -2    1.54    6.21
  -8  14  -2   13.53    9.09
  -8  14  -2    4.75    4.16
   8  14   2   -3.91    8.00
  -8 -14  -3    1.62    6.13
  -8  14  -3   -1.70    8.67
  -8  14  -3    3.07    5.01
   8  14   3    6.75    9.74
  -8 -14  -4   -0.57    6.03
  -8  14  -4   -2.13    8.37
  -8  14  -4    2.24    4.40
   8  14   4    7.92    9.16
  -8 -14  -5   -0.71    6.58
  -8  14  -5    0.39    8.58
  -8  14  -5   -1.87    3.63
   8  14   5    2.60    7.51
  -8 -14  -6    8.69    8.99
  -8  14  -6   -3.11    8.74
  -8  14  -6   -0.10    3.94
   8  14   6   -2.13    9.10
  -8 -14  -7   37.19   11.17
  -8  14  -7   12.72   13.23
  -8 -14  -8    3.72    6.24
  -8  14  -8   -7.01    9.37
   8  14   8    0.75    6.66
  -8 -14  -9    4.90    6.88
  -8  14  -9   11.90    8.92
   8  14   9   -5.67    9.49
  -8  16  10   21.85    8.05
   8  16 -10   21.68   10.73
   8  16  -9   30.92    8.16
  -8  16   9   39.43   12.05
   8  16  -9    9.08   12.28
   8  16  -8   26.05   12.98
  -8  16   8   30.28   11.42
   8  16  -8   29.19    8.09
  -8  16   7   33.69    8.75
   8  16  -7    7.68    5.55
   8  16  -7   18.12   13.27
   8  16  -6    6.51    6.30
  -8  16   6    8.73    8.39
   8  16  -6    1.32    7.17
   8  16  -5    4.01    6.19
  -8  16   5    7.20    7.53
   8  16  -5   -3.23    7.04
   8  16  -4   54.03   37.17
  -8  16   4   63.09   10.28
   8  16  -4   95.71   12.94
  -8  16   3   15.32    9.17
   8  16  -3    0.31    6.13
   8  16  -3   11.64    7.05
  -8  16   2   13.26    9.08
   8  16  -2   10.30   10.59
  -8 -16   1   14.80    8.84
  -8  16   1   10.87   12.09
   8  16  -1   11.15    9.73
  -8 -16   0  141.45   27.21
  -8  16   0  170.39   28.16
   8  16   0  158.26   21.05
  -8 -16  -1    1.11    5.26
  -8  16  -1    6.90    9.17
   8  16   1    2.69    6.75
  -8 -16  -2   16.72   12.61
  -8  16  -2   13.23    9.98
   8  16   2    9.05    8.63
  -8 -16  -3    2.62    2.35
  -8  16  -3    7.25    7.44
   8  16   3    4.57    8.73
  -8 -16  -4   19.56   13.28
  -8  16  -4   16.11   15.94
   8  16   4   30.86   11.55
  -8 -16  -5    7.80    6.44
  -8  16  -5    2.48    6.93
   8  16   5   12.55    9.27
  -8 -16  -6    7.27    6.63
  -8  16  -6    1.75    6.26
   8  16   6   -2.73    8.93
  -8  18   5   11.44    9.16
   8  18  -5    3.32    4.21
   8  18  -5   14.87   10.42
  -8  18   4    7.62   19.22
   8  18  -4   17.04   10.87
   8  18  -4    1.12    5.71
  -8  18   3    5.46    9.63
   8  18  -3    4.37    4.54
   8  18  -3    1.45    6.97
  -8  18   2   17.23    9.62
   8  18  -2   22.07   11.03
  -8  18   1   29.29   13.66
   8  18  -1   20.66   15.18
   8  18  -1   31.53    9.21
  -8  18   0    8.36    9.49
   8  18   0    7.16    8.46
   9   1 -20   18.99    7.12
   9  -1 -20   22.73    6.94
   9  -1 -19   52.13   12.34
   9   1 -19   31.92   21.03
   9  -1 -18   59.52   10.84
   9   1 -18   78.03   12.35
   9  -1 -17   12.35    6.36
   9   1 -17   30.41   10.62
   9  -1 -16    6.62    6.17
   9   1 -16    3.92    3.11
   9   1 -15   47.52   10.12
   9  -1 -15   42.22    9.97
   9  -1 -14  261.97    8.03
   9   1 -14  241.97   12.76
   9  -1 -14  263.38   13.24
   9  -1 -13   42.41    8.12
   9   1 -13   44.84   18.95
   9  -1 -13   47.88   22.20
  -9   1  12  210.77    9.27
  -9   1  12  241.71   10.45
   9   1 -12  227.69   17.77
   9  -1 -12  243.59   16.02
  -9   1  11    0.66    0.68
  -9   1  11    1.85    1.85
   9   1 -11   -0.16    4.57
   9  -1 -11    2.08    4.20
  -9   1  10  492.53   14.79
  -9   1  10  446.50   13.64
   9  -1 -10  442.51   16.91
   9   1 -10  472.36   21.97
  -9   1   9   83.52    2.45
  -9   1   9   90.69    4.61
   9  -1  -9   90.85    5.63
   9   1  -9   84.51    6.22
  -9   1   8  577.94   14.17
  -9   1   8  532.00   13.41
   9  -1  -8  561.95   16.22
   9   1  -8  589.93   17.59
  -9   1   8  574.68   16.40
  -9   1   7    2.13    2.22
  -9   1   7    5.22    2.18
   9  -1  -7    5.45    3.14
   9   1  -7   -0.07    3.65
  -9  -1   7    3.87    2.53
  -9   1   7    3.60    2.10
  -9  -1   6  385.99    9.78
  -9   1   6  365.84   10.80
   9   1  -6  376.71    9.64
   9  -1  -6  359.07   10.67
   9   1  -6  420.75   13.24
   9  -1  -6  408.18   12.17
  -9   1   6  397.11   11.61
  -9  -1   6  396.72   12.33
  -9  -1   5  391.46   12.77
  -9   1   5  338.14   11.60
   9   1  -5  317.98   10.50
   9  -1  -5  344.40   13.50
   9  -1  -5  363.45   12.12
  -9   1   5  331.53   11.31
   9   1  -5  371.40   13.70
  -9  -1   5  334.86   12.10
  -9  -1   4  326.45   14.51
   9   1  -4  296.58   10.72
  -9   1   4  311.99   11.48
   9  -1  -4  302.02   10.90
   9  -1  -4  319.22   10.57
   9   1  -4  296.60   11.06
  -9   1   4  298.93   10.03
  -9  -1   4  312.84   11.32
  -9  -1   3  214.82    9.73
   9   1  -3  197.91    8.24
  -9   1   3  212.72    9.22
   9  -1  -3  218.76    9.70
   9  -1  -3  226.02    7.87
   9   1  -3  227.49   11.94
  -9   1   3  209.66    7.60
  -9  -1   3  204.34    8.18
  -9  -1   2  807.08   27.06
  -9   1   2  869.53   28.51
   9   1  -2  917.04   29.02
   9  -1  -2  809.06   26.00
   9   1  -2  855.02   26.98
   9  -1  -2  876.96   26.34
  -9  -1   2  773.47   24.22
  -9   1   2  832.25   25.27
  -9  -1   1   33.87   14.16
   9   1  -1   35.59    5.27
  -9   1   1   33.78    5.11
   9  -1  -1   32.65    4.49
   9  -1  -1   34.70    7.27
   9  -1  -1   36.17    4.26
   9   1  -1   38.76    9.90
  -9  -1   1   33.18    5.18
  -9  -1   0  411.15   16.09
   9  -1   0  426.05   16.44
   9   1   0  355.25   14.15
  -9   1   0  415.60   16.92
   9  -1   0  396.56   13.24
   9   1   0  417.35   15.25
   9  -1   0  370.21   13.60
  -9  -1   0  405.95   14.69
  -9  -1  -1  562.74   18.27
  -9   1  -1  643.86   20.85
   9  -1   1  611.05   16.41
   9   1   1  578.07   16.45
   9  -1   1  593.96   17.23
   9   1   1  519.26   16.64
  -9   1  -2   96.28   10.78
  -9  -1  -2   82.24    9.68
   9   1   2   97.21    8.51
   9  -1   2   74.34    6.35
   9  -1   2   99.37   11.04
   9   1   2   89.50   15.61
  -9   1  -3   -0.72    6.22
  -9  -1  -3   10.39    6.10
   9  -1   3    3.94    2.47
   9   1   3    2.50    3.84
   9  -1   3    0.31    3.11
  -9   1  -4  370.39   15.63
  -9  -1  -4  317.16   14.24
  -9   1  -4  317.42   11.84
   9   1   4  409.45   16.48
  -9  -1  -5  129.03   14.74
  -9   1  -5  145.85   15.47
  -9   1  -5  180.20   16.05
   9   1   5  192.49   22.49
  -9  -1  -6   -0.55    6.86
  -9   1  -6   -7.90    7.29
  -9   1  -6    2.93    2.58
   9   1   6   10.11    5.36
  -9  -1  -7    7.81    7.20
  -9   1  -7   12.88    7.29
  -9   1  -7   10.48    7.91
   9   1   7   17.44    7.63
  -9  -1  -8   27.80   10.30
  -9   1  -8   22.33   10.11
  -9   1  -8   30.19   11.13
   9   1   8   24.14    8.13
  -9  -1  -9  187.05   13.28
  -9   1  -9  204.90   20.73
  -9   1  -9  206.24   24.65
   9   1   9  236.48   15.49
  -9  -1 -10    6.68    6.67
  -9   1 -10  -11.03    8.11
  -9   1 -10    5.60    3.03
  -9  -1 -11   61.13   11.56
  -9   1 -11   62.36   15.78
  -9   1 -11   51.78   28.62
   9   1  11   66.02   13.34
  -9  -1 -12    7.09    5.63
  -9   1 -12    9.50   10.05
  -9   1 -12   13.40    8.68
   9   1  12   16.42   10.81
  -9   1 -13   51.49   11.85
  -9  -1 -13   57.16   13.62
  -9   1 -13   38.62   22.34
   9   1  13   47.04   13.19
  -9   1 -14   10.34    7.25
  -9  -1 -14    7.04    7.42
  -9   1 -14    4.52    4.53
   9   1  14    9.82    8.69
   9  -3 -19    2.09    4.63
   9   3 -19    7.49    8.35
   9  -3 -18   34.29   22.16
   9   3 -18   42.95   10.19
   9  -3 -17    9.50    6.73
   9   3 -17    6.50    6.91
   9  -3 -16   40.34   11.27
   9   3 -16   36.98   10.12
   9  -3 -15    2.16    2.04
   9  -3 -15    0.59    6.10
   9   3 -15    2.90    6.76
   9  -3 -14  380.94   11.76
   9  -3 -14  364.86   15.77
   9   3 -14  359.04   16.80
   9  -3 -13    5.92    2.93
   9  -3 -13    6.77    4.98
   9   3 -13    0.72    6.47
  -9   3  12  161.31    7.65
   9  -3 -12  182.85   11.48
   9   3 -12  149.44   10.73
  -9   3  11   68.70    6.66
  -9   3  11   71.34    8.75
   9  -3 -11   79.26    9.19
   9   3 -11   82.62   13.85
  -9   3  10  554.10   17.45
  -9   3  10  492.71   16.39
   9  -3 -10  567.38   19.99
   9   3 -10  540.13   26.39
  -9   3   9   64.52    3.90
  -9   3   9   59.67    5.14
   9  -3  -9   58.86    6.31
   9   3  -9   61.98    8.18
  -9   3   8 1778.96   41.98
  -9   3   8 1700.83   40.97
   9  -3  -8 1726.82   41.82
   9   3  -8 1746.19   43.95
  -9   3   8 1679.84   40.61
  -9   3   7   32.12    9.16
   9   3  -7   33.12    3.36
  -9   3   7   34.11    6.06
   9   3  -7   30.35    5.31
   9  -3  -7   29.97    3.86
  -9   3   7   30.94    4.90
   9   3  -7   37.31    5.90
  -9  -3   6  294.24    8.15
  -9   3   6  298.73    9.26
   9   3  -6  306.26    8.46
  -9   3   6  288.62    9.92
   9  -3  -6  262.54   10.92
  -9   3   6  280.24    8.51
   9   3  -6  319.46   12.69
  -9  -3   5    1.43    1.54
   9   3  -5    3.16    1.99
  -9   3   5    4.21    3.39
   9  -3  -5    0.98    1.88
   9  -3  -5    3.00    1.93
   9   3  -5    3.01    3.84
  -9   3   5    1.04    1.52
  -9  -3   5    1.31    2.32
  -9  -3   4 1550.64   46.13
  -9   3   4 1520.66   44.12
   9   3  -4 1625.18   49.93
  -9  -3   4 1576.08   49.66
  -9  -3   3  337.24   12.15
  -9   3   3  336.61   13.69
   9  -3  -3  322.56   13.35
   9   3  -3  345.82   15.33
  -9  -3   3  331.24   12.66
  -9  -3   2    8.17    4.43
   9   3  -2    3.35    3.49
  -9   3   2   -0.03    4.21
   9  -3  -2    2.73    3.96
   9   3  -2    4.11    7.24
  -9  -3   2    3.13    3.87
  -9  -3   1   11.87    5.52
   9   3  -1    7.00    4.42
  -9   3   1    7.84    5.30
   9  -3  -1    2.83    2.59
   9  -3  -1    1.67    1.00
   9   3  -1    4.51    4.29
   9  -3  -1    4.26    1.57
  -9  -3   1    8.22    4.33
  -9  -3   0 1569.26   39.98
  -9   3   0 1717.74   44.50
   9   3   0 1577.48   41.09
   9  -3   0 1732.60   41.36
  -9  -3   0 1531.39   39.75
  -9  -3  -1  431.87   16.12
  -9  -3  -2   27.31    7.67
  -9   3  -2   18.68    5.99
  -9   3  -2   27.77    7.94
   9  -3   2   25.18    3.14
   9   3   2   12.62    6.09
  -9  -3  -3   30.25    5.64
  -9   3  -3   47.65    9.36
  -9   3  -3   42.20   11.83
   9  -3   3   33.82    4.08
   9   3   3   35.89    8.44
  -9  -3  -4  544.15   20.48
  -9   3  -4  514.36   19.98
  -9   3  -4  451.22   16.36
   9   3   4  552.52   27.51
  -9  -3  -5   77.15    7.63
  -9   3  -5   80.49   13.10
  -9   3  -5   79.58    9.74
   9   3   5   59.84   10.86
  -9  -3  -6   19.29   11.24
  -9   3  -6   18.93    6.48
  -9   3  -6   26.00    9.44
   9   3   6   28.65    9.14
  -9  -3  -7    8.77    7.06
  -9   3  -7    8.12    7.28
  -9   3  -7   -0.39    4.30
   9   3   7   -1.67    6.60
  -9  -3  -8   12.39    6.89
  -9   3  -8   26.37   10.51
  -9   3  -8   16.07    5.29
   9   3   8   20.78    9.97
  -9  -3  -9   39.10    9.87
  -9   3  -9   37.93    8.31
  -9   3  -9   49.35   17.65
   9   3   9   34.36   15.69
  -9  -3 -10    9.51    7.06
  -9   3 -10   15.87   10.65
  -9   3 -10    7.66    8.55
   9   3  10    4.81    7.87
  -9  -3 -11   36.52   24.31
  -9   3 -11   45.83   23.97
  -9   3 -11   47.18   16.81
   9   3  11   32.72    8.57
  -9  -3 -12    1.38    6.61
  -9   3 -12   -2.52    7.64
  -9   3 -12    3.07    4.19
   9   3  12    4.84    9.62
  -9  -3 -13    9.63   11.85
  -9   3 -13   14.53    7.60
   9   3  13   12.86    9.50
  -9  -3 -14    3.32    5.60
  -9   3 -14   -1.59    6.17
  -9   3 -14    5.34    4.53
   9   3  14   14.57   12.83
   9  -5 -19   50.88   30.49
   9   5 -19   35.49   33.24
   9  -5 -18    6.31    8.16
   9   5 -18    7.06   10.86
   9  -5 -17  137.16   34.46
   9   5 -17  148.14   16.54
   9  -5 -16   23.60   14.87
   9   5 -16   11.75    7.53
   9  -5 -15   12.50    5.61
   9  -5 -15   23.47   16.48
   9   5 -15   24.42    9.78
   9  -5 -14   36.46   12.33
   9  -5 -14   44.60   16.52
   9   5 -14   41.25   19.81
   9  -5 -13  296.68   16.57
   9  -5 -13  261.25   14.08
   9   5 -13  324.63   15.36
   9  -5 -12   40.59   15.79
   9   5 -12   34.98    8.63
   9   5 -11   83.24    6.94
   9   5 -11   88.42    6.91
  -9   5  11   96.96   17.63
   9  -5 -11   81.75   29.34
   9   5 -11   88.77   11.60
   9   5 -10  189.06    8.58
   9   5 -10  174.05    8.27
  -9   5  10  191.61   14.93
   9  -5 -10  202.02   14.29
   9   5 -10  178.13   11.44
   9   5  -9  737.30   21.51
   9   5  -9  689.86   21.27
  -9   5   9  723.90   24.37
   9  -5  -9  615.32   22.53
   9   5  -9  702.23   31.64
  -9   5   8   22.07    3.63
   9   5  -8   19.35    5.28
   9   5  -8   20.43    5.46
  -9   5   8   24.21    4.74
   9  -5  -8   19.24    7.62
  -9   5   8   21.58    6.76
   9   5  -8   28.73    7.08
  -9   5   7   33.47    6.91
   9   5  -7   38.33    6.32
   9   5  -7   33.00    8.50
  -9   5   7   34.45    4.70
   9  -5  -7   32.47    5.09
  -9   5   7   41.61    3.40
   9   5  -7   41.54    6.91
  -9   5   6   35.12    7.33
  -9  -5   6   41.07    8.70
   9   5  -6   43.36    3.04
  -9   5   6   38.62    6.02
  -9   5   6   38.85    2.84
   9   5  -6   46.22    7.35
  -9   5   6   49.93    8.44
  -9  -5   5 1455.81   35.94
   9   5  -5 1579.41   38.41
  -9   5   5 1547.69   41.19
   9   5  -5 1702.89   44.37
  -9   5   5 1622.99   39.69
  -9  -5   4  150.94   10.89
   9   5  -4  163.29   11.61
  -9   5   4  177.18    8.45
  -9   5   4  171.31   10.98
   9   5  -4  165.92   14.22
  -9   5   4  180.10    3.50
  -9  -5   3  203.52    8.28
   9   5  -3  190.30    7.69
  -9   5   3  209.54    9.77
   9   5  -3  204.97   10.78
  -9  -5   2   47.53    6.10
   9   5  -2   47.94    4.77
  -9   5   2   48.95    7.98
   9   5  -2   58.16    7.99
  -9  -5   1  397.93   13.64
  -9   5   1  362.04   13.90
  -9   5   1  386.28    9.42
   9   5  -1  387.52   15.04
   9  -5  -1  384.97    9.56
  -9  -5   0   46.99    6.53
  -9   5   0   56.96   20.98
  -9   5   0   71.10    5.34
   9  -5   0   60.11    5.30
   9   5   0   65.60   20.96
  -9  -5  -1  455.88   15.35
  -9   5  -1  445.79   15.53
  -9   5  -1  506.23   13.19
   9  -5   1  469.64   12.69
   9   5   1  448.30   16.90
  -9  -5  -2   29.15    6.96
  -9   5  -2   30.92    6.53
  -9   5  -2   30.03    7.91
   9  -5   2   21.34    8.73
   9   5   2   21.54    7.76
  -9  -5  -3   99.44   11.08
  -9   5  -3  120.25   14.38
  -9   5  -3   96.87    9.83
   9  -5   3  100.44    9.54
   9   5   3  105.50   13.24
  -9  -5  -4   -0.42    5.76
  -9   5  -4    1.42    7.86
  -9   5  -4    3.93    3.92
   9  -5   4    1.46    1.57
   9   5   4    5.61    8.70
  -9  -5  -5  247.91   15.34
  -9   5  -5  270.72   18.03
  -9   5  -5  238.10   19.00
   9   5   5  266.68   18.82
  -9  -5  -6    4.75    6.62
  -9   5  -6    9.33    8.06
  -9   5  -6    6.13    3.94
   9   5   6    8.06    6.95
  -9  -5  -7   40.33   15.98
  -9   5  -7   54.97    9.65
  -9   5  -7   39.93    6.65
   9   5   7   47.26   11.40
  -9  -5  -8   33.11    7.37
  -9   5  -8   43.21   11.65
  -9   5  -8   27.64    7.98
   9   5   8   20.86   17.30
  -9  -5  -9  202.48   16.60
  -9   5  -9  223.23   18.94
  -9   5  -9  240.61   18.24
   9   5   9  197.58   20.14
  -9  -5 -10   22.78   10.23
  -9   5 -10    8.25    8.05
  -9   5 -10   11.60    5.45
   9   5  10    7.99    8.10
  -9  -5 -11    5.91   10.04
  -9   5 -11    2.46    7.70
  -9   5 -11   13.15    7.28
   9   5  11    4.38    7.94
  -9  -5 -12    7.37   10.46
  -9   5 -12    3.55    8.12
  -9   5 -12    7.36    6.23
   9   5  12   18.70   13.29
  -9  -5 -13   36.90   10.97
  -9   5 -13   20.34    8.67
  -9   5 -13   17.48   10.65
   9   5  13   23.85    9.65
  -9  -5 -14    8.88    9.94
  -9   5 -14    6.33    7.87
  -9   5 -14    3.66    3.44
   9   5  14   11.55    9.04
   9   7 -18   14.22   10.86
  -9   7  18   11.85    8.82
   9   7 -17   71.12   10.04
  -9   7  17   97.52   15.93
   9   7 -16   37.74   17.36
  -9   7  16   18.16    7.35
   9  -7 -15   52.32   20.18
   9   7 -15   79.27   12.18
  -9   7  15   44.01   12.71
   9   7 -14   10.81   10.10
  -9   7  14   13.73    8.44
   9  -7 -13  273.35   23.35
   9   7 -13  298.64   21.80
  -9   7  13  253.34   20.21
   9   7 -12    5.22    2.96
  -9   7  12    4.79    4.16
   9   7 -12    2.62    6.97
  -9   7  12    4.83    3.29
   9   7 -11   20.19    6.71
  -9   7  11   18.71    8.07
   9   7 -11   15.78    6.90
   9   7 -10   41.69    6.56
   9   7 -10   48.17    8.90
  -9   7  10   42.22   17.37
   9   7 -10   42.48   17.18
  -9   7  10   56.74   11.53
   9   7  -9  494.84   20.20
  -9   7   9  458.15   21.48
   9   7  -9  449.49   22.48
   9   7  -8  289.25   13.85
  -9   7   8  309.44   16.67
   9   7  -8  312.72   15.23
   9   7  -8  325.28   18.37
  -9   7   8  285.93   16.09
   9   7  -7    1.27    2.52
   9   7  -7    0.69    1.88
  -9   7   7    2.20    4.42
  -9   7   7    3.74    3.63
   9   7  -7   -4.55    6.17
  -9   7   7    5.83    4.00
  -9  -7   6   25.15    7.60
   9   7  -6   27.45    3.18
  -9   7   6   25.72   11.30
  -9   7   6   24.27    4.91
   9   7  -6   21.78    6.78
  -9   7   6   28.51    4.66
  -9  -7   5  116.92   10.56
   9   7  -5  127.38   10.98
  -9   7   5  115.29   17.51
  -9   7   5  122.06    9.98
   9   7  -5  114.55   12.24
  -9   7   5  118.92   10.31
  -9  -7   4  351.08   13.16
  -9   7   4  361.09   15.51
  -9   7   4  384.50   12.06
  -9   7   4  396.27   12.56
   9   7  -4  402.76   17.25
  -9  -7   3    9.48    4.97
  -9   7   3   14.61    8.09
  -9   7   3   12.04    2.75
  -9   7   3   12.48    3.90
   9   7  -3   15.62    8.35
  -9  -7   2   38.16   12.60
  -9   7   2   39.73   18.32
  -9   7   2   37.32    3.02
   9   7  -2   36.82    7.05
   9  -7  -2   43.85    6.35
  -9  -7   1  385.73   19.25
  -9   7   1  380.66   26.50
   9   7  -1  332.34   16.02
   9  -7  -1  320.72   10.64
  -9  -7   0  264.69   12.21
  -9   7   0  293.50   14.53
  -9   7   0  258.38    8.98
   9   7   0  244.30   13.75
   9  -7   0  267.65    9.81
  -9  -7  -1    3.42    2.24
  -9   7  -1    8.29    4.71
  -9   7  -1    3.38    2.16
   9  -7   1    0.31    2.08
   9   7   1   10.14    9.18
  -9  -7  -2  252.46   15.23
  -9   7  -2  272.82   19.08
  -9   7  -2  296.89   15.17
   9  -7   2  278.32   13.68
   9   7   2  284.96   17.18
  -9  -7  -3  150.77   16.36
  -9   7  -3  154.01   15.35
  -9   7  -3  164.82   12.93
   9  -7   3  153.62   13.40
   9   7   3  170.56   14.86
  -9  -7  -4  332.31   18.86
  -9   7  -4  387.02   22.18
  -9   7  -4  375.66   16.93
   9   7   4  278.79   17.13
  -9  -7  -5   17.79    8.21
  -9   7  -5   41.55   10.70
  -9   7  -5   24.61    5.93
   9   7   5   22.19   10.86
  -9  -7  -6  413.99   28.64
  -9   7  -6  334.50   25.51
  -9   7  -6  354.78   23.01
   9   7   6  415.26   31.94
  -9  -7  -7   30.81   10.71
  -9   7  -7   33.75    8.42
  -9   7  -7   26.55   11.21
   9   7   7   45.61   12.89
  -9  -7  -8    5.18    3.85
  -9   7  -8   -3.51    8.14
  -9   7  -8    0.29    4.20
   9   7   8   13.17   15.65
  -9  -7  -9   -1.32    6.64
  -9   7  -9   -2.31    8.54
  -9   7  -9    1.74    4.88
   9   7   9    1.68    8.59
  -9  -7 -10  190.39   13.34
  -9   7 -10  198.39   15.98
  -9   7 -10  183.05   11.87
   9   7  10  183.33   17.96
  -9  -7 -11   12.69    7.38
  -9   7 -11   12.41    8.56
  -9   7 -11    7.88    5.23
   9   7  11   23.39    9.72
  -9  -7 -12    8.72    7.49
  -9   7 -12   -0.08    7.93
  -9   7 -12    9.49    5.69
   9   7  12    7.70    6.20
  -9  -7 -13    6.89    9.47
  -9   7 -13   -2.85    8.30
  -9   7 -13   -2.75    5.84
   9   7  13    3.82    9.78
   9   9 -17  116.86   25.49
  -9   9  17   91.76   14.73
   9   9 -16    3.89    7.50
  -9   9  16    1.41    6.56
   9   9 -15  133.94   22.88
  -9   9  15   98.22   14.53
  -9   9  14   18.36    7.55
   9   9 -14   20.92    8.32
  -9   9  14   19.61   13.50
  -9   9  13  213.51   18.10
   9   9 -13  212.80   19.11
  -9   9  13  176.93   17.14
  -9   9  12   79.64   12.13
   9   9 -12   69.26   11.16
  -9   9  12   90.57   11.36
   9   9 -11   35.74   15.49
  -9   9  11   47.14   16.08
   9   9 -11   52.91   11.40
  -9   9  11   34.18    8.52
   9   9 -10    2.59    2.89
  -9   9  10    6.38    5.41
   9   9 -10   -3.98    7.07
  -9   9  10    4.13    4.16
   9   9  -9  332.53   21.78
  -9   9   9  334.27   23.00
   9   9  -9  293.57   22.81
  -9   9   9  335.69   23.05
  -9   9   8   12.24    7.84
   9   9  -8    5.91    3.27
   9   9  -8    3.29    6.43
  -9   9   8   18.75    5.56
   9   9  -7  137.98   12.48
  -9   9   7  122.55   12.74
   9   9  -7  140.01   11.69
  -9   9   7  136.68   12.09
  -9   9   6   34.38    8.22
  -9   9   6   28.36    3.18
   9   9  -6   12.51    6.46
  -9   9   6   25.72    5.15
  -9  -9   5  366.82   17.18
  -9   9   5  357.61   18.73
  -9   9   5  347.69   16.35
   9   9  -5  364.70   19.41
  -9   9   5  397.71   19.86
  -9  -9   4  289.23   16.50
  -9   9   4  331.14   19.31
  -9   9   4  263.11   12.50
  -9   9   4  286.52   13.77
   9   9  -4  281.30   17.11
  -9  -9   3   24.34    7.59
  -9   9   3   20.41    9.72
  -9   9   3   17.85    4.28
   9   9  -3   25.37    8.31
   9  -9  -3   23.89    3.20
  -9  -9   2   89.20   10.06
  -9   9   2  121.54   14.46
  -9   9   2   95.77    8.45
   9   9  -2  106.63   13.83
   9  -9  -2  104.07   11.48
  -9  -9   1  113.60   12.15
  -9   9   1  154.42   15.95
  -9   9   1  120.59   12.43
   9   9  -1  124.51   14.21
   9  -9  -1  161.41    9.06
  -9  -9   0  179.57   14.84
  -9   9   0  253.77   16.62
  -9   9   0  183.30    8.77
   9   9   0  196.78   15.75
   9  -9   0  204.48    9.86
  -9  -9  -1   59.07    8.88
  -9   9  -1   78.98   30.61
  -9   9  -1   79.16    7.18
   9   9   1   63.12   12.51
   9  -9   1   66.12    6.92
  -9  -9  -2  303.88   16.71
  -9   9  -2  278.15   16.36
  -9   9  -2  271.18   13.97
   9  -9   2  232.08   10.26
   9   9   2  257.21   16.47
  -9  -9  -3    7.26    6.90
  -9   9  -3    7.25    7.93
  -9   9  -3    2.33    2.21
   9   9   3   -0.09    7.16
  -9  -9  -4   33.52    8.89
  -9   9  -4   37.67    8.38
  -9   9  -4   26.36    4.69
   9   9   4   33.75   10.85
  -9  -9  -5   51.21   15.35
  -9   9  -5   61.17   12.34
  -9   9  -5   57.32    9.07
   9   9   5   55.65   19.42
  -9  -9  -6  125.61   13.70
  -9   9  -6  150.04   17.71
  -9   9  -6  116.82    8.30
   9   9   6  108.97   15.23
  -9  -9  -7   24.78   10.09
  -9   9  -7   24.88   12.97
  -9   9  -7   18.67    5.77
   9   9   7   20.95   11.28
  -9  -9  -8   80.35   32.11
  -9   9  -8   80.50   22.84
  -9   9  -8   70.23   12.80
   9   9   8   95.37   22.34
  -9  -9  -9   42.05   19.89
  -9   9  -9   76.52   13.95
  -9   9  -9   50.63   15.29
   9   9   9   67.85   18.01
  -9  -9 -10  149.43   19.08
  -9   9 -10  121.15   13.89
  -9   9 -10  128.66   12.87
   9   9  10  102.74   45.43
  -9  -9 -11    9.78    7.45
  -9   9 -11   10.18   13.00
  -9   9 -11    5.32    7.63
   9   9  11    9.93    9.73
  -9  -9 -12    6.34    6.31
  -9   9 -12   22.54    8.97
  -9   9 -12   10.68    7.27
   9   9  12   19.90    9.91
   9  11 -16   13.83    8.71
  -9  11  16    6.55    6.06
  -9  11  15   30.32   12.97
   9  11 -15   28.24   10.66
  -9  11  15   21.58    6.53
  -9  11  14    6.67    6.75
   9  11 -14    5.42    7.31
  -9  11  14    9.45    6.52
  -9  11  13   41.64   10.20
   9  11 -13   39.51    8.18
  -9  11  13   32.50   13.80
  -9  11  12   30.77   21.98
   9  11 -12   35.18   21.04
  -9  11  12   54.25   12.05
   9  11 -11   41.49   11.48
  -9  11  11   51.79    9.04
   9  11 -11   43.42   10.24
  -9  11  11   58.37    7.95
   9  11 -10    4.95    4.03
  -9  11  10   10.15    5.71
   9  11 -10    8.18    7.52
  -9  11  10   -3.28    4.23
   9  11  -9   51.66   24.13
  -9  11   9   84.19   16.14
   9  11  -9   66.43   19.13
  -9  11   9   84.08    8.74
  -9  11   8  173.53   12.42
   9  11  -8  183.43   10.57
   9  11  -8  164.13   39.28
  -9  11   8  163.31   10.10
   9  11  -7   12.52    6.29
  -9  11   7   10.05    7.07
   9  11  -7   23.05   11.76
  -9  11   7   16.54   10.95
  -9  11   6   55.73   10.07
   9  11  -6   41.07   12.66
   9  11  -6   41.05    7.71
  -9  11   6   50.82   10.84
  -9 -11   5   75.05   14.89
  -9  11   5   65.21   28.91
   9  11  -5   85.78   10.72
  -9  11   5   60.44   13.77
  -9 -11   4   98.42   18.06
  -9  11   4  115.35   16.72
  -9  11   4  105.87   12.50
   9  11  -4   96.78   11.72
  -9 -11   3   14.62    7.19
  -9  11   3   12.92   12.62
  -9  11   3    5.36    2.44
   9  11  -3   14.85   10.23
  -9 -11   2   -0.30    3.01
  -9  11   2    6.61    7.11
  -9  11   2   -0.52    2.05
   9  11  -2    3.16    4.55
  -9 -11   1   32.04   12.66
  -9  11   1   42.49   11.20
  -9  11   1   31.58    5.51
   9  11  -1   18.04   12.32
  -9 -11   0  265.62   22.09
  -9  11   0  328.90   24.17
  -9  11   0  259.17   16.82
   9  11   0  252.41   21.00
  -9 -11  -1   78.48   20.10
  -9  11  -1   88.46   16.95
  -9  11  -1   73.79    5.48
   9  11   1   83.49   14.24
  -9 -11  -2    4.46    3.87
  -9  11  -2    0.75    8.21
  -9  11  -2    4.15    2.60
   9  11   2    3.28    6.11
  -9 -11  -3    1.50    6.12
  -9  11  -3    3.89    8.32
  -9  11  -3    2.76    2.42
   9  11   3   -6.74    7.95
  -9 -11  -4  137.62   22.82
  -9  11  -4  117.38   10.58
  -9  11  -4  118.16    6.44
   9  11   4  141.11   18.90
  -9 -11  -5  143.06   11.93
  -9  11  -5  153.06   13.00
  -9  11  -5  165.98   10.53
   9  11   5  165.68   19.92
  -9 -11  -6    4.69    6.66
  -9  11  -6   32.57    9.43
  -9  11  -6   13.69    7.76
   9  11   6   29.89   10.97
  -9 -11  -7   27.44   15.64
  -9  11  -7   30.76    9.13
  -9  11  -7   21.97   11.10
   9  11   7   18.37    8.70
  -9 -11  -8   -2.46    6.84
  -9  11  -8    6.69    6.55
  -9  11  -8    0.61    3.31
   9  11   8   12.68    9.11
  -9 -11  -9   49.29   23.55
  -9  11  -9   62.19   13.16
  -9  11  -9   60.76   15.40
   9  11   9   61.41   15.58
  -9 -11 -10    3.30    6.88
  -9  11 -10   13.60    9.25
  -9  11 -10   -1.39    4.25
   9  11  10    6.79    8.55
  -9 -11 -11    7.47    9.56
  -9  11 -11    6.26    9.48
  -9  11 -11   11.35    5.89
   9  11  11   16.93   11.61
  -9  13  14   65.79   15.84
   9  13 -14   84.80   12.17
  -9  13  14   98.21   10.15
  -9  13  13  101.94   13.16
   9  13 -13   79.53    9.56
  -9  13  13   78.77   10.07
  -9  13  12  124.32   34.39
   9  13 -12  128.40   13.72
  -9  13  12  139.18   12.49
  -9  13  11    7.71    9.99
   9  13 -11    6.28    7.78
  -9  13  11   14.57    6.23
   9  13 -10  106.29   10.04
  -9  13  10  121.89   15.93
   9  13 -10  114.84   13.35
  -9  13  10  110.10    9.74
   9  13  -9   81.25   19.62
  -9  13   9   85.81   12.13
   9  13  -9   77.18   12.06
  -9  13   9   89.10   19.41
  -9  13   8  266.36   34.64
   9  13  -8  326.84   24.79
   9  13  -8  262.81   35.50
  -9  13   8  274.53   20.99
   9  13  -7   61.27    8.29
  -9  13   7   86.33   14.27
   9  13  -7   78.92   33.51
  -9  13   7   62.59   11.29
  -9  13   6  132.48   26.44
   9  13  -6  156.95   11.78
   9  13  -6  204.26   16.07
  -9  13   6  157.62   15.47
  -9  13   5  404.52   29.34
   9  13  -5  378.21   21.29
   9  13  -5  341.22   21.07
  -9  13   5  358.82   17.26
  -9 -13   4  549.23   26.39
  -9  13   4  546.28   28.08
  -9  13   4  560.43   11.90
   9  13  -4  545.28   29.09
  -9 -13   3   40.65   15.32
  -9  13   3   22.41   13.22
  -9  13   3   29.74   13.41
   9  13  -3   36.48   10.27
  -9 -13   2   11.80    5.81
  -9  13   2   17.38    8.46
  -9  13   2    8.46    4.28
   9  13  -2   21.69    9.69
  -9 -13   1   77.72   12.20
  -9  13   1   91.63   12.92
  -9  13   1   68.58   10.36
   9  13  -1   80.65   12.43
  -9 -13   0  368.53   21.00
  -9  13   0  329.13   24.24
  -9  13   0  289.29   15.20
   9  13   0  345.83   21.81
  -9 -13  -1    7.54    7.93
  -9  13  -1    3.76    8.56
  -9  13  -1    4.98    3.18
   9  13   1   12.64    8.11
  -9 -13  -2    1.38    7.73
  -9  13  -2   -4.43    8.46
  -9  13  -2   -0.68    3.00
   9  13   2   -3.77    8.67
  -9  13  -3   29.48   17.00
  -9  13  -3   33.27    5.76
   9  13   3   45.66   13.91
  -9 -13  -4   82.44   20.87
  -9  13  -4   81.16   13.15
  -9  13  -4   92.45   11.61
   9  13   4   76.51   33.05
  -9 -13  -5   19.41   12.30
  -9  13  -5    6.99    8.75
  -9  13  -5   13.74    8.05
   9  13   5    4.10    9.29
  -9 -13  -6   -2.77    6.83
  -9  13  -6    9.48    6.38
  -9  13  -6    2.89    2.13
   9  13   6   -0.56    9.06
  -9 -13  -7   46.04   12.41
  -9  13  -7   40.44   19.81
   9  13   7   37.36   14.62
  -9 -13  -8   93.76   17.90
  -9  13  -8   78.06   11.13
   9  13   8  103.89   16.44
  -9 -13  -9    6.23    7.46
  -9  13  -9    4.00    5.76
   9  13   9    2.84    6.58
  -9  15  12   17.65    8.81
   9  15 -12   18.03   17.52
  -9  15  11   -2.43    7.13
   9  15 -11    7.56    7.91
  -9  15  10    3.61    6.94
   9  15 -10   10.27    7.40
   9  15  -9  120.57   11.18
  -9  15   9  143.22   14.97
   9  15  -9  123.43   18.84
  -9  15   8    5.36    9.50
   9  15  -8    8.11    8.28
   9  15  -8   12.16   11.59
   9  15  -7   35.03   15.37
  -9  15   7   66.82   24.28
   9  15  -7   59.03   14.13
   9  15  -6   11.41    6.10
  -9  15   6   25.57   11.30
   9  15  -6   13.19    9.59
  -9  15   5   23.29    8.82
   9  15  -5   25.84   14.41
   9  15  -5   32.03   14.27
  -9  15   4    6.27    8.57
   9  15  -4    4.94    7.10
   9  15  -4   10.85   10.56
  -9 -15   3  141.75   27.73
  -9  15   3  132.84   12.39
   9  15  -3  124.08   14.60
  -9 -15   2   11.31    4.92
  -9  15   2    5.16    8.07
   9  15  -2    6.45    7.02
  -9 -15   1   37.59   18.14
  -9  15   1   43.61   13.34
   9  15  -1   63.62   12.04
  -9 -15   0    0.49    2.56
  -9  15   0    4.14    6.39
   9  15   0   14.98   11.54
  -9 -15  -1   71.00   13.19
  -9  15  -1   86.56   18.38
   9  15   1   57.01   30.64
  -9 -15  -2    4.29    4.35
  -9  15  -2   10.72    9.18
   9  15   2    3.08    4.68
  -9 -15  -3   11.08    8.77
  -9  15  -3   12.79    9.72
   9  15   3   22.94   12.20
  -9 -15  -4    2.83    6.75
  -9  15  -4    5.60    9.75
   9  15   4   15.51   10.04
  -9 -15  -5   91.83   18.69
  -9  15  -5  118.81   29.54
   9  15   5  132.94   16.05
  -9 -15  -6   32.01   10.26
  -9  15  -6   20.71    9.50
   9  15   6    8.24   15.11
  -9 -15  -7   14.31   10.90
  -9  15  -7   -4.43    9.31
   9  15   7   -5.55    9.85
  -9  17   8   21.16   11.72
   9  17  -8   59.32   14.83
   9  17  -7   43.63   20.20
  -9  17   7   51.47   14.10
   9  17  -7   54.81   14.36
  -9  17   6  141.58   18.79
   9  17  -6  108.39   25.15
   9  17  -6  115.55   28.02
  -9  17   5    3.76    5.23
   9  17  -5    7.89    5.35
   9  17  -5    3.26    7.68
   9  17  -4   90.94   17.62
  -9  17   4  117.56   16.61
   9  17  -4   99.46   13.54
  -9  17   3   20.11   13.10
   9  17  -3   -0.91    3.94
   9  17  -3   -3.02    8.15
  -9  17   2   48.66   31.80
   9  17  -2   35.47   32.01
   9  17  -2   41.71   30.50
  -9 -17   1   20.49   14.60
  -9  17   1   59.81   15.07
   9  17  -1   29.78   23.33
  -9 -17   0   52.76   24.38
  -9  17   0   48.08   46.13
   9  17   0   66.16   37.90
  -9 -17  -1    3.23    5.17
  -9  17  -1    4.79    8.15
   9  17   1    1.59    8.53
  -9 -17  -2   -1.46    6.19
  -9  17  -2    5.97   10.08
   9  17   2    5.26   10.32
  -9 -17  -3   12.17   12.34
  -9  17  -3   24.19   13.82
   9  17   3   27.74    9.37
  10   0 -20    6.69    6.55
  10   0 -19    6.99    6.78
  10   0 -18   14.28    9.43
  10   0 -17    0.06    6.01
  10   0 -16  115.54   24.18
  10   0 -15    5.38    4.73
  10   0 -14  149.10   21.39
  10   0 -13    2.11    3.56
  10   0 -12  209.96   13.76
  10   0 -11    2.87    2.05
  10   0 -10  106.80   10.56
  10   0  -9   -4.08    3.65
  10   0  -8  480.94   14.59
 -10   0   7    2.06    1.00
 -10   0   7    1.61    1.84
  10   0  -7   -2.28    3.06
 -10   0   7    6.80    2.53
  10   0  -6  599.39   15.40
  10   0  -6  673.51   18.46
 -10   0   6  683.56   19.19
 -10   0   5   -0.09    1.41
  10   0  -5    1.58    2.01
  10   0  -5   -0.08    2.74
 -10   0   5    0.63    1.57
 -10   0   4 1113.65   34.20
  10   0  -4 1053.96   32.33
  10   0  -4 1156.82   35.09
 -10   0   4 1188.40   35.98
 -10   0   3   -1.58    3.91
  10   0  -3    0.48    2.49
  10   0  -3    0.51    2.88
 -10   0   3   -0.68    1.69
 -10   0   2  824.35   27.03
  10   0  -2  904.07   30.44
  10   0  -2  862.53   26.82
 -10   0   2  838.00   26.06
 -10   0   1    1.19    4.74
  10   0  -1    0.55    4.17
  10   0  -1    5.40    4.67
 -10   0   1    1.69    2.22
 -10   0   0   74.44    9.55
  10   0   0   79.30    6.44
  10   0   0   73.13    7.43
 -10   0  -1    2.14    5.69
  10   0   1    3.96    4.00
  10   0   1    0.93    3.12
 -10   0  -2  939.98   27.43
  10   0   2  918.85   24.26
  10   0   2  991.98   27.70
 -10   0  -3   -3.85    6.10
  10   0   3    0.19    3.59
 -10   0  -4  113.52   13.26
  10   0   4  108.68   15.42
 -10   0  -5    1.41    7.10
  10   0   5    2.08    4.99
 -10   0  -6  237.83   17.00
  10   0   6  225.02   14.69
 -10   0  -7    9.03    7.30
  10   0   7    0.59    5.15
 -10   0  -8   39.59   11.13
 -10   0  -9    7.89   10.99
 -10   0  -9    0.31    1.70
 -10   0 -10   83.78   12.50
 -10   0 -10   72.64   19.88
 -10   0 -11   -3.72    6.52
 -10   0 -12  109.38   14.01
 -10   0 -13   -1.39    7.16
  10   0  13   -0.66    7.76
 -10   0 -14    9.38    7.58
  10   0  14    2.00    8.34
  10  -2 -19    5.81    6.56
  10   2 -19   -0.86    6.95
  10  -2 -18    2.00    6.15
  10   2 -18    2.07    6.50
  10  -2 -17   -0.37    5.86
  10   2 -17    3.51    6.22
  10  -2 -16   32.56    8.60
  10   2 -16   18.30    5.19
  10  -2 -15  131.65   12.44
  10   2 -15  123.88   11.95
  10   2 -14    1.67    5.84
  10  -2 -14    3.25    4.05
 -10   2  13    3.11    2.69
  10   2 -13   14.41    8.13
  10  -2 -13    5.86    5.11
 -10   2  12  115.36    5.26
 -10   2  12  113.09    5.40
  10   2 -12  119.61   10.08
  10  -2 -12  129.96    9.44
 -10   2  11   17.45    2.60
 -10   2  11   12.30    3.20
  10  -2 -11   16.98    5.62
  10   2 -11   20.93    7.18
 -10   2  10   78.31    3.54
 -10   2  10   70.84    5.23
  10  -2 -10   85.18    9.26
  10   2 -10   79.04    7.91
 -10   2   9   44.11    2.87
 -10   2   9   44.92    5.48
  10  -2  -9   51.67    5.31
  10   2  -9   55.86    6.34
 -10   2   8    2.35    1.68
 -10   2   8    3.05    1.57
  10  -2  -8    0.84    2.07
  10   2  -8    3.97    4.20
 -10   2   8    2.10    2.21
 -10  -2   7    2.02    0.86
 -10   2   7    1.76    1.03
 -10   2   7    3.03    2.98
  10   2  -7    2.02    0.77
  10  -2  -7    2.99    1.39
  10   2  -7   11.02    5.81
 -10   2   7    5.24    2.63
 -10  -2   6   12.57    4.14
  10   2  -6   12.10    5.21
 -10   2   6    5.34    9.65
  10  -2  -6   13.51    5.21
  10  -2  -6   17.85    7.60
 -10   2   6   18.34    2.93
  10   2  -6   12.33    5.66
 -10  -2   6   14.82    4.12
 -10  -2   5  252.36    8.00
  10   2  -5  258.14    8.59
 -10   2   5  259.98    8.99
  10  -2  -5  269.48    9.18
  10   2  -5  291.60   10.88
 -10   2   5  289.86    9.40
 -10  -2   4   43.24    4.83
 -10   2   4   49.62   14.21
  10   2  -4   35.69    4.44
  10  -2  -4   40.74    9.44
  10  -2  -4   43.05    4.21
  10   2  -4   46.39    8.51
 -10  -2   4   35.10    4.50
 -10   2   4   43.74    5.39
 -10  -2   3  217.85    8.32
 -10   2   3  268.73   10.63
  10   2  -3  245.33   10.19
  10  -2  -3  265.32    9.51
  10  -2  -3  259.05    6.87
  10   2  -3  261.22   11.92
 -10  -2   3  233.78    8.71
 -10   2   3  231.93    7.14
 -10  -2   2  367.66   13.05
 -10   2   2  372.33   15.13
  10   2  -2  339.49   12.00
  10  -2  -2  324.56   11.53
  10  -2  -2  332.42    9.42
  10   2  -2  322.36   13.09
  10  -2  -2  348.02    9.18
 -10  -2   2  331.15   11.34
 -10   2   1  424.95   15.34
  10   2  -1  366.35   12.90
  10  -2  -1  392.06   10.28
  10   2  -1  407.43   14.21
  10  -2  -1  416.55   11.33
 -10  -2   1  393.77   13.27
 -10  -2   0   33.09    6.73
 -10   2   0   35.48    8.27
  10  -2   0   32.62    5.22
  10   2   0   33.52   11.77
 -10  -2   0   32.01    6.17
  10  -2   0   29.29    4.37
 -10  -2  -1   55.62    8.13
 -10   2  -1   71.31   13.10
  10  -2   1   44.65    5.27
  10  -2   1   67.49    6.49
  10   2   1   61.61    8.16
 -10  -2  -2   19.51    7.74
 -10   2  -2   21.43    6.24
  10  -2   2   14.75    6.51
  10   2   2   17.63    6.32
  10  -2   2   21.84    6.19
 -10  -2  -3  857.18   26.18
 -10   2  -3 1021.56   30.98
 -10   2  -3 1052.18   27.68
  10  -2   3  949.17   24.74
  10   2   3  939.81   27.58
 -10  -2  -4  205.46   19.14
 -10   2  -4  160.13   16.27
 -10   2  -4  197.90   18.25
  10   2   4  214.94   11.32
 -10  -2  -5    9.69    6.08
 -10   2  -5   11.92   10.60
 -10   2  -5    7.73    7.25
  10   2   5    6.19    5.32
 -10  -2  -6   18.62    6.84
 -10   2  -6   24.25    7.61
 -10   2  -6   22.82    8.06
  10   2   6   20.97    8.57
 -10   2  -7  909.08   21.52
 -10   2  -7  899.84   18.28
  10   2   7  881.35   35.09
 -10  -2  -8   47.18    8.99
 -10   2  -8   60.03   25.60
 -10   2  -8   53.45   10.16
  10   2   8   56.33    8.79
 -10  -2  -9  115.53   12.41
 -10   2  -9  148.12   15.38
 -10   2  -9  122.51   27.05
  10   2   9  128.89   31.26
 -10  -2 -10    5.38    4.41
 -10   2 -10    4.80    7.75
 -10   2 -10    5.93    2.46
  10   2  10    6.67    7.89
 -10  -2 -11  130.69   12.84
 -10   2 -11  141.03   16.97
 -10   2 -11  137.57   35.08
  10   2  11  174.32   27.63
 -10  -2 -12   73.54   15.01
 -10   2 -12   74.82   14.51
 -10   2 -12   53.22   27.81
  10   2  12   48.97   29.07
 -10  -2 -13   33.69   11.25
 -10   2 -13   39.63   11.65
 -10   2 -13   26.86   12.90
  10   2  13   27.34   21.23
 -10   2 -14   20.94   10.24
 -10  -2 -14   -0.49    6.71
 -10   2 -14    2.29    4.07
  10   2  14    4.22    8.90
  10  -4 -19   12.16    9.32
  10   4 -19   11.89   12.23
  10  -4 -18    5.91    3.80
  10   4 -18    5.10    4.63
  10  -4 -17   23.47   11.14
  10   4 -17   22.09   13.89
  10  -4 -16   44.50   32.46
  10   4 -16   44.22   17.29
  10  -4 -15  114.31   39.33
  10   4 -15  130.88   12.83
 -10   4  14   18.71    6.13
  10  -4 -14   29.52    7.54
  10   4 -14   24.96   12.01
 -10   4  13  118.33    6.98
  10  -4 -13  144.03   23.55
  10   4 -13  128.50   10.96
 -10   4  12   19.87    3.79
 -10   4  12    7.40    4.58
  10  -4 -12   30.36    7.15
  10   4 -12   38.21    9.39
 -10   4  11  139.99   13.05
 -10   4  11  144.45   14.39
  10  -4 -11  137.74   13.29
  10   4 -11  119.64   12.37
 -10   4  10   22.80    3.24
 -10   4  10   20.20    6.16
  10  -4 -10   33.02    6.05
  10   4 -10   38.02    7.76
 -10   4   9   54.21    7.24
 -10   4   9   52.19    8.45
  10  -4  -9   45.25    5.39
  10   4  -9   51.34    9.77
 -10   4   9   44.84    4.21
 -10   4   8  545.45   17.69
  10   4  -8  545.18   15.87
  10   4  -8  567.54   16.57
 -10   4   8  562.56   19.13
  10  -4  -8  546.78   18.11
 -10   4   8  550.46   18.23
  10   4  -8  570.62   21.49
 -10   4   7  234.50    8.26
 -10  -4   7  240.98    6.95
  10   4  -7  253.39    7.95
 -10   4   7  223.43    8.87
  10  -4  -7  260.27   10.67
 -10   4   7  238.30    7.73
  10   4  -7  284.38   11.74
 -10   4   6    7.70    4.96
 -10  -4   6    7.91    3.00
  10   4  -6    8.43    3.89
 -10   4   6    9.11    4.96
  10  -4  -6   11.79    2.98
 -10   4   6   10.76    3.80
  10   4  -6    6.16    3.98
 -10  -4   5   14.17    5.72
  10   4  -5   23.94    4.13
 -10   4   5   19.44    8.79
  10  -4  -5   15.67    5.51
  10   4  -5   10.25    7.68
 -10   4   5   18.65    3.32
 -10   4   5   16.30    4.29
 -10  -4   4  976.83   25.31
  10   4  -4  989.40   25.52
 -10   4   4  864.93   24.08
  10  -4  -4  825.93   22.73
  10   4  -4  912.04   25.85
 -10  -4   3  261.69   12.85
  10   4  -3  241.48   14.26
 -10   4   3  262.63   11.16
  10   4  -3  238.87   10.30
 -10  -4   2  527.17   16.24
 -10   4   2  488.63   16.46
  10   4  -2  483.19   18.32
 -10  -4   1   83.83    9.58
 -10   4   1   68.75    7.99
  10   4  -1   75.51    8.86
 -10  -4   0   62.29    6.37
 -10   4   0   74.65    8.78
  10  -4   0   59.84    2.58
  10   4   0   63.46    8.56
  10  -4   0   57.70    3.43
 -10  -4  -1   53.03    7.52
 -10   4  -1   56.84    9.10
 -10   4  -1   46.38    3.67
  10  -4   1   39.09    2.67
  10   4   1   53.28    7.72
 -10  -4  -2  169.77    9.92
 -10   4  -2  201.55   12.77
 -10   4  -2  211.67    7.79
  10  -4   2  175.92    6.43
  10   4   2  210.69   11.68
 -10  -4  -3  126.10   12.93
 -10   4  -3  122.49   12.55
 -10   4  -3  115.09   10.41
  10  -4   3  126.51   10.78
  10   4   3  137.60   15.27
 -10  -4  -4    3.08    5.65
 -10   4  -4    0.15    7.52
 -10   4  -4    3.16    2.85
  10   4   4   -6.88    5.91
 -10  -4  -5   25.05    8.97
 -10   4  -5   17.11   12.50
 -10   4  -5   19.24    5.22
  10   4   5   14.23   12.67
 -10  -4  -6  210.88   13.84
 -10   4  -6  229.44   16.77
 -10   4  -6  257.12   12.75
  10   4   6  179.84   14.90
 -10  -4  -7   32.34    7.11
 -10   4  -7   24.07   15.01
 -10   4  -7   34.37   14.44
  10   4   7   35.34   14.04
 -10  -4  -8    3.43    7.18
 -10   4  -8   11.02    7.87
 -10   4  -8    1.03    3.90
  10   4   8   15.73   10.17
 -10  -4  -9   18.49    7.43
 -10   4  -9    5.60    7.74
 -10   4  -9    7.63    4.57
  10   4   9    7.58    7.54
 -10  -4 -10  147.14   16.40
 -10   4 -10  171.50   18.25
 -10   4 -10  128.54   28.30
  10   4  10  138.10   16.28
 -10  -4 -11   35.29   15.42
 -10   4 -11   55.23   12.81
 -10   4 -11   29.34   16.63
  10   4  11   56.57   12.79
 -10  -4 -12   94.01   13.57
 -10   4 -12   36.64   24.83
 -10   4 -12   71.56   31.34
  10   4  12   95.29   17.55
 -10  -4 -13    9.59   10.52
 -10   4 -13   -1.25    8.21
 -10   4 -13    4.72    8.60
  10   4  13   17.08   12.76
 -10  -4 -14    0.68    6.56
 -10   4 -14    1.44    7.58
 -10   4 -14    9.76    6.65
  10   4  14   11.96    8.70
  10  -6 -19    6.53    3.19
  10   6 -19   -2.38    7.97
  10  -6 -18    6.91    4.82
  10   6 -18    9.97    7.95
  10  -6 -17   23.66   14.71
  10   6 -17   11.68    9.65
  10  -6 -16    2.63    5.09
  10   6 -16    7.16    4.05
  10  -6 -15   14.49    7.05
  10   6 -15    7.54    7.64
 -10   6  14    7.15    4.53
  10  -6 -14    3.13    4.93
  10   6 -14   -1.00    6.93
 -10   6  13    5.87    3.56
  10  -6 -13    7.76    6.83
  10   6 -13   11.26    7.23
 -10   6  12    4.64    5.35
  10  -6 -12   -0.02    2.71
  10   6 -12    4.56    6.82
  10   6 -11   36.41    6.51
  10   6 -11   40.10    2.90
 -10   6  11   51.18   10.00
  10  -6 -11   39.53   13.72
  10   6 -11   43.33    9.08
  10   6 -10    0.68    0.50
  10   6 -10    2.37    1.85
 -10   6  10    0.12    3.53
  10  -6 -10   -0.14    2.97
  10   6 -10    4.37    5.92
  10   6  -9   -0.32    0.77
  10   6  -9    1.56    1.97
 -10   6   9    0.48    3.19
  10   6  -9   -0.13    5.77
 -10   6   9   -1.74    3.42
  10   6  -8   42.56    5.87
  10   6  -8   31.05    3.96
 -10   6   8   53.11   14.36
 -10   6   8   37.08    5.53
  10   6  -8   54.20    9.30
 -10   6   8   34.30   12.39
 -10  -6   7   92.26   11.32
  10   6  -7   87.31    7.69
 -10   6   7   69.11    6.22
 -10   6   7   89.89    7.70
  10   6  -7   70.07   28.01
 -10   6   7   91.19    8.91
 -10  -6   6   83.61    9.84
  10   6  -6   88.59    8.00
 -10   6   6   85.02   11.51
 -10   6   6   87.03    8.45
  10   6  -6   78.61    8.27
 -10   6   6   86.52    8.42
 -10  -6   5   41.68   12.03
  10   6  -5   35.19   10.85
 -10   6   5   59.05    9.29
 -10   6   5   48.43    2.19
  10   6  -5   49.64   17.27
 -10   6   5   47.31    4.36
 -10  -6   4  129.16    6.17
  10   6  -4  107.29    5.21
 -10   6   4  109.63    8.86
 -10   6   4  109.14    2.34
 -10   6   4  104.66    1.67
  10   6  -4  103.86   11.54
 -10  -6   3  118.30    9.63
 -10   6   3  102.11    8.55
  10   6  -3  124.44    8.79
 -10  -6   2  325.29   11.86
 -10   6   2  348.48   14.07
  10   6  -2  345.10   25.30
 -10  -6   1    2.21    3.90
 -10   6   1    3.98    5.33
 -10   6   1    2.71    1.09
  10   6  -1    1.90    6.01
 -10  -6   0  267.50   12.13
 -10   6   0  276.48   12.65
  10  -6   0  290.97    9.55
  10   6   0  273.61   15.07
 -10  -6  -1   99.26   10.30
 -10   6  -1  111.90   13.07
 -10   6  -1  105.12    9.13
  10  -6   1   87.81    8.72
  10   6   1   88.41   19.47
 -10  -6  -2  313.80   16.87
 -10   6  -2  344.57   17.56
 -10   6  -2  336.85   11.62
  10  -6   2  302.20   10.78
  10   6   2  282.11   19.21
 -10  -6  -3  198.52   14.89
 -10   6  -3  200.33   14.05
 -10   6  -3  195.29   10.74
  10  -6   3  197.63   10.50
  10   6   3  185.52   15.36
 -10  -6  -4  298.13   16.85
 -10   6  -4  349.96   19.08
 -10   6  -4  340.13   15.70
  10   6   4  356.53   20.78
 -10  -6  -5   69.25    9.53
 -10   6  -5   62.56   15.50
 -10   6  -5   55.94   10.85
  10   6   5   69.51   13.20
 -10  -6  -6  121.80   11.73
 -10   6  -6   99.04   10.39
 -10   6  -6   89.14   10.54
  10   6   6   92.38   12.88
 -10  -6  -7   15.94   10.14
 -10   6  -7   13.93    9.48
 -10   6  -7    7.86    4.14
  10   6   7    8.40    7.96
 -10  -6  -8  302.80   23.69
 -10   6  -8  309.19   24.25
 -10   6  -8  311.37   21.07
  10   6   8  314.27   25.93
 -10  -6  -9    9.67    7.92
 -10   6  -9   13.72    8.09
 -10   6  -9   15.96    6.54
  10   6   9   18.76    8.18
 -10  -6 -10   27.69   10.68
 -10   6 -10   39.74   11.52
 -10   6 -10    9.06    5.02
  10   6  10   23.94   12.15
 -10  -6 -11   36.52   11.29
 -10   6 -11   28.53    8.53
 -10   6 -11   20.59   12.58
  10   6  11   16.94    9.90
 -10  -6 -12  214.91   15.64
 -10   6 -12  231.12   14.26
 -10   6 -12  203.80   13.38
  10   6  12  226.94   19.33
 -10  -6 -13    3.28    5.61
 -10   6 -13   21.05   11.62
 -10   6 -13    4.26    6.17
  10   6  13    7.73    9.42
  10   8 -18    0.19    8.29
 -10   8  18    5.76    8.47
  10   8 -17    2.28    6.27
 -10   8  17    5.83    7.38
  10   8 -16    7.32   10.92
 -10   8  16   -2.74    6.12
 -10   8  15  185.08   12.37
  10   8 -15  177.69   37.88
 -10   8  15  145.81   15.88
 -10   8  14   18.02    6.62
  10   8 -14   24.94   10.64
 -10   8  14   14.36   11.80
 -10   8  13    1.95    3.82
  10   8 -13    3.67    6.56
 -10   8  13    2.88    4.78
 -10   8  12   43.99    6.94
  10   8 -12   34.45    7.72
 -10   8  12   39.09    7.40
  10   8 -11  644.00   18.26
 -10   8  11  642.84   20.83
  10   8 -11  638.36   22.52
 -10   8  11  634.10   25.34
  10   8 -10    3.20    2.69
 -10   8  10    6.86    5.42
  10   8 -10    3.31    6.13
 -10   8  10    6.99    6.93
  10   8  -9   16.84    4.75
  10   8  -9   12.01    3.67
 -10   8   9   17.88   10.75
  10   8  -9   13.52    6.59
 -10   8   9   17.49    6.49
  10   8  -8    6.51    3.19
  10   8  -8    3.52    2.74
 -10   8   8    0.19    4.57
 -10   8   8    4.38    3.11
  10   8  -8    1.14    6.26
 -10   8   8    3.94    3.53
 -10   8   7  912.09   50.93
  10   8  -7  900.55   38.71
 -10   8   7  781.47   31.42
  10   8  -7  895.10   39.48
 -10   8   7  881.50   35.36
 -10  -8   6    3.17    3.30
 -10   8   6   -4.07    5.25
 -10   8   6   -0.29    1.51
  10   8  -6    4.37    6.45
 -10   8   6    1.56    1.51
 -10  -8   5    1.14    3.15
 -10   8   5    2.09    3.28
 -10   8   5    4.49    2.56
  10   8  -5    2.82    6.47
 -10   8   5    2.04    1.39
 -10  -8   4   67.80    8.81
 -10   8   4   60.12    9.51
 -10   8   4   68.16    6.00
  10   8  -4   96.81   14.35
 -10   8   4   69.37    6.50
 -10  -8   3  947.90   17.24
 -10   8   3  966.81   20.20
 -10   8   3  827.70   35.41
 -10   8   3  858.48   36.66
  10   8  -3  922.99   20.57
 -10  -8   2  266.81   14.98
 -10   8   2  256.52   21.43
 -10   8   2  247.98   11.23
  10   8  -2  245.49   31.76
  10  -8  -2  260.95   12.14
 -10  -8   1    6.26    4.31
 -10   8   1    5.01    6.51
 -10   8   1    4.57    1.68
  10   8  -1    8.97    8.87
  10  -8  -1    4.47    2.72
 -10  -8   0    1.18    2.89
 -10   8   0   10.22    9.36
 -10   8   0    4.63    2.75
  10  -8   0    4.93    2.16
  10   8   0    6.54   10.51
 -10  -8  -1  640.74   33.11
 -10   8  -1  642.83   30.19
 -10   8  -1  649.17   27.16
  10  -8   1  628.47   25.27
  10   8   1  633.57   30.59
 -10  -8  -2   60.24   14.32
 -10   8  -2   47.61   21.22
 -10   8  -2   40.62   13.91
  10  -8   2   37.30    8.77
  10   8   2   44.78   10.31
 -10  -8  -3   58.32    9.45
 -10   8  -3   48.10    8.10
 -10   8  -3   45.41    6.55
  10  -8   3   26.78   11.37
  10   8   3   61.63   16.03
 -10  -8  -4   14.25    8.68
 -10   8  -4    6.35    8.41
 -10   8  -4   11.33    4.20
  10   8   4    9.50    7.23
 -10  -8  -5  146.58   13.92
 -10   8  -5  143.55   10.82
 -10   8  -5  168.15    8.55
  10   8   5  165.15   17.35
 -10  -8  -6    8.01    9.12
 -10   8  -6   10.63   11.92
 -10   8  -6    7.49    4.10
  10   8   6    9.06    7.93
 -10  -8  -7  120.03   14.38
 -10   8  -7  100.00   14.87
 -10   8  -7   97.48    8.83
  10   8   7  121.23   15.17
 -10  -8  -8    3.19    6.71
 -10   8  -8   12.18    9.50
 -10   8  -8    9.14    4.18
  10   8   8   11.65    9.31
 -10  -8  -9   15.40    9.54
 -10   8  -9   14.89    8.40
 -10   8  -9    7.23    6.93
  10   8   9    9.06    8.30
 -10  -8 -10   45.55   14.00
 -10   8 -10   37.69   16.51
 -10   8 -10   42.02    9.70
  10   8  10   56.27   13.42
 -10  -8 -11   20.26    9.96
 -10   8 -11   38.24    9.98
 -10   8 -11   19.04   11.58
  10   8  11   17.61    9.14
 -10  -8 -12   43.80   11.27
 -10   8 -12   36.84    9.05
 -10   8 -12   40.10    9.63
  10   8  12   36.00   14.57
  10  10 -17   -9.16    7.99
 -10  10  17    2.82    5.67
  10  10 -16    6.31    5.71
 -10  10  16   13.19    6.17
 -10  10  15   20.81   21.05
  10  10 -15   42.68   12.39
 -10  10  15   16.11    8.35
 -10  10  14   28.39   13.50
  10  10 -14   34.32   10.67
 -10  10  14   28.61    6.93
 -10  10  13   35.20    7.40
  10  10 -13   43.78   10.75
 -10  10  13   49.01   11.94
 -10  10  12    9.29    4.88
  10  10 -12   10.34    9.47
 -10  10  12    7.91    4.98
  10  10 -11    6.12    4.39
 -10  10  11   10.41    9.68
  10  10 -11    4.84    6.27
 -10  10  11    9.88    5.81
  10  10 -10   71.75    6.40
 -10  10  10   76.57    9.56
  10  10 -10   68.82   10.82
 -10  10  10   64.65   12.57
  10  10  -9   14.89    4.78
 -10  10   9   22.38   11.19
  10  10  -9   17.44    6.79
 -10  10   9   19.02    5.71
  10  10  -8    1.41    2.21
 -10  10   8    9.75    7.64
  10  10  -8   -2.48    6.96
 -10  10   8    3.50    4.58
 -10  10   7   10.56    8.08
  10  10  -7    5.86    5.58
  10  10  -7    7.01    5.25
 -10  10   7    2.85    3.05
 -10 -10   6  399.88   22.85
 -10  10   6  422.48   36.17
  10  10  -6  401.04   19.95
 -10  10   6  423.97   16.91
 -10 -10   5   63.23   21.24
 -10  10   5   81.62   27.50
 -10  10   5   61.23    4.75
  10  10  -5   55.88   10.14
 -10 -10   4    2.53    5.11
 -10  10   4    4.53    6.59
 -10  10   4    0.78    1.73
  10  10  -4    6.61    7.32
 -10  10   4    2.85    2.71
 -10 -10   3  106.91   10.63
 -10  10   3  121.97   11.90
 -10  10   3   97.13    4.58
  10  10  -3  118.98   14.10
 -10 -10   2  338.14   21.37
 -10  10   2  339.18   25.81
 -10  10   2  307.02   11.68
  10  10  -2  348.11   18.53
  10 -10  -2  322.33   13.67
 -10 -10   1   49.08   20.39
 -10  10   1   83.40   11.61
 -10  10   1   66.71    4.17
  10  10  -1   70.52    9.76
  10 -10  -1   63.05    4.67
 -10 -10   0   27.31    7.73
 -10  10   0   32.29    8.77
 -10  10   0   33.73    3.80
  10  10   0   24.40   11.24
  10 -10   0   42.47    4.32
 -10 -10  -1   43.16   23.41
 -10  10  -1   37.44   16.05
 -10  10  -1   29.41    5.51
  10  10   1   19.85    8.00
 -10 -10  -2  465.12   31.88
 -10  10  -2  429.04   30.36
 -10  10  -2  454.43   28.32
  10  10   2  455.62   32.68
 -10 -10  -3   13.13    6.15
 -10  10  -3    5.70    5.10
 -10  10  -3    5.69    4.09
  10  10   3   -7.39    7.54
 -10 -10  -4   64.47   29.63
 -10  10  -4   83.36   15.30
 -10  10  -4   97.42    6.93
  10  10   4   80.79   26.40
 -10 -10  -5   16.92    9.59
 -10  10  -5   10.72    5.97
 -10  10  -5   14.57    5.68
  10  10   5   -0.83   12.90
 -10 -10  -6  243.78   20.57
 -10  10  -6  305.89   26.79
 -10  10  -6  268.78   20.13
  10  10   6  259.99   23.19
 -10 -10  -7   37.99   19.75
 -10  10  -7   30.18   19.35
 -10  10  -7   43.51    8.71
  10  10   7   26.82    9.30
 -10 -10  -8  205.13   17.77
 -10  10  -8  197.06   16.37
 -10  10  -8  185.09   20.91
  10  10   8  213.59   19.88
 -10 -10  -9   -1.05    7.30
 -10  10  -9    5.55    9.27
 -10  10  -9   -3.20    4.08
  10  10   9   11.23    8.98
 -10 -10 -10   16.72   13.58
 -10  10 -10   36.14   10.81
 -10  10 -10   17.07   11.57
  10  10  10   29.76   13.92
 -10 -10 -11    3.36    5.73
 -10  10 -11    0.37    9.05
 -10  10 -11   -0.12    4.39
  10  10  11   -1.86    9.40
 -10  12  15   19.34    9.99
  10  12 -15    8.46   13.08
 -10  12  14   11.11    5.60
  10  12 -14   38.94    8.89
 -10  12  14    8.06    6.99
 -10  12  13   23.53   11.49
  10  12 -13   30.88   11.12
 -10  12  13   19.72    7.26
 -10  12  12  157.30   18.63
  10  12 -12  142.31   23.85
 -10  12  12  145.62   13.13
 -10  12  11   37.41    9.97
  10  12 -11   14.67    8.04
 -10  12  11   40.59    8.13
  10  12 -10  103.20    8.02
 -10  12  10   95.90   10.69
  10  12 -10  132.11   12.96
 -10  12  10   95.93   13.04
  10  12  -9    4.89    4.36
 -10  12   9   11.66    7.32
  10  12  -9    7.49    7.29
 -10  12   9   11.18    5.39
  10  12  -8   93.33   20.03
 -10  12   8   80.40   13.50
  10  12  -8   76.34   10.61
 -10  12   8   81.43    7.03
  10  12  -7   58.11   25.70
 -10  12   7   60.83   31.68
  10  12  -7   43.96   26.15
 -10  12   7   50.06   10.98
 -10  12   6  131.31   16.50
  10  12  -6  160.91   16.74
  10  12  -6  148.73   15.11
 -10  12   6  125.56    9.41
 -10 -12   5   29.53    9.20
 -10  12   5   31.43   16.04
  10  12  -5   25.76    9.70
 -10  12   5   23.67    5.89
 -10 -12   4    2.82    3.96
 -10  12   4    5.23    7.04
  10  12  -4    2.72    7.64
 -10 -12   3   42.51   13.10
 -10  12   3   48.27   11.42
 -10  12   3   31.69    7.97
  10  12  -3   43.32   11.95
 -10 -12   2  129.58   11.24
 -10  12   2  132.35   14.98
  10  12  -2  120.49   16.69
 -10 -12   1  137.08   13.61
 -10  12   1  124.06   13.74
  10  12  -1  131.86   15.35
 -10 -12   0   68.44    9.94
 -10  12   0   64.26   16.21
 -10  12   0   53.33    5.05
  10  12   0   53.63   11.01
 -10 -12  -1   26.11   15.50
 -10  12  -1   46.36   19.69
 -10  12  -1   38.15    4.82
  10  12   1   49.10   17.33
 -10 -12  -2   74.26   11.89
 -10  12  -2   68.35   12.83
 -10  12  -2   96.54    6.25
  10  12   2   83.25   15.56
 -10 -12  -3  188.42   17.30
 -10  12  -3  246.69   20.71
 -10  12  -3  207.84   15.63
  10  12   3  201.02   30.98
 -10 -12  -4   -0.40    6.47
 -10  12  -4   -0.93    8.83
 -10  12  -4    2.86    4.42
  10  12   4   -1.19    9.40
 -10 -12  -5   11.66    7.82
 -10  12  -5   -6.22    8.38
 -10  12  -5   -2.63    3.76
  10  12   5    8.55    9.30
 -10 -12  -6   32.97    9.15
 -10  12  -6   21.46   21.31
 -10  12  -6   27.53   11.50
  10  12   6   55.57   14.17
 -10 -12  -7  165.58   38.27
 -10  12  -7  183.30   16.90
  10  12   7  166.94   18.59
 -10 -12  -8    2.29    4.61
 -10  12  -8   27.72   14.43
  10  12   8    1.05    9.24
 -10 -12  -9   -2.26    6.53
 -10  12  -9    9.33    9.53
  10  12   9    3.82    5.42
 -10  14  13   21.57    7.16
  10  14 -13   32.16   12.55
 -10  14  12    4.44    6.71
  10  14 -12    1.43    3.66
 -10  14  11    9.97   10.18
  10  14 -11   -0.48    7.94
 -10  14  10   -5.70    6.94
  10  14 -10    3.20    3.48
  10  14  -9   32.95    6.66
 -10  14   9   48.04   19.61
  10  14  -9   52.97   14.32
  10  14  -8   28.77   11.40
 -10  14   8   19.43   10.69
  10  14  -8   18.04    8.46
  10  14  -7    6.38   10.07
 -10  14   7   20.70    7.67
  10  14  -7    6.44   12.67
 -10  14   6   19.38   11.24
  10  14  -6   14.25    9.23
  10  14  -6   13.95   12.94
 -10  14   5   49.52   21.55
  10  14  -5   45.45   25.92
  10  14  -5   48.24   10.80
 -10 -14   4    6.06    5.62
 -10  14   4    7.22    6.15
  10  14  -4   12.72    8.17
 -10 -14   3    2.06    2.15
 -10  14   3   22.22   11.96
  10  14  -3    4.12    8.05
 -10 -14   2  132.81   16.21
 -10  14   2  136.19   14.98
  10  14  -2  117.55   18.84
 -10 -14   1  262.67   30.06
 -10  14   1  214.13   43.31
  10  14  -1  240.85   16.63
 -10 -14   0    3.33    3.96
 -10  14   0    5.52   11.80
  10  14   0    4.74    7.81
 -10 -14  -1   80.47   10.72
 -10  14  -1   79.22   13.30
  10  14   1   95.04   14.98
 -10 -14  -2   32.85   16.26
 -10  14  -2   69.44   13.73
  10  14   2   52.91   14.29
 -10 -14  -3  156.43   22.79
 -10  14  -3  145.92   23.68
  10  14   3  131.60   28.45
 -10 -14  -4    9.09   11.30
 -10  14  -4   22.13   13.07
  10  14   4    4.27    9.95
 -10 -14  -5   52.84   11.67
 -10  14  -5   57.87   10.68
 -10 -14  -6   61.49   11.35
 -10  14  -6   55.32   14.62
  10  14   6   48.70   21.24
 -10 -14  -7   87.68   11.73
 -10  14  -7   81.15   18.50
  10  14   7   81.90   21.84
 -10  16  10   26.15   27.44
  10  16 -10   56.48   15.09
 -10  16   9    0.68    3.87
  10  16  -9   15.75   11.94
  10  16  -8   30.87    8.35
 -10  16   8   25.81   15.93
  10  16  -8   11.08    7.86
 -10  16   7   -0.83    7.49
  10  16  -7   -1.64    5.96
  10  16  -7    2.37    7.86
 -10  16   6   98.17   37.02
  10  16  -6  120.64   14.42
  10  16  -6  111.87   14.87
 -10  16   5    4.17    4.82
  10  16  -5    2.37    4.28
  10  16  -5    8.08    7.95
 -10  16   4    5.23    5.60
  10  16  -4   11.75    6.62
  10  16  -4    5.02    5.21
 -10 -16   3    8.15    5.89
 -10  16   3   11.83    9.14
  10  16  -3   24.02   21.35
 -10 -16   2   33.23   16.56
 -10  16   2   25.31   18.61
  10  16  -2   45.80   12.07
 -10 -16   1    7.06    4.29
 -10  16   1    4.15   10.30
  10  16  -1   16.79    8.52
 -10 -16   0    0.51    6.29
 -10  16   0    6.70    8.47
  10  16   0    4.65    8.15
 -10 -16  -1   10.22    8.41
 -10  16  -1    3.24    9.20
  10  16   1    2.68    8.25
 -10 -16  -2   86.80    9.39
 -10  16  -2   62.75   40.94
  10  16   2   95.24   16.12
 -10 -16  -3   16.65   16.62
 -10  16  -3    8.82   14.18
  10  16   3   16.46   12.92
 -10 -16  -4   14.69    6.41
 -10  16  -4   12.07    9.95
  10  16   4   24.75   13.13
  11  -1 -20   22.53    9.11
  11   1 -20   22.05   19.13
  11  -1 -19   42.11   11.14
  11   1 -19   19.41    9.78
  11  -1 -18   15.59    8.98
  11   1 -18   10.95    6.53
  11   1 -17   14.69   10.86
  11  -1 -17   27.96    9.50
  11   1 -16   13.30    6.36
  11  -1 -16   21.94    7.37
  11   1 -15   21.92    8.84
  11  -1 -15   18.03    7.12
  11   1 -14    8.96    4.54
  11  -1 -14   14.76    8.01
  11   1 -13   78.53   14.03
  11  -1 -13   82.34    7.75
  11   1 -12   38.20    8.59
  11  -1 -12   35.09    9.71
  11  -1 -11  169.51   21.16
  11   1 -11  183.07   11.33
 -11   1  10    0.28    0.51
 -11   1  10    1.13    0.77
  11  -1 -10    4.62    3.91
  11   1 -10    3.76    5.19
 -11   1   9  209.05   16.23
 -11   1   9  211.40   16.32
  11  -1  -9  210.27   17.47
  11   1  -9  220.50    9.68
 -11   1   8   25.82    7.11
 -11   1   8   29.47    4.55
  11  -1  -8   30.54   10.64
  11   1  -8   31.42    5.41
 -11   1   8   29.51    3.90
 -11  -1   7    0.11    0.36
 -11   1   7    0.51    1.95
  11   1  -7    0.08    0.99
  11  -1  -7    0.99    1.77
  11   1  -7    2.26    3.38
  11  -1  -7    2.95    2.66
 -11   1   7    1.95    2.08
 -11  -1   7    1.12    2.24
 -11  -1   6   13.53    2.73
 -11   1   6   14.39    6.85
  11   1  -6   15.53    4.18
  11  -1  -6    7.38    4.22
  11  -1  -6   11.32    4.01
  11   1  -6   19.13    4.82
 -11  -1   6   12.45    4.64
 -11   1   6   11.84    4.63
 -11  -1   5   92.73    7.30
 -11   1   5  102.54    8.43
  11   1  -5   91.64    7.18
  11  -1  -5   96.73    7.81
  11  -1  -5  108.81    7.90
  11   1  -5  102.09    8.38
 -11  -1   5   91.69    7.28
 -11   1   5   85.31    6.64
 -11  -1   4  170.71   12.47
  11   1  -4  186.85    7.57
 -11   1   4  181.82    8.14
  11  -1  -4  202.65    7.82
  11   1  -4  175.43    6.31
  11  -1  -4  183.65    6.47
 -11   1   4  185.68    6.62
 -11  -1   4  165.94   11.91
 -11  -1   3   55.10   13.53
  11   1  -3   40.50    4.45
 -11   1   3   39.15    6.67
  11  -1  -3   38.82    4.58
  11  -1  -3   40.55    6.58
  11   1  -3   42.53   11.42
 -11  -1   3   41.30    4.71
 -11   1   3   33.08    3.69
 -11  -1   2  116.87   10.15
  11   1  -2  122.35   11.39
 -11   1   2  102.45    9.05
  11  -1  -2   93.38    8.18
  11   1  -2  104.83   14.70
  11  -1  -2   83.14    6.61
 -11   1   2  103.17    9.92
 -11  -1   2  117.79    9.45
 -11  -1   1    1.34    4.80
 -11   1   1    3.04    5.46
  11  -1  -1    1.49    1.29
  11  -1  -1    4.97    2.98
  11   1  -1    8.19    6.03
 -11  -1   1    2.08    2.47
 -11  -1   0   -0.39    5.39
 -11   1   0    2.60    3.74
  11  -1   0    2.09    2.40
  11   1   0    3.06    3.42
  11  -1   0    0.97    2.42
 -11  -1   0    5.49    3.62
 -11   1  -1   85.58    8.52
 -11  -1  -1  103.67    9.95
  11  -1   1   97.29    8.34
  11   1   1   92.77    8.06
  11  -1   1   86.48    6.93
  11   1   1  105.13    7.51
 -11   1  -2  220.77   11.81
 -11  -1  -2  226.26   11.18
  11   1   2  251.36   11.68
  11  -1   2  230.90   10.66
 -11   1  -3   19.73    7.06
 -11  -1  -3    7.97    6.48
  11   1   3   21.66    7.91
  11  -1   3   15.79    9.04
 -11   1  -4   76.50   12.44
 -11  -1  -4   60.98    9.06
  11   1   4   80.34   11.11
  11  -1   4   43.35   16.52
 -11  -1  -5    9.99    7.19
 -11   1  -5   21.74    9.80
  11   1   5    2.82    5.10
  11  -1   5   13.48    7.08
 -11  -1  -6    1.70    7.52
 -11   1  -6    5.92    7.08
  11   1   6    8.72    7.61
  11  -1   6    5.65    7.14
 -11  -1  -7   13.08    7.93
 -11   1  -7   11.17    9.04
  11   1   7    7.36    6.60
 -11  -1  -8   31.74   11.04
 -11   1  -8   22.83   10.21
 -11   1  -8   30.61   13.17
  11   1   8   24.20   10.04
 -11  -1  -9   40.44   10.00
 -11   1  -9   46.99   11.87
 -11   1  -9   33.90   17.79
  11   1   9   28.57   21.12
 -11  -1 -10    4.45    7.30
 -11   1 -10   13.38    8.48
 -11   1 -10    2.00    3.35
  11   1  10    3.79    6.31
 -11  -1 -11   34.98   13.90
 -11   1 -11   23.41    8.22
 -11   1 -11   21.14   14.61
  11   1  11   21.29   12.68
 -11  -1 -12    8.90    8.33
 -11   1 -12   12.04    9.09
  11   1  12    6.69    7.73
 -11   1 -13   70.85   15.32
 -11  -1 -13   62.87   13.04
  11   1  13   22.76   18.01
  11  -3 -19    1.34    6.19
  11   3 -19   16.15    7.96
  11  -3 -18   26.51   22.43
  11   3 -18   37.90    7.32
  11  -3 -17   59.97   11.22
  11   3 -17   54.53   10.62
  11  -3 -16   32.46    9.62
  11   3 -16   36.25    9.73
  11  -3 -15   26.04    8.63
  11   3 -15   21.62    9.12
  11  -3 -14  102.73    8.83
  11   3 -14  105.73    9.93
 -11   3  13   34.75   12.36
  11  -3 -13   42.34    6.05
  11   3 -13   53.26   10.95
 -11   3  12   11.94    2.56
 -11   3  12   18.03    4.27
  11  -3 -12   12.86    6.44
  11   3 -12   19.82    7.50
 -11   3  11  111.02    8.85
 -11   3  11  107.52   13.52
  11  -3 -11  108.69   10.93
  11   3 -11  127.84   12.56
 -11   3  10    4.63    1.88
 -11   3  10    4.35    2.95
  11  -3 -10    5.94    4.49
  11   3 -10   -0.93    4.72
 -11   3   9  451.16   14.92
 -11   3   9  443.99   15.16
  11  -3  -9  413.81   14.90
 -11   3   9  429.77   14.99
  11   3  -9  450.04   17.46
 -11   3   8    1.82    1.85
 -11   3   8    3.56    2.57
  11  -3  -8    0.07    2.19
  11   3  -8    8.46    4.78
 -11   3   8    0.80    1.91
 -11   3   7    0.43    2.14
 -11  -3   7    0.00    0.45
  11   3  -7    2.95    1.62
 -11   3   7    4.66    3.79
  11  -3  -7    2.79    1.86
 -11   3   7    3.31    2.10
  11   3  -7   -1.29    4.38
 -11  -3   6    6.53    2.02
  11   3  -6   13.30    2.57
 -11   3   6   23.41    7.14
  11  -3  -6   14.88    4.45
  11  -3  -6   14.91    5.13
 -11   3   6   17.21    5.19
  11   3  -6   19.22    7.16
 -11  -3   5  390.63   11.54
  11   3  -5  396.91   11.92
 -11   3   5  342.67   11.87
  11  -3  -5  359.37   11.76
  11   3  -5  381.92   13.17
 -11   3   5  389.37   10.00
 -11  -3   4   23.28    6.06
  11   3  -4   19.74    3.71
 -11   3   4   18.58    3.63
  11  -3  -4   12.99    4.57
  11   3  -4    9.46    4.11
 -11  -3   4   21.31    3.92
 -11  -3   3    2.28    3.11
  11   3  -3    1.97    2.77
 -11   3   3   -1.91    4.54
  11   3  -3    1.69    4.10
 -11  -3   3   -0.13    2.41
 -11  -3   2   17.42    5.26
  11   3  -2   13.23    2.63
 -11   3   2   21.15    7.38
  11   3  -2   14.10    7.80
 -11  -3   2   13.54    3.58
 -11  -3   1  175.40   11.83
 -11   3   1  170.54   10.24
  11  -3  -1  151.45    7.19
  11   3  -1  173.35   14.35
  11  -3  -1  179.67    5.56
 -11  -3   0   19.11    4.25
 -11   3   0   20.27   17.12
  11  -3   0   26.27    2.99
  11   3   0   17.56   13.91
  11  -3   0   12.67    4.46
 -11  -3  -1   77.66    7.25
 -11   3  -1   72.74    8.79
  11  -3   1   78.68    4.51
  11   3   1   60.23    7.72
  11  -3   1   75.88    7.47
 -11  -3  -2   41.89    7.37
 -11   3  -2   42.68    7.17
  11  -3   2   39.71    5.68
  11   3   2   47.39    8.12
  11  -3   2   38.68   12.63
 -11  -3  -3  183.96   17.04
 -11   3  -3  212.50   20.00
 -11   3  -3  197.20   18.44
  11  -3   3  194.01   16.00
  11   3   3  189.09   19.02
 -11  -3  -4   13.22    8.76
 -11   3  -4   12.54    8.34
 -11   3  -4   18.28    6.30
  11   3   4   27.44    9.83
 -11  -3  -5    9.16    6.62
 -11   3  -5   -1.16    7.42
 -11   3  -5    4.34    4.64
  11   3   5    9.03    8.16
 -11  -3  -6   14.90    6.69
 -11   3  -6    5.43    7.28
 -11   3  -6   12.67    4.22
  11   3   6    6.01    7.87
 -11  -3  -7   16.09    7.90
 -11   3  -7   14.96   10.61
 -11   3  -7   10.02    6.64
  11   3   7   12.00    9.36
 -11  -3  -8    4.17   10.39
 -11   3  -8   -0.26    7.85
 -11   3  -8    1.92    3.14
  11   3   8   13.10    7.21
 -11  -3  -9   13.38    7.33
 -11   3  -9   15.73    8.47
 -11   3  -9   11.35    5.89
  11   3   9    8.50    7.00
 -11  -3 -10   10.07    7.83
 -11   3 -10    8.07    8.91
 -11   3 -10    9.80    8.48
  11   3  10    7.67    6.58
 -11  -3 -11   18.76    8.56
 -11   3 -11   25.28   12.85
 -11   3 -11   21.26   10.43
  11   3  11   10.65    8.25
 -11  -3 -12   -0.13    7.30
 -11   3 -12    8.32    8.78
 -11   3 -12    3.77    3.80
  11   3  12    1.52    8.37
 -11  -3 -13   26.20    8.33
 -11   3 -13   45.07   13.68
 -11   3 -13   17.27   12.04
  11   3  13   26.35   14.54
  11  -5 -19   27.56   11.34
  11   5 -19   33.09   12.33
  11  -5 -18    8.75    6.78
  11   5 -18    0.97    7.22
  11  -5 -17   -0.74    6.02
  11   5 -17    1.24    7.59
  11  -5 -16   -1.63    4.13
  11   5 -16   12.60   10.46
  11  -5 -15  121.78   12.61
  11   5 -15  116.02   19.17
 -11   5  14    0.50    1.89
  11  -5 -14    4.00    3.62
  11   5 -14    4.40    6.02
 -11   5  13   29.72   11.92
  11  -5 -13   32.69   13.37
  11   5 -13   35.73    6.95
 -11   5  12    3.99    3.10
  11  -5 -12    2.48    2.51
  11   5 -12    8.42    6.36
 -11   5  11   57.13   11.96
  11  -5 -11   67.08    8.61
  11   5 -11   73.91   23.46
 -11   5  10   68.31   10.32
  11  -5 -10   64.49    8.90
  11   5 -10   69.04   10.51
  11   5  -9   82.51    7.36
  11   5  -9   78.84    7.13
 -11   5   9   77.85   14.97
  11  -5  -9   74.25   15.30
 -11   5   9   72.36    7.00
  11   5  -9   79.50   11.46
  11   5  -8   18.36    4.03
 -11   5   8   26.63    8.16
  11   5  -8   16.47    4.51
  11  -5  -8   14.26    7.28
 -11   5   8   17.22    6.65
  11   5  -8   21.47    8.35
 -11  -5   7    4.75    2.79
  11   5  -7    7.18    2.30
 -11   5   7    6.10    4.95
 -11   5   7    2.86    2.83
  11   5  -7   12.30    9.40
 -11  -5   6    5.15    3.00
  11   5  -6   12.96    2.74
 -11   5   6   11.12    5.88
 -11   5   6    8.80    2.47
  11   5  -6    6.32    4.87
 -11   5   6    8.11    3.12
 -11  -5   5    3.72    3.01
  11   5  -5    0.37    1.86
 -11   5   5    4.26    4.46
 -11   5   5   -0.06    0.32
  11   5  -5    4.99    5.19
 -11   5   5    0.60    0.40
 -11  -5   4   21.63    7.75
  11   5  -4   20.67    3.89
 -11   5   4   20.35    6.09
  11   5  -4   20.00    7.56
 -11  -5   3    2.82    3.18
 -11   5   3    4.98    4.23
  11   5  -3    3.51    4.78
 -11  -5   2   53.91    6.14
 -11   5   2   41.96    7.88
  11   5  -2   54.07   11.55
 -11  -5   1    5.97    4.30
 -11   5   1    3.25    5.49
  11   5  -1    5.78    5.44
 -11  -5   0    8.68    5.07
 -11   5   0   -2.80    6.42
  11  -5   0    2.48    1.26
  11   5   0   -1.99    5.74
 -11  -5  -1   73.22   10.32
 -11   5  -1   63.64    9.80
 -11   5  -1   54.66    8.01
  11  -5   1   54.04    3.06
  11   5   1   50.33    7.84
 -11  -5  -2  175.71   12.21
 -11   5  -2  206.47   14.02
 -11   5  -2  196.01   10.01
  11  -5   2  177.82    9.54
  11   5   2  199.66   14.28
 -11  -5  -3   10.85   11.63
 -11   5  -3   10.14    7.78
 -11   5  -3    9.50    5.53
  11  -5   3    9.07    3.32
  11   5   3    6.23    6.01
 -11  -5  -4   37.11    8.70
 -11   5  -4   15.20    8.37
 -11   5  -4   35.34   13.58
  11   5   4   18.48    7.60
 -11  -5  -5    3.69    6.52
 -11   5  -5   11.47   11.86
 -11   5  -5    0.82    2.02
  11   5   5    4.19    7.15
 -11  -5  -6   85.39   13.17
 -11   5  -6   86.39   14.31
 -11   5  -6   74.48   17.49
  11   5   6   78.08   13.89
 -11  -5  -7   -3.31    7.19
 -11   5  -7   10.01    8.79
 -11   5  -7    4.99    3.98
  11   5   7   22.10   13.11
 -11  -5  -8    3.43    7.80
 -11   5  -8    9.42    8.05
 -11   5  -8    0.20    2.18
  11   5   8   -0.12    7.33
 -11  -5  -9   88.82   14.29
 -11   5  -9   89.71   15.85
 -11   5  -9   69.00   18.62
  11   5   9   99.59   16.84
 -11  -5 -10   30.37   10.49
 -11   5 -10    9.32    5.80
 -11   5 -10   12.21    8.39
  11   5  10   13.03   12.27
 -11  -5 -11   13.92   11.10
 -11   5 -11   -1.96    8.53
 -11   5 -11    2.13    4.79
  11   5  11    4.28   12.52
 -11  -5 -12    8.21    7.89
 -11   5 -12    9.96   10.76
 -11   5 -12    4.84    5.43
  11   5  12   12.31    9.43
 -11  -5 -13   33.96   12.50
 -11   5 -13   33.24   12.39
  11   5  13    7.74    8.83
  11   7 -18  110.89   21.10
 -11   7  18   80.19   10.42
  11   7 -17    7.65    9.46
  11   7 -16    5.09   10.46
  11   7 -15    3.18    5.16
 -11   7  14  359.25   27.59
  11   7 -14  339.69   26.77
 -11   7  13   50.59   13.66
  11   7 -13   59.37   10.02
 -11   7  13   45.09    6.91
 -11   7  12   31.12    8.26
  11   7 -12   33.48   13.59
 -11   7  12   24.31   16.08
  11   7 -11    1.06    1.38
 -11   7  11    4.15    3.27
  11   7 -11    7.87    6.63
 -11   7  11    1.51    1.92
  11   7 -10  162.12    9.09
 -11   7  10  172.08   12.67
  11   7 -10  156.34   13.39
 -11   7  10  165.35   10.89
  11   7  -9  187.17    7.75
 -11   7   9  154.02   16.73
  11   7  -9  152.28    7.23
  11   7  -9  160.22   25.52
 -11   7   9  130.46   14.01
  11   7  -8   22.82    3.51
 -11   7   8   19.77    4.91
  11   7  -8   24.74    6.92
 -11   7   8   22.68    2.58
  11   7  -8   20.14    5.91
 -11   7   8   28.89   14.14
 -11  -7   7    5.09    3.91
  11   7  -7   15.13    3.23
 -11   7   7   10.44    4.64
 -11   7   7   12.57    4.93
  11   7  -7   30.35    9.77
 -11   7   7   12.94    3.80
 -11  -7   6  335.36   16.27
  11   7  -6  323.17   15.60
 -11   7   6  320.69   18.30
 -11   7   6  309.43   13.91
  11   7  -6  339.99   18.88
 -11   7   6  330.25   15.07
 -11  -7   5   78.05    8.81
 -11   7   5   77.74   12.31
 -11   7   5   78.28    7.17
 -11   7   5   71.78    6.10
  11   7  -5   79.58   28.13
 -11  -7   4   93.41    9.88
 -11   7   4  103.37   12.04
  11   7  -4   86.32   19.94
 -11  -7   3    4.50    3.65
 -11   7   3    8.91    6.57
  11   7  -3    8.52   11.42
 -11  -7   2  100.78   10.74
 -11   7   2  122.01   13.62
  11   7  -2  111.64   13.97
 -11  -7   1  142.53   14.06
 -11   7   1  147.21   23.39
 -11   7   1  164.99    7.37
  11   7  -1  162.91   21.22
 -11  -7   0  135.69   14.40
 -11   7   0   91.36   18.63
 -11   7   0  121.92   10.18
  11   7   0  123.35   14.20
  11  -7   0  106.50    9.12
 -11  -7  -1    0.23    5.15
 -11   7  -1    7.94    7.10
 -11   7  -1    2.17    2.04
  11  -7   1    6.10    2.38
  11   7   1    4.06    6.75
 -11  -7  -2   26.46    7.50
 -11   7  -2   26.82    7.97
 -11   7  -2   25.69    5.38
  11  -7   2   18.57    6.58
  11   7   2   22.53   12.57
 -11  -7  -3   43.97    7.12
 -11   7  -3   29.84    8.09
 -11   7  -3   35.04   14.42
  11  -7   3   23.02   10.52
  11   7   3   31.91    9.31
 -11  -7  -4   62.49   23.80
 -11   7  -4   49.94   19.13
 -11   7  -4   36.50    7.28
  11   7   4   54.41    9.87
 -11  -7  -5   62.63   23.48
 -11   7  -5   43.99   16.03
 -11   7  -5   33.32    6.22
  11   7   5   67.15   12.39
 -11  -7  -6   63.15   14.72
 -11   7  -6   68.99   10.47
 -11   7  -6   74.15    7.57
  11   7   6   73.42   16.31
 -11  -7  -7   15.26    9.00
 -11   7  -7   11.24    8.98
 -11   7  -7   15.32    6.88
  11   7   7    9.79    8.53
 -11  -7  -8    4.31    5.68
 -11   7  -8   -1.40    9.36
 -11   7  -8   -2.43    4.28
  11   7   8   -1.05    8.26
 -11  -7  -9   -8.90    7.84
 -11   7  -9    4.33    9.13
 -11   7  -9    1.54    4.57
  11   7   9    8.40    8.30
 -11  -7 -10  102.13   12.39
 -11   7 -10  100.99   14.52
 -11   7 -10   85.29   18.50
  11   7  10   86.80   17.96
 -11  -7 -11   -5.66    7.62
 -11   7 -11   -3.73    8.23
 -11   7 -11    4.15    5.07
  11   7  11    9.44   13.46
 -11  -7 -12    6.00    7.46
 -11   7 -12    2.01    8.06
 -11   7 -12    4.97    5.34
  11   7  12   11.82    9.33
  11   9 -17    1.74    7.84
 -11   9  17   -0.63    5.51
  11   9 -16    6.10    7.68
 -11   9  16   20.29    8.17
  11   9 -15    4.90    7.34
 -11   9  15    2.95    5.96
 -11   9  14    7.33    6.85
  11   9 -14   15.23   10.38
 -11   9  14   14.68    9.42
 -11   9  13    1.06    2.75
  11   9 -13   -4.01    7.36
 -11   9  13    4.11    6.16
 -11   9  12   -1.51    3.48
  11   9 -12    7.28    7.04
 -11   9  12    1.15    4.11
  11   9 -11    9.25    3.59
 -11   9  11   15.11    9.70
  11   9 -11    9.82    7.02
 -11   9  11   14.26    5.94
  11   9 -10  171.36    7.95
 -11   9  10  187.99   27.77
  11   9 -10  162.46   12.39
 -11   9  10  205.98   12.46
  11   9  -9   11.64    5.55
 -11   9   9   18.68    6.83
  11   9  -9    5.75    6.64
 -11   9   9   14.53    7.60
 -11   9   8   52.84    8.10
  11   9  -8   51.59   12.82
  11   9  -8   44.14   12.32
 -11   9   8   49.96    5.99
 -11   9   7   40.23   21.06
  11   9  -7   29.71    8.84
 -11   9   7   33.78    4.27
 -11  -9   6  137.67   12.56
 -11   9   6  141.50   11.55
 -11   9   6  124.46    5.71
  11   9  -6  127.96   42.37
 -11   9   6  139.92    6.99
 -11  -9   5    0.98    3.33
 -11   9   5    5.63    4.58
 -11   9   5    1.64    1.45
 -11   9   5    1.27    2.27
  11   9  -5    6.64    7.14
 -11  -9   4    0.85    3.71
 -11   9   4    2.59    6.41
 -11   9   4   -0.72    0.91
 -11   9   4   -0.18    0.79
  11   9  -4    2.96    4.92
 -11  -9   3    6.48    4.05
 -11   9   3   12.35    9.42
 -11   9   3    6.52    2.68
 -11   9   3   11.51    3.82
  11   9  -3    5.90    6.41
 -11  -9   2   49.90    7.41
 -11   9   2   56.77   11.16
 -11   9   2   34.72    4.94
  11   9  -2   44.83   10.37
  11  -9  -2   30.80    5.48
 -11  -9   1  116.31   16.54
 -11   9   1  108.88   14.10
 -11   9   1   97.90    3.75
  11   9  -1  104.59   10.65
  11  -9  -1  114.86    4.50
 -11  -9   0   21.63    6.80
 -11   9   0   21.69   12.01
 -11   9   0   16.37    6.66
  11   9   0   20.92   10.71
  11  -9   0   13.95    4.79
 -11  -9  -1    1.55    5.44
 -11   9  -1   -4.46    7.60
 -11   9  -1    1.27    1.41
  11   9   1   -2.24    7.61
  11  -9   1    3.57    2.64
 -11  -9  -2  114.02   11.96
 -11   9  -2  104.16    9.64
 -11   9  -2  100.36    6.33
  11   9   2  120.01   13.24
 -11  -9  -3   34.19    8.42
 -11   9  -3   19.52   10.69
 -11   9  -3   26.64    6.62
  11   9   3   39.74   13.71
 -11  -9  -4   12.67   10.75
 -11   9  -4   22.92    9.49
 -11   9  -4   12.98    5.68
  11   9   4   10.72    8.21
 -11  -9  -5   15.97    9.31
 -11   9  -5    9.64    9.59
 -11   9  -5   12.47    4.31
  11   9   5   11.53   13.34
 -11  -9  -6   22.53   17.86
 -11   9  -6   35.05   14.14
 -11   9  -6   31.37    7.31
  11   9   6   34.14   11.69
 -11  -9  -7   48.39   20.49
 -11   9  -7   53.81   28.87
 -11   9  -7   33.69   21.96
  11   9   7   59.44   12.13
 -11  -9  -8    1.83    7.40
 -11   9  -8    1.38    8.83
 -11   9  -8   -1.46    4.49
  11   9   8    9.91    8.16
 -11  -9  -9    4.20    8.32
 -11   9  -9    3.10    9.50
 -11   9  -9    3.00    2.45
  11   9   9   -1.66    9.79
 -11  -9 -10   22.79   13.01
 -11   9 -10   47.42   13.75
 -11   9 -10   26.67   10.20
  11   9  10   43.07   12.51
 -11  -9 -11    3.44    7.94
 -11   9 -11   -4.48    7.92
 -11   9 -11    3.88    4.73
  11   9  11   -1.10    9.85
  11  11 -16    3.68    6.63
  11  11 -15   18.71    8.12
 -11  11  14   47.97   10.43
  11  11 -14   31.44   19.56
 -11  11  14   74.97   11.95
 -11  11  13    8.08    8.26
  11  11 -13    2.62    4.84
 -11  11  13    3.17    4.61
 -11  11  12    6.10    7.50
  11  11 -12    2.30    5.98
 -11  11  12    4.10    6.03
 -11  11  11   11.00    5.53
  11  11 -11   15.58    7.53
 -11  11  11    2.24    4.14
 -11  11  10   50.47    9.00
  11  11 -10   39.07    9.91
  11  11 -10   30.29   17.68
 -11  11  10   41.25    6.61
  11  11  -9    0.70    4.11
 -11  11   9    3.99    5.87
  11  11  -9   14.68   10.83
 -11  11   9    5.42    4.29
  11  11  -8    2.14    3.69
 -11  11   8    4.91    3.96
  11  11  -8    3.52    7.22
 -11  11   8    3.13    2.79
 -11  11   7   26.48    8.22
  11  11  -7   14.04    8.14
  11  11  -7   41.48   14.95
 -11 -11   6   65.57    8.96
 -11  11   6   78.26   10.51
  11  11  -6   74.41   30.49
 -11  11   6   82.93    5.58
 -11 -11   5    3.42    4.66
 -11  11   5    2.28    4.37
 -11  11   5    0.59    1.59
  11  11  -5   -0.15    7.58
 -11 -11   4   92.65   16.33
 -11  11   4  125.86   13.81
 -11  11   4   86.43    9.35
  11  11  -4  122.05   15.25
 -11 -11   3    2.77    4.22
 -11  11   3    6.94    7.65
 -11  11   3    1.36    2.25
  11  11  -3   -0.41    7.55
 -11 -11   2   35.44   12.88
 -11  11   2   60.27   23.08
 -11  11   2   41.66    7.30
  11  11  -2   50.96   11.18
 -11 -11   1   10.27    9.73
 -11  11   1   17.58   11.24
 -11  11   1   11.15    3.34
  11  11  -1    9.52    9.04
 -11 -11   0    5.00    4.31
 -11  11   0   16.91    8.46
 -11  11   0    3.96    3.18
  11  11   0    6.59   10.24
 -11 -11  -1   24.62    9.52
 -11  11  -1   21.81   12.83
 -11  11  -1   10.73    5.38
  11  11   1   16.39    8.58
 -11 -11  -2   -0.49    4.99
 -11  11  -2    4.25    8.31
 -11  11  -2    1.83    1.87
  11  11   2    8.10    8.58
 -11 -11  -3    3.85    6.97
 -11  11  -3    5.71    6.09
 -11  11  -3    2.83    2.50
  11  11   3    4.46    8.60
 -11 -11  -4    9.50    8.22
 -11  11  -4    7.47    7.97
 -11  11  -4    4.22    3.04
  11  11   4   15.02   12.10
 -11 -11  -5   52.89   10.43
 -11  11  -5   72.58   15.05
 -11  11  -5   57.20   16.06
  11  11   5   58.25   14.46
 -11 -11  -6   80.52   12.25
 -11  11  -6   88.04   15.83
  11  11   6   76.03   13.91
 -11 -11  -7    4.91    7.28
 -11  11  -7   20.58   10.45
  11  11   7   10.42   14.44
 -11 -11  -8    1.82    9.29
 -11  11  -8    7.54    9.84
  11  11   8    8.71   13.08
 -11 -11  -9   26.70   14.40
 -11  11  -9   24.45   10.54
  11  11   9   43.67   19.24
 -11 -11 -10   32.26   24.78
 -11  11 -10   20.39   21.14
  11  11  10   43.33   14.89
 -11  13  14   -0.22    5.26
  11  13 -14    1.71    7.34
 -11  13  13   14.24    8.98
  11  13 -13    2.32    9.34
 -11  13  12   23.86    8.63
  11  13 -12   15.24    8.30
 -11  13  11   23.93    9.22
  11  13 -11   14.21    8.00
 -11  13  10   -7.81    7.10
  11  13 -10    8.00    8.42
  11  13  -9    2.25    5.09
 -11  13   9    3.08    5.50
  11  13  -9    4.20    8.33
 -11  13   8    9.21    7.61
  11  13  -8   -0.44    4.72
  11  13  -8    4.89    4.70
 -11  13   7   22.72    9.12
  11  13  -7   10.85    5.33
  11  13  -7   16.66   10.60
 -11  13   6   11.15    7.46
  11  13  -6   20.62    9.01
  11  13  -6   21.53   13.75
 -11 -13   5   33.17   12.88
 -11  13   5   54.36   18.93
  11  13  -5   37.10   15.11
 -11 -13   4    9.85    5.61
 -11  13   4   17.42   11.38
  11  13  -4   36.10   11.72
 -11 -13   3   51.51   19.15
 -11  13   3   53.28   12.10
  11  13  -3   49.64   17.68
 -11 -13   2    4.97    3.16
 -11  13   2    8.99    6.85
  11  13  -2   17.72    8.26
 -11 -13   1   83.18   19.41
 -11  13   1   69.16   35.85
  11  13  -1   77.37   25.33
 -11 -13   0   13.37    7.64
 -11  13   0   13.76    8.92
  11  13   0    1.30    7.67
 -11 -13  -1    5.85    6.30
 -11  13  -1   -5.06    8.15
  11  13   1   -5.00    7.61
 -11 -13  -2   -0.02    5.57
 -11  13  -2   10.84   10.31
  11  13   2   17.45   12.92
 -11 -13  -3   55.51   16.95
 -11  13  -3   60.35   13.46
 -11 -13  -4   -7.13    6.15
 -11  13  -4    0.92    8.85
  11  13   4   -3.02    9.41
 -11 -13  -5   28.87    9.45
 -11  13  -5   34.58   13.38
  11  13   5   24.01   20.07
 -11 -13  -6    6.43    5.04
 -11  13  -6    8.91   11.34
  11  13   6   -1.62    9.51
 -11 -13  -7  121.75   16.13
 -11  13  -7  157.36   18.31
  11  13   7  113.16   17.40
 -11 -13  -8    9.91    8.81
 -11  13  -8    9.80    7.60
  11  13   8    8.80    9.53
 -11  15  11   15.76    7.10
  11  15 -11    8.52    8.12
 -11  15  10    7.28    8.39
  11  15 -10    0.91    8.48
  11  15  -9    0.63    4.97
 -11  15   9    5.86    6.95
  11  15  -9   -2.45    8.08
 -11  15   8    1.75    7.09
  11  15  -8    4.05    4.02
  11  15  -8    6.69    7.97
 -11  15   7   14.30   17.03
  11  15  -7   20.75    8.46
  11  15  -7   27.19   10.95
 -11  15   6   21.42   15.81
  11  15  -6   26.44   13.54
  11  15  -6   21.77   12.01
 -11  15   5   16.15   13.85
  11  15  -5   14.38   11.74
  11  15  -5   11.32    8.74
 -11 -15   4   11.50    7.70
 -11  15   4    5.66    8.04
  11  15  -4    8.34    8.93
 -11 -15   3   85.09   24.71
 -11  15   3   69.96   10.96
  11  15  -3   72.60   13.74
 -11 -15   2   30.31   14.16
 -11  15   2   29.63   17.90
  11  15  -2   12.18    9.42
 -11 -15   1    8.75    9.42
 -11  15   1    9.03   12.94
  11  15  -1   13.13   12.48
 -11 -15   0    5.94    7.88
 -11  15   0   18.18   12.69
  11  15   0    0.82    5.52
 -11 -15  -1    6.85    6.25
 -11  15  -1   -1.63    9.37
 -11 -15  -2   -6.13    6.11
 -11  15  -2    3.26    6.50
  11  15   2    1.59    4.99
 -11 -15  -3    3.03    4.49
 -11  15  -3    6.23    9.39
  11  15   3    5.82    9.03
 -11 -15  -4    4.95    4.96
 -11  15  -4    1.69    9.18
  11  15   4   -2.02   10.61
 -11 -15  -5   41.88   10.10
 -11  15  -5   63.69   14.21
  11  15   5   60.55   19.60
 -11  17   7   13.85   17.72
  11  17  -7    9.02    9.10
  11  17  -7    8.90    8.76
 -11  17   6    7.04    7.96
  11  17  -6    3.80    9.35
  11  17  -6    4.43    6.25
 -11  17   5    6.01    9.04
  11  17  -5    3.38    5.33
  11  17  -5   12.52    9.07
 -11  17   4   12.82   12.06
  11  17  -4    4.76    5.89
  11  17  -4   21.48    9.06
 -11  17   3    1.91    8.74
  11  17  -3    8.72    9.54
 -11 -17   2    7.73    8.22
 -11  17   2   11.72    9.58
  11  17  -2   17.61    9.48
 -11 -17   1    4.59    5.90
 -11  17   1   -5.66    9.90
  11  17  -1    0.88    9.48
 -11 -17   0    5.82    5.35
 -11  17   0   13.09    9.58
  11  17   0    6.62    9.71
  12   0 -20    1.34    6.28
  12   0 -19    2.07    5.97
  12   0 -18    5.22    6.04
  12   0 -17    2.35    4.98
  12   0 -16    4.36    5.75
  12   0 -15    0.92    3.52
  12   0 -14   43.94    7.99
  12   0 -13    4.39    5.69
  12   0 -12  114.83   12.14
  12   0 -11    1.31    4.22
  12   0 -10    8.95    4.11
  12   0  -9    1.73    3.53
 -12   0   8  364.38   11.33
 -12   0   8  342.87   10.89
  12   0  -8  376.47   14.03
 -12   0   8  331.33   13.03
 -12   0   7    1.11    1.26
  12   0  -7    1.15    1.73
  12   0  -7    4.03    4.14
 -12   0   7    1.52    3.87
 -12   0   6  117.37    4.95
  12   0  -6  111.48    4.25
  12   0  -6  117.58    5.42
 -12   0   6  106.58    8.46
 -12   0   5    1.10    2.92
  12   0  -5    3.07    2.47
  12   0  -5    2.19    2.52
 -12   0   5   -0.41    1.73
 -12   0   4   30.86    6.18
  12   0  -4   26.23    4.16
  12   0  -4   21.90    3.81
 -12   0   4   27.04   10.29
 -12   0   3    0.97    3.86
  12   0  -3    1.53    2.95
  12   0  -3   -0.50    2.48
 -12   0   3    0.90    1.95
 -12   0   2  132.30    8.33
  12   0  -2  104.57    9.57
 -12   0   2  115.82    5.86
 -12   0   1   -2.82    4.92
  12   0  -1    0.53    2.76
 -12   0   0   10.74    5.41
  12   0   0   12.39    3.65
  12   0   0    5.47    2.83
 -12   0  -1   -4.72    5.74
  12   0   1    1.05    1.11
  12   0   1   -0.08    3.30
 -12   0  -2  223.02   12.43
  12   0   2  150.81   13.96
 -12   0  -3    3.21    7.39
  12   0   3    4.84    3.87
 -12   0  -4  199.21   15.01
  12   0   4  199.72   13.82
 -12   0  -5   16.75   10.81
  12   0   5    2.67    5.76
 -12   0  -6  240.88   34.35
  12   0   6  254.66   25.38
 -12   0  -7    6.71    8.34
  12   0   7    3.26    7.15
 -12   0  -8  229.77   20.43
  12   0   8  274.72   36.22
 -12   0  -9   12.32    8.66
  12   0   9    3.45    7.28
 -12   0 -10   38.04   11.64
  12   0  10   18.13    7.27
 -12   0 -11    4.74    8.12
  12   0  11   -1.93    7.39
 -12   0 -12   51.23   12.52
  12   0  12   31.95   18.22
 -12   0 -13    3.74    7.49
  12   0  13    5.85    9.48
  12  -2 -19   16.09    9.46
  12   2 -19    8.54    9.25
  12  -2 -18    1.79    4.01
  12   2 -18    5.34    5.93
  12  -2 -17  305.32   20.17
  12   2 -17  284.40   18.67
  12  -2 -16    9.11    6.13
  12   2 -16   24.28    9.33
  12   2 -15  299.88   17.78
  12  -2 -15  331.93   18.62
  12   2 -14   19.81    5.76
  12  -2 -14   31.72    7.26
  12   2 -13  337.13   23.41
  12  -2 -13  334.98   23.24
 -12   2  12  115.65    5.38
  12  -2 -12  134.55   11.41
  12   2 -12  141.67   11.98
 -12   2  11  551.59   21.66
 -12   2  11  530.55   21.01
  12  -2 -11  583.81   28.91
  12   2 -11  582.29   26.60
 -12   2  10    4.68    1.58
 -12   2  10    8.03    2.67
  12  -2 -10   12.00    9.13
  12   2 -10    5.55    4.53
 -12   2   9  150.14   12.07
 -12   2   9  140.50   11.51
  12  -2  -9  138.47   11.91
  12   2  -9  166.50   15.01
 -12   2   9  160.00   13.43
 -12   2   8   24.96    5.34
 -12  -2   8   12.69    2.54
 -12   2   8   34.51    4.56
  12   2  -8   15.52    3.02
  12  -2  -8   33.72    3.85
  12   2  -8   32.14   10.88
 -12   2   8   28.55    4.78
 -12  -2   7 1035.03   24.91
 -12   2   7  958.04   24.64
  12   2  -7  918.85   22.30
  12  -2  -7  939.90   23.88
  12  -2  -7  988.61   25.54
 -12   2   7  959.28   24.02
  12   2  -7 1045.62   28.30
 -12  -2   6  294.03    9.12
  12   2  -6  308.93   10.02
  12  -2  -6  299.84   12.86
  12  -2  -6  281.54    8.51
  12   2  -6  336.22   12.06
 -12   2   6  314.11   10.24
 -12  -2   5   73.68    5.16
 -12   2   5   86.77    6.10
  12   2  -5   77.54    5.91
  12  -2  -5   74.56    4.47
  12  -2  -5   70.09    3.30
  12   2  -5   71.19    8.67
 -12  -2   5   69.27    4.74
 -12   2   5   68.93    3.31
 -12  -2   4  135.14    6.76
 -12   2   4  173.43    9.16
  12   2  -4  145.70    7.48
  12  -2  -4  170.85    7.86
  12  -2  -4  156.29    4.90
  12   2  -4  163.48   13.76
 -12  -2   4  161.59   14.49
 -12   2   4  183.25    6.70
 -12   2   3 2522.26   61.83
  12   2  -3 2606.19   23.17
  12  -2  -3 2643.51   13.37
  12   2  -3 2642.44   23.11
 -12  -2   2   43.81    6.50
 -12   2   2   35.65    7.23
  12  -2  -2   39.27    3.66
  12   2  -2   35.05    5.94
  12  -2  -2   36.73    2.82
 -12  -2   2   52.54    5.47
 -12  -2   1   69.30    7.62
 -12   2   1   72.47    8.08
  12  -2  -1   67.22    4.13
  12  -2  -1   77.17    4.79
  12   2  -1   78.55   11.27
 -12  -2   1   65.36    5.12
 -12  -2   0   40.01   17.78
 -12   2   0   39.26    6.40
  12  -2   0   37.13    6.53
  12   2   0   42.34    6.83
  12  -2   0   47.54    4.59
 -12  -2  -1  678.72   24.71
 -12   2  -1  687.66   25.95
  12  -2   1  739.75   22.74
  12   2   1  747.98   25.89
  12  -2   1  739.44   23.96
 -12  -2  -2  100.45   12.50
 -12   2  -2  108.88   14.22
  12  -2   2   72.50    9.56
  12  -2   2   93.66   19.55
  12   2   2   98.30   12.11
 -12  -2  -3  152.84   16.71
 -12   2  -3  162.39   13.13
  12  -2   3  179.19   11.79
  12   2   3  167.10   12.80
 -12  -2  -4   42.13    8.11
 -12   2  -4   42.32    9.67
  12   2   4   30.89   11.44
  12  -2   4   41.02   15.17
 -12  -2  -5  130.88   12.90
 -12   2  -5  170.37   13.50
  12   2   5  178.39   19.17
  12  -2   5  157.83   11.01
 -12  -2  -6    6.90    6.92
 -12   2  -6    9.70    8.08
  12   2   6    9.75    9.01
 -12  -2  -7    7.76    6.73
 -12   2  -7   13.35    7.82
 -12   2  -7    2.68    3.28
  12   2   7    8.35    8.72
 -12  -2  -8    2.59    7.20
 -12   2  -8   11.94    9.67
 -12   2  -8    3.47    3.94
  12   2   8   10.60    7.06
 -12  -2  -9  125.48   15.62
 -12   2  -9  141.89   16.39
 -12   2  -9  113.50   26.39
  12   2   9   89.31   37.68
 -12  -2 -10    3.06    6.07
 -12   2 -10   12.51    8.39
 -12   2 -10    8.82    5.09
  12   2  10   -1.58    7.15
 -12  -2 -11   18.96    8.56
 -12   2 -11   36.65   12.91
 -12   2 -11   28.91   12.41
  12   2  11   10.70    8.15
 -12  -2 -12    2.09    8.18
 -12   2 -12    5.13    8.25
  12   2  12    7.95    8.63
 -12  -2 -13   20.28   11.00
 -12   2 -13    6.69    8.16
  12   2  13   13.96   12.01
  12  -4 -19   -0.60    6.43
  12   4 -19    5.52   10.64
  12  -4 -18    6.69    6.70
  12   4 -18    8.64    7.09
  12  -4 -17   32.26   22.24
  12   4 -17   66.94   13.70
  12  -4 -16   15.47    9.63
  12   4 -16   20.35    9.26
  12  -4 -15    1.31    5.52
  12   4 -15    3.00    6.67
  12  -4 -14   76.34   14.90
  12   4 -14   81.45   10.90
 -12   4  13   27.97   10.23
  12  -4 -13   40.67    7.71
  12   4 -13   26.96    6.94
 -12   4  12  165.84   13.90
  12  -4 -12  174.03   13.45
  12   4 -12  195.78   16.13
 -12   4  11    6.97    1.99
 -12   4  11    8.84    3.93
  12  -4 -11   11.89    5.19
  12   4 -11    5.99    4.42
 -12   4  10   24.91    4.24
 -12   4  10   33.02    6.20
  12  -4 -10   18.88    4.90
  12   4 -10   27.03   13.38
 -12   4   9   26.14    9.58
 -12   4   9   41.89   10.12
  12  -4  -9   39.46    5.50
 -12   4   9   31.92    5.50
  12   4  -9   35.64    7.31
 -12   4   8  125.71   15.96
 -12  -4   8  140.56   11.51
  12   4  -8  139.78   11.15
 -12   4   8  139.88   12.96
  12  -4  -8  124.24   10.93
  12   4  -8  138.48   21.32
 -12   4   8  139.10   11.50
 -12   4   7   11.74    4.08
 -12  -4   7    6.70    3.52
  12   4  -7   12.76    3.90
 -12   4   7   23.19    7.94
  12  -4  -7   16.13    5.72
 -12   4   7   14.00    4.53
  12   4  -7   11.42    4.99
 -12  -4   6  289.43   10.52
 -12   4   6  302.42   12.49
  12  -4  -6  303.54    9.72
  12   4  -6  298.57   22.98
 -12   4   6  297.29    9.43
 -12  -4   5    2.96    2.47
  12   4  -5    2.96    3.04
 -12   4   5    8.28    5.48
  12   4  -5    2.75    3.68
 -12  -4   4   12.61    4.49
  12   4  -4   14.52    3.17
 -12   4   4    7.77    4.41
  12   4  -4    5.46    3.49
 -12  -4   3    7.02    3.61
 -12   4   3    8.15    5.10
  12   4  -3    4.98    4.27
 -12  -4   2  171.74    9.16
 -12   4   2  205.32   20.14
  12   4  -2  141.98    9.36
 -12  -4   1   49.54    6.60
 -12   4   1   69.44    9.39
  12  -4  -1   53.89    1.71
  12   4  -1   52.33    8.27
 -12  -4   0   35.08    7.33
 -12   4   0   33.30    9.27
  12  -4   0   27.30    5.09
  12   4   0   27.12    8.13
  12  -4   0   20.83    6.32
 -12  -4  -1   -0.50    5.43
 -12   4  -1    5.48    6.89
  12  -4   1    1.88    1.47
  12   4   1    6.55    5.71
  12  -4   1    2.61    2.63
 -12  -4  -2  205.81   13.61
 -12   4  -2  241.03   15.34
  12  -4   2  238.88   11.83
  12   4   2  220.68   14.87
  12  -4   2  237.31   12.92
 -12  -4  -3  108.33   14.14
 -12   4  -3  104.84   13.81
 -12   4  -3   94.60   13.77
  12  -4   3   90.09    8.35
  12   4   3  117.47   14.54
 -12  -4  -4    0.51    6.39
 -12   4  -4    3.60    8.07
 -12   4  -4    3.38    2.56
  12   4   4   -3.05    6.16
 -12  -4  -5   -0.83    6.40
 -12   4  -5   10.68    8.55
 -12   4  -5    2.62    2.99
  12   4   5    4.10    6.73
 -12  -4  -6  162.29   14.62
 -12   4  -6  173.19   12.38
 -12   4  -6  169.68   18.04
  12   4   6  179.13   14.67
 -12  -4  -7  113.60   14.46
 -12   4  -7  125.73   15.89
 -12   4  -7  117.98   23.43
  12   4   7  133.86   17.05
 -12  -4  -8   83.55   29.14
 -12   4  -8  113.36   13.90
 -12   4  -8  103.72   24.11
  12   4   8  121.95   15.00
 -12  -4  -9   44.52   11.22
 -12   4  -9   14.44    8.11
 -12   4  -9   19.58    7.69
  12   4   9   38.23   12.25
 -12  -4 -10    0.04    8.07
 -12   4 -10    0.54    9.04
 -12   4 -10    0.74    2.77
  12   4  10    3.42    5.63
 -12  -4 -11   22.79   16.83
 -12   4 -11   38.24   11.34
 -12   4 -11   13.56    9.81
  12   4  11   13.35    8.53
 -12  -4 -12    1.38    5.00
 -12   4 -12   -1.37    8.19
 -12   4 -12    2.76    3.17
  12   4  12   10.53    9.24
  12   6 -19    0.58    7.05
  12  -6 -18    6.91    8.31
  12   6 -18    4.98    7.51
  12  -6 -17   72.35   40.34
  12   6 -17  129.58   13.44
  12  -6 -16   70.55   37.00
  12   6 -16  107.25   17.33
  12  -6 -15   47.09   18.74
  12   6 -15   37.92   28.90
 -12   6  14    3.93    5.07
  12  -6 -14    6.88    5.56
  12   6 -14   24.72   10.14
 -12   6  13   32.35   13.09
  12  -6 -13   31.34   14.38
  12   6 -13   60.27   10.10
 -12   6  12  246.50   13.11
  12  -6 -12  236.73   11.38
  12   6 -12  218.71   12.47
 -12   6  11  102.88   10.73
  12  -6 -11  120.18   15.92
  12   6 -11  122.64   10.34
  12   6 -10   80.48    4.10
  12   6 -10   97.97    3.73
 -12   6  10   97.35   14.28
  12   6 -10   83.14    9.46
  12   6  -9   49.19    5.09
 -12   6   9   42.32   18.33
  12   6  -9   36.40    7.94
 -12   6   9   37.65    4.79
  12   6  -9   47.14   18.49
 -12   6   9   42.81   10.65
  12   6  -8  416.81   17.65
 -12   6   8  468.57   21.52
 -12   6   8  454.19   18.57
  12   6  -8  481.20   23.12
 -12   6   8  558.00   23.65
 -12  -6   7  128.38   13.13
  12   6  -7  120.86   12.69
 -12   6   7  157.74    8.82
 -12   6   7  119.59   10.08
  12   6  -7  125.85   15.92
 -12   6   7  138.71   12.87
 -12  -6   6  289.63   14.33
  12   6  -6  278.11   15.17
 -12   6   6  308.48   28.10
  12   6  -6  282.79   26.54
 -12   6   6  291.96   12.79
 -12   6   6  294.52   13.08
 -12  -6   5   92.14   10.97
  12   6  -5  114.58   10.39
 -12   6   5  102.56   11.39
  12   6  -5   96.19   11.44
 -12  -6   4  363.83   13.71
 -12   6   4  455.04   18.69
  12   6  -4  384.05   17.61
 -12  -6   3  295.97   14.27
 -12   6   3  321.26   14.64
  12   6  -3  323.30   16.55
 -12  -6   2  388.88   15.58
 -12   6   2  404.20   21.30
  12   6  -2  391.32   20.28
 -12  -6   1   -0.63    4.16
 -12   6   1    8.57    7.24
  12   6  -1   10.18    9.13
 -12  -6   0  362.39   19.19
 -12   6   0  282.56   16.76
  12  -6   0  295.11   13.21
  12   6   0  351.35   20.86
  12  -6   0  331.23   14.74
 -12  -6  -1  149.94   15.72
 -12   6  -1  182.68   15.77
 -12   6  -1  135.34   10.49
  12  -6   1  125.19   10.18
  12   6   1  148.50   14.69
 -12  -6  -2  364.62   21.11
 -12   6  -2  334.24   20.20
 -12   6  -2  329.06   14.50
  12  -6   2  298.15   13.10
  12   6   2  287.03   23.77
 -12  -6  -3   38.55    8.94
 -12   6  -3   42.66    8.64
 -12   6  -3   30.93   11.82
  12  -6   3   39.69    4.33
  12   6   3   41.08    9.51
 -12  -6  -4  116.68   10.63
 -12   6  -4   99.86   10.26
 -12   6  -4   78.54   18.43
  12   6   4   97.50   13.27
 -12  -6  -5    8.06    7.33
 -12   6  -5   10.43    9.38
 -12   6  -5    8.24    4.36
  12   6   5    7.13    7.36
 -12  -6  -6  161.23   15.51
 -12   6  -6  165.54   17.66
 -12   6  -6  162.08   15.03
  12   6   6  204.95   21.94
 -12  -6  -7   41.80   10.06
 -12   6  -7   40.95   13.51
 -12   6  -7   27.56    9.10
  12   6   7   45.28   12.51
 -12  -6  -8   73.55   12.44
 -12   6  -8   54.91    9.30
 -12   6  -8   48.42   20.64
  12   6   8   57.25   18.01
 -12  -6  -9   15.64    8.59
 -12   6  -9   26.36   12.10
 -12   6  -9   11.94    4.18
  12   6   9   31.96   11.80
 -12  -6 -10   21.42   11.77
 -12   6 -10   18.60    9.00
 -12   6 -10   11.65    7.44
  12   6  10   29.01   13.74
 -12  -6 -11   17.41    8.86
 -12   6 -11   16.90   14.24
 -12   6 -11   12.52    4.27
  12   6  11    9.84   13.22
 -12  -6 -12   39.19   13.16
 -12   6 -12   13.17    8.79
 -12   6 -12   12.23    7.30
  12   6  12   19.20   14.95
  12   8 -18    5.48    8.18
 -12   8  18    2.81    5.35
  12   8 -17   38.31   26.64
  12   8 -16   -0.62    7.34
 -12   8  16   -2.64    5.60
  12   8 -15    3.38    7.13
 -12   8  15    1.14    2.07
 -12   8  14    3.82    4.24
  12   8 -14    2.68    7.12
 -12   8  14   -1.34    5.09
 -12   8  13  133.08   18.70
  12   8 -13  140.58   15.47
 -12   8  13  103.55   11.94
 -12   8  12   74.03    9.74
  12   8 -12   83.76   28.03
 -12   8  12   61.40    7.85
 -12   8  11   35.15   13.05
  12   8 -11   25.91   11.95
 -12   8  11   37.45    7.05
  12   8 -10    5.98    6.63
 -12   8  10    4.58    4.43
  12   8 -10    1.69    6.49
 -12   8  10    3.73    3.65
 -12   8   9   61.39   13.04
  12   8  -9   47.95   14.87
  12   8  -9   68.03   10.31
 -12   8   9   70.19    7.29
 -12   8   8  191.82   22.15
  12   8  -8  213.08   10.37
  12   8  -8  167.80   13.42
 -12   8   8  178.37    8.48
 -12  -8   7  114.43   14.02
 -12   8   7  127.84   11.16
 -12   8   7  124.05    5.66
  12   8  -7  109.57   21.74
 -12   8   7  142.92    7.38
 -12  -8   6  177.69   10.73
 -12   8   6  170.10   12.94
 -12   8   6  148.63   10.90
  12   8  -6  187.53   16.55
 -12   8   6  159.05   11.85
 -12  -8   5    4.02    3.32
 -12   8   5    2.14    3.69
  12   8  -5    3.65    6.54
 -12  -8   4   40.95   16.02
 -12   8   4   55.29   12.13
  12   8  -4   58.51   12.62
 -12  -8   3   88.33   17.08
 -12   8   3   88.85   12.71
  12   8  -3   89.79   18.50
 -12  -8   2   18.46    6.38
 -12   8   2    9.04    7.94
  12   8  -2   12.59    6.51
 -12  -8   1  120.25   15.76
 -12   8   1  114.59   12.17
 -12   8   1   83.27    5.98
  12   8  -1   92.57   13.27
 -12  -8   0  132.71    9.88
 -12   8   0  155.39   21.58
 -12   8   0  127.10    5.56
  12  -8   0  129.17    5.76
  12   8   0  138.53   14.39
 -12  -8  -1    3.80    4.74
 -12   8  -1    1.16    1.62
  12  -8   1    5.25    2.65
  12   8   1   -2.67    7.41
 -12  -8  -2   40.72    8.42
 -12   8  -2   49.91    8.96
 -12   8  -2   38.11   10.00
  12   8   2   30.53   11.31
 -12  -8  -3  139.99   14.71
 -12   8  -3  132.15   15.85
 -12   8  -3  140.99   10.63
  12   8   3  142.56   21.35
 -12  -8  -4   15.33    8.40
 -12   8  -4   25.60   11.47
 -12   8  -4   15.66    4.17
  12   8   4   22.62   11.13
 -12  -8  -5   46.71   11.13
 -12   8  -5   30.15   16.03
 -12   8  -5   35.66    6.13
  12   8   5   35.75   14.38
 -12  -8  -6  165.00   16.73
 -12   8  -6  166.83   17.45
 -12   8  -6  160.15   13.95
  12   8   6  161.50   17.22
 -12  -8  -7   67.14   36.54
 -12   8  -7   89.11   26.33
 -12   8  -7   71.95   18.31
  12   8   7   70.48   11.64
 -12  -8  -8    6.76    5.68
 -12   8  -8    8.96    9.68
 -12   8  -8    3.66    4.51
  12   8   8    8.36    8.75
 -12  -8  -9   35.66   14.21
 -12   8  -9   33.91   12.57
 -12   8  -9    6.32    4.14
  12   8   9    4.69    9.00
 -12  -8 -10    9.18    7.27
 -12   8 -10   -4.22    8.61
 -12   8 -10    3.74    5.96
  12   8  10    9.58   12.73
 -12  -8 -11   43.50   12.92
 -12   8 -11   51.86   14.02
  12   8  11   58.42   24.08
  12  10 -16   99.28   42.45
  12  10 -15    6.06    7.42
 -12  10  15    0.05    4.21
 -12  10  14    7.41    5.74
  12  10 -14    0.92    4.53
 -12  10  14    8.86    6.38
 -12  10  13    6.33    5.10
  12  10 -13    6.12    9.68
 -12  10  13    8.90    6.43
 -12  10  12  192.38   10.56
  12  10 -12  189.45   26.36
 -12  10  12  207.46   12.58
 -12  10  11   72.43   19.21
  12  10 -11   87.15   13.11
 -12  10  11   85.75   10.88
  12  10 -10   64.38   16.80
 -12  10  10   81.09    8.98
  12  10 -10   78.82   12.68
 -12  10  10   99.49    7.81
 -12  10   9    2.00    5.47
  12  10  -9    5.41    4.41
  12  10  -9   -0.07    7.76
 -12  10   9    4.02    4.09
 -12  10   8  415.18   26.42
  12  10  -8  371.59   14.58
[truncated: 157,964 more chars]
