# Supplementary material for: A new mononuclear neutral high-spin iron(III) complex with the different tridentate ligands 5-bromo­salicyl­aldehyde (pyridin-2-yl)hydrazone and 5-bromo­salicyl­aldehyde thio­semicarbazone
Source: Acta Crystallogr E Crystallogr Commun. 2018 Jan 31;74(Pt 2):252–5. doi: 10.1107/S2056989018001263 (PMC5956348; doi:10.1107/S2056989018001263)
Supplement: Supplementary file 2 [file e-74-00252-Isup2.hkl]

data_I                                                                          
_shelx_title ' 1 in C2/c'                                                       
_shelx_refln_list_code          4                                               
_shelx_F_calc_maximum      502.29                                               
_exptl_crystal_F_000      2440.00                                               
_reflns_d_resolution_high  0.7703                                               
                                                                                
loop_                                                                           
 _space_group_symop_operation_xyz                                               
 'x, y, z'                                                                      
 '-x, y, -z+1/2'                                                                
 'x+1/2, y+1/2, z'                                                              
 '-x+1/2, y+1/2, -z+1/2'                                                        
 '-x, -y, -z'                                                                   
 'x, -y, z-1/2'                                                                 
 '-x+1/2, -y+1/2, -z'                                                           
 'x+1/2, -y+1/2, z-1/2'                                                         
                                                                                
_cell_length_a    21.1454                                                       
_cell_length_b    14.7383                                                       
_cell_length_c    15.4707                                                       
_cell_angle_alpha  90.000                                                       
_cell_angle_beta  112.474                                                       
_cell_angle_gamma  90.000                                                       
                                                                                
_shelx_F_squared_multiplier     1.000                                           
                                                                                
loop_                                                                           
 _refln_index_h                                                                 
 _refln_index_k                                                                 
 _refln_index_l                                                                 
 _refln_F_squared_calc                                                          
 _refln_F_squared_meas                                                          
 _refln_F_squared_sigma                                                         
 _refln_observed_status                                                         
   4   0   0       3961.46       4179.23       342.34 o                         
   6   0   0      35645.58      28238.15       615.69 o                         
   8   0   0        462.33        389.50       127.24 o                         
  10   0   0       7797.94       7373.83       419.01 o                         
  12   0   0       1125.30        883.99       199.73 o                         
  14   0   0       7694.76       8093.90       645.28 o                         
  16   0   0      74425.66      86091.69      3243.13 o                         
  18   0   0        372.51        414.20       388.35 o                         
  20   0   0       3000.21       2349.11       673.56 o                         
  22   0   0      21020.01      27760.84      2292.22 o                         
  24   0   0         58.33        130.46       760.53 o                         
   3   1   0      21534.19      21366.19       440.93 o                         
   5   1   0       1029.58       1121.81       128.69 o                         
   7   1   0      13581.29      12228.77       295.54 o                         
   9   1   0      41013.00      38499.20       718.17 o                         
  11   1   0        215.87        224.74       123.52 o                         
  13   1   0      13605.42      13352.36       517.74 o                         
  15   1   0       9844.10       9481.17       708.84 o                         
  17   1   0       4641.14       4851.14       420.32 o                         
  19   1   0        441.05        320.55       245.02 o                         
  21   1   0        321.70        712.30       397.95 o                         
  23   1   0          3.19        551.86       519.66 o                         
  25   1   0       4753.99       5530.49       956.15 o                         
   4   2   0      53516.77      55972.11       877.92 o                         
   6   2   0        760.19        679.89       112.05 o                         
   8   2   0        659.50        986.80       129.74 o                         
  10   2   0       3146.25       3084.44       242.16 o                         
  12   2   0       3921.19       4163.71       279.05 o                         
  14   2   0       6398.77       6331.61       411.21 o                         
  16   2   0        717.42        517.19       175.96 o                         
  18   2   0       1835.55       1603.32       362.52 o                         
  20   2   0       1953.18       1770.76       428.71 o                         
  22   2   0         26.96        310.21       310.24 o                         
  24   2   0        401.18         89.11       542.62 o                         
   1   3   0       7247.70       7155.46       157.42 o                         
   3   3   0      19307.07      19218.43       298.35 o                         
   5   3   0       6921.04       7289.83       181.44 o                         
   7   3   0      31695.24      29079.46       789.27 o                         
   9   3   0     158421.31     157026.17      3837.65 o                         
  11   3   0       2051.99       2163.31       230.17 o                         
  13   3   0      62789.53      61290.99      2160.69 o                         
  15   3   0       5603.85       5763.02       569.63 o                         
  17   3   0        959.36       1018.93       294.38 o                         
  19   3   0       1426.00       1225.86       422.29 o                         
  21   3   0        178.90        766.06       384.42 o                         
  23   3   0        265.75        366.52       504.95 o                         
  25   3   0       4973.37       5043.76      1153.76 o                         
   2   4   0      12074.40      12331.66       210.89 o                         
   4   4   0      16572.04      15874.36       281.08 o                         
   6   4   0      61317.06      60808.19      1141.23 o                         
   8   4   0        116.55        436.81       100.17 o                         
  10   4   0       5499.27       5842.88       216.44 o                         
  12   4   0       2502.70       2764.55       292.69 o                         
  14   4   0       2684.69       2320.75       232.54 o                         
  16   4   0      29979.30      29922.65      1647.87 o                         
  18   4   0       3626.65       3564.46       559.40 o                         
  20   4   0        127.34        313.05       236.36 o                         
  22   4   0      10109.21      10514.66       844.96 o                         
  24   4   0        788.98       1191.61       518.14 o                         
   1   5   0        379.63        340.95        84.40 o                         
   3   5   0       2798.82       2775.29       142.69 o                         
   5   5   0       3966.61       4174.04       173.84 o                         
   7   5   0        311.36        568.24       144.44 o                         
   9   5   0       5405.06       6022.28       337.83 o                         
  11   5   0        229.73        211.98       222.48 o                         
  13   5   0        915.53        800.76       175.38 o                         
  15   5   0         34.87        339.21       137.32 o                         
  17   5   0        118.12        773.35       414.84 o                         
  19   5   0       4787.03       5002.04       676.33 o                         
  21   5   0        470.59        534.46       725.02 o                         
  23   5   0        717.76        971.07       470.18 o                         
   0   6   0       3836.16       3335.63       245.40 o                         
   2   6   0      80941.20      80772.14      1510.89 o                         
   4   6   0      93016.39      95602.62      2631.00 o                         
   6   6   0        969.52       1508.65       224.66 o                         
   8   6   0      17527.52      17485.91       857.99 o                         
  10   6   0      29977.15      27039.95       573.30 o                         
  12   6   0      30603.04      30994.39      1416.40 o                         
  14   6   0      10477.36       9743.48       359.42 o                         
  16   6   0       5281.60       5094.22       595.22 o                         
  18   6   0      13395.79      12764.58       878.85 o                         
  20   6   0       9547.87      10173.27      1052.42 o                         
  22   6   0       3357.13       3412.62       719.07 o                         
  24   6   0       1256.46        767.81       365.96 o                         
   1   7   0       3021.25       3545.47       202.25 o                         
   3   7   0      32427.85      31951.78      1234.07 o                         
   5   7   0        987.46        968.81       202.68 o                         
   7   7   0      51113.29      52213.53      1205.09 o                         
   9   7   0      26783.71      25594.69       566.63 o                         
  11   7   0      11167.55      11347.93       634.63 o                         
  13   7   0      59063.89      60545.85      1299.67 o                         
  15   7   0       1294.90        857.50       350.76 o                         
  17   7   0         80.02        138.16       376.27 o                         
  19   7   0        247.61        549.85       289.59 o                         
  21   7   0        109.65        729.42       437.21 o                         
  23   7   0        741.75        591.70       367.81 o                         
   0   8   0      48989.29      49214.21      1940.47 o                         
   2   8   0        536.06        462.45       170.84 o                         
   4   8   0       3483.55       2977.82       275.71 o                         
   6   8   0        924.07        991.81       186.39 o                         
   8   8   0      10399.60      10338.34       492.87 o                         
  10   8   0        321.27        428.03       138.51 o                         
  12   8   0      11874.13      12588.02       387.50 o                         
  14   8   0         15.79        276.54       411.25 o                         
  16   8   0       3527.86       3548.36       554.20 o                         
  18   8   0        243.86        663.17       364.61 o                         
  20   8   0        347.40         30.74       299.33 o                         
  22   8   0         43.35        138.35       337.23 o                         
   1   9   0       2206.95       2704.34       325.55 o                         
   3   9   0        148.80        228.72       160.28 o                         
   5   9   0       4724.79       4265.50       336.90 o                         
   7   9   0      20256.26      20866.07       817.82 o                         
   9   9   0      19551.23      19324.72       952.58 o                         
  11   9   0       1964.94       1747.24       300.52 o                         
  13   9   0       5315.85       4821.90      1064.79 o                         
  15   9   0       3803.38       4343.20       607.62 o                         
  17   9   0       1515.01       1119.61       395.50 o                         
  19   9   0       2651.56       1931.90       490.81 o                         
  21   9   0        187.38        475.80       450.00 o                         
   0  10   0      49306.12      48466.78      2905.38 o                         
   2  10   0      19356.75      18243.00       841.41 o                         
   4  10   0      53633.99      57119.84      1885.39 o                         
   6  10   0       3008.09       3033.23       498.87 o                         
   8  10   0        383.15        295.28       201.93 o                         
  10  10   0       3106.18       3492.29       320.40 o                         
  12  10   0      18358.72      16012.77       967.58 o                         
  14  10   0       3866.38       4180.77       520.06 o                         
  16  10   0       6552.53       7364.53       846.58 o                         
  18  10   0       7219.16       7849.22       894.04 o                         
  20  10   0       3395.12       4219.60       780.21 o                         
   1  11   0       3401.20       3642.74       441.13 o                         
   3  11   0       1912.16       1188.27       317.79 o                         
   5  11   0       8639.16       7980.52       549.84 o                         
   7  11   0        120.73        144.49       220.50 o                         
   9  11   0      25730.29      26493.54      1395.00 o                         
  11  11   0        822.19        639.87       230.20 o                         
  13  11   0      11215.45      12295.79      1206.13 o                         
  15  11   0         58.26        566.79       267.94 o                         
  17  11   0        638.58        576.26       480.78 o                         
  19  11   0         15.53        261.64       369.26 o                         
   0  12   0       1729.20       2602.07       722.49 o                         
   2  12   0        197.89         86.20       172.98 o                         
   4  12   0       3712.30       3296.70       524.72 o                         
   6  12   0      12608.58      12599.60       677.11 o                         
   8  12   0      45654.13      46458.48      1371.26 o                         
  10  12   0       5448.13       5523.17       390.03 o                         
  12  12   0       9048.86       8839.73      1414.46 o                         
  14  12   0       1303.96        964.00       324.32 o                         
  16  12   0        539.62        964.17       392.62 o                         
  18  12   0        538.78        733.21       547.86 o                         
   1  13   0        182.89        161.24       292.15 o                         
   3  13   0       6643.97       7332.16       559.47 o                         
   5  13   0       6011.71       5114.50       789.48 o                         
   7  13   0        731.43        982.96       273.13 o                         
   9  13   0      32224.06      31668.11      1378.02 o                         
  11  13   0        706.05        896.06       447.19 o                         
  13  13   0       8806.76       8993.17       898.91 o                         
  15  13   0       5809.15       3385.56      1192.54 o                         
  17  13   0       4426.72       3590.88       917.24 o                         
   0  14   0      22419.02      23726.53      2018.90 o                         
   2  14   0       2707.33       2913.47       550.08 o                         
   4  14   0      15631.47      15825.13       844.95 o                         
   6  14   0         82.15        290.75       228.25 o                         
   8  14   0        750.20        795.28       293.76 o                         
  10  14   0         36.79        397.84       326.98 o                         
  12  14   0       1588.30        904.15       537.61 o                         
  14  14   0          1.28        241.57       408.72 o                         
  16  14   0       1417.76       1192.38       531.39 o                         
   1  15   0        638.00        481.54       268.57 o                         
   3  15   0        552.69        543.10       280.46 o                         
   5  15   0       2036.51       1414.53       367.28 o                         
   7  15   0         22.56        307.92       285.41 o                         
   9  15   0        150.69        325.90       347.53 o                         
  11  15   0        553.41        583.27       411.56 o                         
  13  15   0         79.08        186.26       217.35 o                         
  15  15   0       1010.05       1036.19       620.46 o                         
   0  16   0      37087.00      40156.41      1166.50 o                         
   2  16   0       1890.10       1460.39       442.49 o                         
   4  16   0       1658.28       1467.66       390.68 o                         
   6  16   0      13603.42      14887.32       858.94 o                         
   8  16   0      15974.54      15217.10      1384.98 o                         
  10  16   0        802.41        348.76       414.82 o                         
  12  16   0        961.12        717.75       420.06 o                         
   1  17   0         56.33        294.71       331.28 o                         
   3  17   0       2740.60       3209.72       565.46 o                         
   5  17   0       1396.39       1172.48       438.80 o                         
   7  17   0       4853.01       4453.82       783.01 o                         
   9  17   0       7867.23       5372.05      1810.64 o                         
  11  17   0        871.38        768.61       406.77 o                         
   0  18   0       2081.71       1532.59       694.63 o                         
   2  18   0        640.62       1023.56       374.80 o                         
   4  18   0        482.70        459.97       345.46 o                         
   6  18   0       2615.93       2053.96       795.72 o                         
   8  18   0        704.34        746.57       610.26 o                         
   1  19   0        616.17        428.02       320.43 o                         
 -25   1   1        881.55        603.43       536.21 o                         
 -23   1   1       3390.34       4309.19       752.63 o                         
 -21   1   1        268.41        216.06       271.41 o                         
 -19   1   1      23886.57      26007.69       970.94 o                         
 -17   1   1       2114.29       2440.23       260.95 o                         
 -15   1   1      22651.89      24975.40       646.43 o                         
 -13   1   1      49279.03      51342.88       991.32 o                         
 -11   1   1        146.23        273.14        97.52 o                         
  -9   1   1       3881.33       3343.40       193.12 o                         
  -7   1   1      76711.37      78903.95      1839.18 o                         
  -5   1   1     113227.33     117008.30      2501.78 o                         
  -3   1   1        189.78         81.16        75.96 o                         
   3   1   1      96874.73      95355.26      1446.73 o                         
   5   1   1       2282.84       2361.20       147.36 o                         
   7   1   1      58127.71      54510.47      1034.52 o                         
   9   1   1      61358.37      56436.25      1359.90 o                         
  11   1   1       8845.24       9197.47       318.26 o                         
  13   1   1        100.95        206.02       160.21 o                         
  15   1   1       4896.63       4528.88       403.66 o                         
  17   1   1       9615.87       9605.35       620.00 o                         
  19   1   1       3165.48       4574.81       715.14 o                         
  21   1   1        867.68        923.69       430.30 o                         
  23   1   1        933.87        987.36       538.39 o                         
 -24   2   1       2918.21       2906.77      1424.43 o                         
 -22   2   1       8701.17      10614.18       955.09 o                         
 -20   2   1      10829.87       9744.41       837.23 o                         
 -18   2   1       7572.85       7833.96       814.16 o                         
 -16   2   1       1654.60       1372.28       222.25 o                         
 -14   2   1       5006.90       4934.64       251.56 o                         
 -12   2   1       8026.95       6831.32       227.29 o                         
 -10   2   1      40615.35      38631.11       696.88 o                         
  -8   2   1       6268.94       6345.46       199.61 o                         
  -6   2   1     214501.42     206607.98     13525.18 o                         
  -4   2   1      22712.62      20695.20       397.67 o                         
  -2   2   1      45448.25      45566.61       586.57 o                         
   0   2   1        600.56        626.75        97.75 o                         
   2   2   1      63658.76      63589.32       741.27 o                         
   4   2   1      26306.28      24524.06       667.82 o                         
   6   2   1       1970.90       2523.06       139.65 o                         
   8   2   1       3615.50       3539.85       222.24 o                         
  10   2   1       6474.07       5615.90       406.13 o                         
  12   2   1      71331.22      69669.24      1351.47 o                         
  14   2   1      21051.79      19318.45      1893.90 o                         
  16   2   1       6565.16       6513.54       706.69 o                         
  18   2   1      33054.98      35178.70      1255.62 o                         
  20   2   1      16395.23      19591.04      1775.08 o                         
  22   2   1        102.03        260.75       344.58 o                         
  24   2   1       1719.54       2450.19       636.36 o                         
 -25   3   1       1692.80       1751.92       665.83 o                         
 -23   3   1       4349.06       5434.65      1357.75 o                         
 -21   3   1       3021.63       2881.16       551.13 o                         
 -19   3   1       3977.41       5054.83       716.23 o                         
 -17   3   1       1026.94        519.26       237.26 o                         
 -15   3   1        146.74        291.68       118.95 o                         
 -13   3   1      13982.61      14431.85       862.20 o                         
 -11   3   1      15605.43      16523.81       357.11 o                         
  -9   3   1        289.56        427.49        99.68 o                         
  -7   3   1      52840.42      50318.89      1000.27 o                         
  -5   3   1      24505.82      24425.64       358.34 o                         
  -3   3   1      26202.24      26390.29       329.21 o                         
  -1   3   1        264.66        718.21       114.89 o                         
   1   3   1       6948.01       7179.56       171.53 o                         
   3   3   1       4663.10       4145.72       165.32 o                         
   5   3   1       2033.02       1860.07       119.40 o                         
   7   3   1       4071.22       3904.63       190.94 o                         
   9   3   1      45466.17      41734.52      1557.78 o                         
  11   3   1       7045.43       7273.52       283.94 o                         
  13   3   1       5736.89       6056.04       397.17 o                         
  15   3   1       1446.39       1066.61       193.72 o                         
  17   3   1         86.47        398.78       355.36 o                         
  19   3   1       1984.78       2003.04       540.11 o                         
  21   3   1        135.87        209.09       355.20 o                         
  23   3   1        176.51        155.80       485.21 o                         
 -24   4   1        687.14        755.55       531.51 o                         
 -22   4   1       4802.02       6670.65       700.18 o                         
 -20   4   1        226.72        764.90       322.24 o                         
 -18   4   1       1381.63        712.75       366.50 o                         
 -16   4   1        176.51        405.11       156.47 o                         
 -14   4   1        110.74         55.34       115.40 o                         
 -12   4   1       5748.12       5235.69       307.40 o                         
 -10   4   1       6873.52       7307.51       487.47 o                         
  -8   4   1        357.35        368.92       128.94 o                         
  -6   4   1      40997.54      40337.43       627.63 o                         
  -4   4   1      20508.09      20411.99       353.53 o                         
  -2   4   1       2935.03       3358.41       121.72 o                         
   0   4   1      92252.06      96653.45      2565.02 o                         
   2   4   1        928.11        976.47       108.15 o                         
   4   4   1       2419.10       3281.57       177.48 o                         
   6   4   1       5302.39       5347.40       322.38 o                         
   8   4   1      10673.29      12051.64       432.09 o                         
  10   4   1       5654.31       4309.85       354.12 o                         
  12   4   1         79.48        254.52       116.09 o                         
  14   4   1       2994.68       2834.17       355.75 o                         
  16   4   1      26284.44      27332.49      1008.03 o                         
  18   4   1        147.06        386.83       358.04 o                         
  20   4   1         76.59         55.43       352.29 o                         
  22   4   1       8806.39       9108.37       900.16 o                         
  24   4   1       1064.76        908.52       885.68 o                         
 -23   5   1         14.83        617.20       291.67 o                         
 -21   5   1       1294.96        962.69       394.82 o                         
 -19   5   1       5607.52       5551.38       682.27 o                         
 -17   5   1       9082.39       8780.57      1079.16 o                         
 -15   5   1      32511.86      32995.96      1224.90 o                         
 -13   5   1      36639.31      36829.50      2210.16 o                         
 -11   5   1        423.52        491.29       277.75 o                         
  -9   5   1      37931.14      37167.25       501.16 o                         
  -7   5   1      10084.27       9537.70       275.15 o                         
  -5   5   1        273.84        333.94       105.20 o                         
  -3   5   1       1025.63        867.38       128.27 o                         
  -1   5   1      27660.98      27119.09      1297.91 o                         
   1   5   1      89869.80      91130.39      1137.56 o                         
   3   5   1      57177.47      53744.25       899.87 o                         
   5   5   1      47878.17      46237.79       634.73 o                         
   7   5   1     149143.12     147106.73      1917.22 o                         
   9   5   1      45720.59      45404.09       929.15 o                         
  11   5   1       5532.87       5409.52       326.71 o                         
  13   5   1       2569.66       2135.62       292.96 o                         
  15   5   1        953.79        568.87       249.13 o                         
  17   5   1        664.22        794.00       379.29 o                         
  19   5   1       5368.64       4809.43       997.24 o                         
  21   5   1       3402.15       3297.50       562.29 o                         
  23   5   1       4128.22       3649.76       959.15 o                         
 -24   6   1        811.68       1076.16       448.67 o                         
 -22   6   1       3018.92       4047.02       598.29 o                         
 -20   6   1       5572.80       4278.56       608.05 o                         
 -18   6   1       5148.45       5710.19       592.99 o                         
 -16   6   1        241.70        406.21       331.79 o                         
 -14   6   1       7324.78       8724.63       750.89 o                         
 -12   6   1        282.51        425.18       341.21 o                         
 -10   6   1        335.09        260.32        98.10 o                         
  -8   6   1        274.42        439.34       118.32 o                         
  -6   6   1      38126.29      37335.76       513.79 o                         
  -4   6   1      44037.63      42566.22       574.86 o                         
  -2   6   1      37012.65      36868.15       579.70 o                         
   0   6   1        745.21       1075.27       140.84 o                         
   2   6   1      16439.42      15901.45       314.71 o                         
   4   6   1       3890.11       4006.94       232.67 o                         
   6   6   1      10808.22      12687.55       497.35 o                         
   8   6   1         52.63        107.22        98.08 o                         
  10   6   1       9868.31       9590.27       465.67 o                         
  12   6   1      12992.61      13953.33       736.38 o                         
  14   6   1       1305.90        999.61       220.51 o                         
  16   6   1       3191.91       3270.14       622.52 o                         
  18   6   1       8509.42       9558.55      1044.37 o                         
  20   6   1        355.36        832.77       449.19 o                         
  22   6   1         98.64        165.97       377.59 o                         
 -23   7   1       2514.87       2196.18       516.24 o                         
 -21   7   1       2510.92       2646.66       596.92 o                         
 -19   7   1        293.24        273.85       344.14 o                         
 -17   7   1       9165.79       7911.00       911.81 o                         
 -15   7   1      12797.92      13464.44       778.10 o                         
 -13   7   1        808.92       1104.00       445.05 o                         
 -11   7   1      12831.22      15465.69       582.55 o                         
  -9   7   1      34665.62      32942.84      1580.76 o                         
  -7   7   1      10615.06      10369.77       497.20 o                         
  -5   7   1       7336.30       6875.04       387.00 o                         
  -3   7   1       5050.23       5060.54       268.26 o                         
  -1   7   1      33382.95      35514.92      1003.84 o                         
   1   7   1      14947.98      16161.75       356.17 o                         
   3   7   1      24419.76      25899.22       517.41 o                         
   5   7   1        146.81        234.01       122.76 o                         
   7   7   1       9604.07       9537.57       418.97 o                         
   9   7   1        412.30        344.74       143.87 o                         
  11   7   1        548.62        373.86       137.17 o                         
  13   7   1      20674.48      19187.15       590.72 o                         
  15   7   1       1710.24       2264.96       494.71 o                         
  17   7   1        970.45        824.20       448.17 o                         
  19   7   1         71.40        336.56       400.63 o                         
  21   7   1          8.31        632.58       409.07 o                         
  23   7   1        246.35       -142.06       646.50 o                         
 -22   8   1      10846.21      14202.66      2959.70 o                         
 -20   8   1         15.65        467.92       405.13 o                         
 -18   8   1         34.98        239.66       381.07 o                         
 -16   8   1       1925.12       1491.94       405.36 o                         
 -14   8   1       3994.13       4163.41       536.47 o                         
 -12   8   1      11415.03       9152.05       822.95 o                         
 -10   8   1        417.03        502.41       126.93 o                         
  -8   8   1       6697.88       6111.79       315.28 o                         
  -6   8   1     103109.77      97813.01      1718.66 o                         
  -4   8   1      35073.41      36849.66      1201.09 o                         
  -2   8   1       8688.97       8695.64       379.42 o                         
   0   8   1      93885.36      93785.16      2795.62 o                         
   2   8   1      20961.94      24427.26       529.14 o                         
   4   8   1      18693.25      21320.15       475.97 o                         
   6   8   1      23902.56      25565.55       541.27 o                         
   8   8   1      26481.96      26541.72       787.06 o                         
  10   8   1      62659.94      61716.29      1247.61 o                         
  12   8   1        134.05        226.25       147.29 o                         
  14   8   1       6922.42       6124.52       844.51 o                         
  16   8   1      32850.48      34915.43      1603.40 o                         
  18   8   1       1409.99       1692.11       531.31 o                         
  20   8   1        264.80        454.60       445.50 o                         
  22   8   1       6354.33       6174.32       874.37 o                         
 -21   9   1       2060.38       1309.79       468.33 o                         
 -19   9   1         67.49       1019.33       496.96 o                         
 -17   9   1       7787.02       7756.21       587.52 o                         
 -15   9   1      40810.21      39338.84      1576.31 o                         
 -13   9   1        384.51        730.24       362.62 o                         
 -11   9   1       9855.17      10233.69       305.97 o                         
  -9   9   1      14057.52      13648.15       950.53 o                         
  -7   9   1       2834.74       2854.10       293.66 o                         
  -5   9   1        481.46        559.54       217.69 o                         
  -3   9   1        130.05        189.55       168.59 o                         
  -1   9   1      18192.40      16503.03       858.69 o                         
   1   9   1      36295.64      34634.61      1117.68 o                         
   3   9   1       5778.04       5484.09       364.61 o                         
   5   9   1      23753.22      22573.24       447.50 o                         
   7   9   1      55799.11      56505.28      1314.02 o                         
   9   9   1       7364.37       6732.70       393.15 o                         
  11   9   1        112.59        104.31       116.07 o                         
  13   9   1        245.87        364.42       366.31 o                         
  15   9   1        120.54        458.98       423.84 o                         
  17   9   1       3763.19       3529.91       735.25 o                         
  19   9   1       1042.87        756.65       306.14 o                         
  21   9   1       3280.52       3017.82       584.48 o                         
 -22  10   1        288.30        390.61       354.06 o                         
 -20  10   1         20.32       -251.24       373.99 o                         
 -18  10   1        552.44        715.35       428.63 o                         
 -16  10   1       1433.26       1327.30       492.17 o                         
 -14  10   1        786.26        911.34       553.25 o                         
 -12  10   1       5513.59       6575.76       584.09 o                         
 -10  10   1       6874.62       6446.31       403.88 o                         
  -8  10   1      13281.36      12496.37       684.12 o                         
  -6  10   1        621.55        538.04       215.17 o                         
  -4  10   1        146.10        138.60       157.94 o                         
  -2  10   1         34.66        268.21       277.69 o                         
   0  10   1         16.82        138.91       170.49 o                         
   2  10   1        284.35        338.12       211.81 o                         
   4  10   1      18999.63      19581.68       663.35 o                         
   6  10   1       8855.52       8559.83       794.91 o                         
   8  10   1       1207.08       1120.93       238.02 o                         
  10  10   1       3388.57       2823.33       442.56 o                         
  12  10   1       4547.58       4690.60       499.22 o                         
  14  10   1        313.04        772.69       426.94 o                         
  16  10   1         12.62         91.88       402.26 o                         
  18  10   1        579.35        558.03       446.07 o                         
  20  10   1        979.69       1292.25       434.71 o                         
 -21  11   1       1189.54       1051.92       454.41 o                         
 -19  11   1       2626.81       3208.45       714.68 o                         
 -17  11   1        834.82        446.13       435.94 o                         
 -15  11   1       1440.67       1840.37       642.16 o                         
 -13  11   1      22507.08      19680.17      2486.14 o                         
 -11  11   1       1266.90       1123.32       278.55 o                         
  -9  11   1       3471.59       3078.16       416.87 o                         
  -7  11   1          4.22        111.41       213.16 o                         
  -5  11   1        963.96        965.47       304.80 o                         
  -3  11   1         70.90        155.09       190.39 o                         
  -1  11   1       8432.88       8550.32       549.18 o                         
   1  11   1         67.60        291.31       203.53 o                         
   3  11   1      69783.21      67429.61      1548.46 o                         
   5  11   1        246.53        211.49       234.87 o                         
   7  11   1       8671.52       9287.71       549.04 o                         
   9  11   1       7417.14       7400.92       459.72 o                         
  11  11   1       1279.23       1630.64       378.34 o                         
  13  11   1       2746.92       2814.62       704.61 o                         
  15  11   1          3.26         51.50       419.64 o                         
  17  11   1        145.48        296.02       432.16 o                         
  19  11   1        383.88        299.15       328.08 o                         
 -20  12   1        145.86        448.56       293.04 o                         
 -18  12   1       1118.24       1096.08       524.54 o                         
 -16  12   1       1915.61       2194.43       566.60 o                         
 -14  12   1        249.15        264.15       326.41 o                         
 -12  12   1       1861.07       2250.21       531.28 o                         
 -10  12   1      12957.42      12680.17       790.63 o                         
  -8  12   1        659.03        787.98       264.18 o                         
  -6  12   1      33506.03      34502.48      1457.54 o                         
  -4  12   1       1476.80       1531.74       306.63 o                         
  -2  12   1        822.48        742.10       307.26 o                         
   0  12   1      28425.15      30177.65      1116.98 o                         
   2  12   1       1173.07       1370.17       379.84 o                         
   4  12   1         53.32        295.65       188.00 o                         
   6  12   1          8.47        180.31       209.15 o                         
   8  12   1        372.23        619.52       375.07 o                         
  10  12   1       3312.84       3723.19       435.19 o                         
  12  12   1       2963.83       2257.39       661.65 o                         
  14  12   1        475.76       1282.15       529.24 o                         
  16  12   1      19328.88      21086.01      1767.05 o                         
  18  12   1       1720.32       1688.14       560.54 o                         
 -19  13   1        735.98        370.59       319.34 o                         
 -17  13   1       1396.91       1059.85       470.17 o                         
 -15  13   1      11793.21      10563.28       828.36 o                         
 -13  13   1       3683.28       3247.63       731.54 o                         
 -11  13   1       7391.37       7612.23      1367.89 o                         
  -9  13   1       7888.55       7654.56       572.44 o                         
  -7  13   1          2.01        336.90       203.35 o                         
  -5  13   1       2053.31       2483.17       533.25 o                         
  -3  13   1       3547.54       3817.02       492.15 o                         
  -1  13   1       6023.07       5952.00       554.91 o                         
   1  13   1       9995.52      10200.94       863.41 o                         
   3  13   1        414.78        376.49       296.53 o                         
   5  13   1        413.33        217.61       267.93 o                         
   7  13   1       6911.14       7664.73       813.98 o                         
   9  13   1        288.28        640.94       254.98 o                         
  11  13   1        251.74        -81.77       402.94 o                         
  13  13   1        646.31        866.78       403.76 o                         
  15  13   1        156.00        430.41       404.68 o                         
  17  13   1       1542.36       1890.64       554.53 o                         
 -16  14   1        136.05        524.63       326.30 o                         
 -14  14   1       1439.11       1004.58       466.36 o                         
 -12  14   1        115.26        381.73       364.53 o                         
 -10  14   1      22760.01      23524.38      1332.99 o                         
  -8  14   1       6356.47       6208.22       516.23 o                         
  -6  14   1        388.27        271.74       217.83 o                         
  -4  14   1      15227.64      17232.63       922.26 o                         
  -2  14   1      14946.84      15090.01       808.63 o                         
   0  14   1         62.48        173.28       334.02 o                         
   2  14   1       2722.44       2534.41       518.32 o                         
   4  14   1       6292.21       6544.21       625.80 o                         
   6  14   1       4138.79       4949.09       447.62 o                         
   8  14   1       3808.86       2898.62       437.00 o                         
  10  14   1       8981.41       8121.38       704.58 o                         
  12  14   1      20677.24      19963.09      1801.67 o                         
  14  14   1       2838.81       2807.88       674.94 o                         
  16  14   1       1511.67       1713.46       684.44 o                         
 -15  15   1        192.54        361.39       396.78 o                         
 -13  15   1      22102.27      22260.67      1064.56 o                         
 -11  15   1        915.66        982.19       628.23 o                         
  -9  15   1       4617.59       5100.27       801.72 o                         
  -7  15   1       2705.99       2638.12       576.95 o                         
  -5  15   1       6972.93       6710.98       784.03 o                         
  -3  15   1       5733.61       6549.44       791.25 o                         
  -1  15   1        275.47        284.05       256.93 o                         
   1  15   1       4007.70       3114.14       706.06 o                         
   3  15   1      39158.39      39361.10      2345.18 o                         
   5  15   1        121.77        204.23       269.30 o                         
   7  15   1       5800.09       6601.89       566.13 o                         
   9  15   1       6697.98       7193.01       977.52 o                         
  11  15   1        595.70        334.06       502.46 o                         
  13  15   1        510.95        619.30       391.35 o                         
  15  15   1        218.52        749.42       431.99 o                         
 -14  16   1         63.86        655.69       401.20 o                         
 -12  16   1        290.26        450.50       363.49 o                         
 -10  16   1        221.03        867.84       347.05 o                         
  -8  16   1       1544.24       1203.63       556.08 o                         
  -6  16   1        535.54        305.75       343.47 o                         
  -4  16   1       5997.77       6533.80       786.68 o                         
  -2  16   1      10082.83      10670.94       970.94 o                         
   0  16   1         50.18         -9.40       192.01 o                         
   2  16   1       1691.04       1724.38       459.61 o                         
   4  16   1        916.17        625.72       426.89 o                         
   6  16   1        229.39        517.09       256.22 o                         
   8  16   1         29.38        294.24       365.30 o                         
  10  16   1       1246.42        524.23       479.33 o                         
  12  16   1       2669.75       1950.12       827.84 o                         
 -11  17   1          4.72         76.87       431.92 o                         
  -9  17   1       2934.45       3848.33      1124.36 o                         
  -7  17   1       3497.28       3118.61      1114.18 o                         
  -5  17   1        455.13        458.44       247.00 o                         
  -3  17   1         14.89       -124.47       385.72 o                         
  -1  17   1       1741.83       1890.89       520.69 o                         
   1  17   1       2962.22       2160.68       545.61 o                         
   3  17   1       9269.84      10619.34       628.66 o                         
   5  17   1        242.36        604.24       339.30 o                         
   7  17   1        493.70        483.84       360.10 o                         
   9  17   1        204.97        311.95       375.56 o                         
  -8  18   1       2123.77       2723.57       659.24 o                         
  -6  18   1       3152.34       3431.81       666.14 o                         
  -4  18   1       1557.16       1991.21       518.18 o                         
  -2  18   1        615.88        488.49       330.11 o                         
   0  18   1      11301.11      11597.27      1183.38 o                         
   2  18   1        559.08       1284.47       492.51 o                         
   4  18   1       5460.13       4942.91       760.04 o                         
   6  18   1       3748.78       4158.51      1019.73 o                         
  -1  19   1       1534.36       1063.05       395.38 o                         
   1  19   1       2314.27       2756.57       711.48 o                         
 -26   0   2       6100.74       8562.98      1661.19 o                         
 -24   0   2       4252.75       5379.77      1109.39 o                         
 -22   0   2       1588.64       1783.91      1025.32 o                         
 -20   0   2        471.50        345.66       254.82 o                         
 -18   0   2       4303.60       6271.66       743.63 o                         
 -16   0   2       9002.73       8842.21      1166.42 o                         
 -14   0   2       1332.76       1264.56       284.42 o                         
 -12   0   2      11501.48      11472.04       697.52 o                         
 -10   0   2      88314.03      82653.13      1454.11 o                         
  -8   0   2       6509.74       7565.69       253.46 o                         
  -4   0   2        276.30        821.64       193.86 o                         
   2   0   2       2507.47       3131.94       217.55 o                         
   4   0   2      29900.49      28034.63       981.40 o                         
   6   0   2      89747.52      86479.55      1563.50 o                         
   8   0   2        341.10        395.75       202.86 o                         
  10   0   2      88795.30      91642.98      1855.78 o                         
  12   0   2      17195.53      19116.51      3489.07 o                         
  14   0   2       1695.95       1371.19       433.91 o                         
  16   0   2      45936.22      50887.62      4619.24 o                         
  18   0   2       4272.86       6398.02      1609.00 o                         
  20   0   2        253.33        479.83       380.92 o                         
  22   0   2        101.79        644.57       804.02 o                         
  24   0   2        241.84       -701.58       731.54 o                         
 -25   1   2        193.94        -49.74       404.92 o                         
 -23   1   2       7182.81       9488.18      2071.89 o                         
 -21   1   2      16130.65      16942.53      1188.49 o                         
 -19   1   2       1406.28       1159.60       339.50 o                         
 -17   1   2         50.62        174.49       112.36 o                         
 -15   1   2      19882.98      19704.97       834.81 o                         
 -13   1   2       2161.94       1831.50       189.08 o                         
 -11   1   2       9871.05       9980.63       363.88 o                         
  -9   1   2      79739.44      81263.24      1354.59 o                         
  -7   1   2     148434.08     138001.95      3330.70 o                         
  -3   1   2        138.18        381.10        67.17 o                         
   1   1   2      69664.93      70565.23      2343.90 o                         
   3   1   2      85188.05      89366.61      1162.99 o                         
   5   1   2      10835.98      11616.85       345.21 o                         
   7   1   2      31670.51      28824.12       593.27 o                         
   9   1   2       7767.62       8485.01       364.75 o                         
  11   1   2      21584.40      22489.81       546.22 o                         
  13   1   2      11967.30      13112.85       803.14 o                         
  15   1   2      26468.00      30538.12      1823.74 o                         
  17   1   2       2935.98       2630.06       749.70 o                         
  19   1   2       2369.41       2467.21       408.54 o                         
  21   1   2       2276.79       1907.94       468.77 o                         
  23   1   2       2429.54       3564.71       761.22 o                         
 -26   2   2          7.70        272.12       374.65 o                         
 -24   2   2         34.13        333.27       414.36 o                         
 -22   2   2         61.73        649.09       325.52 o                         
 -20   2   2          0.99       -182.93       277.38 o                         
 -18   2   2       3499.57       3829.45       352.83 o                         
 -16   2   2        804.34        671.96       133.12 o                         
 -14   2   2       2041.37       2001.54       216.31 o                         
 -12   2   2       3980.75       3872.25       214.58 o                         
 -10   2   2      29954.73      32958.83       548.55 o                         
  -8   2   2      20636.18      23566.89       533.37 o                         
  -6   2   2       7201.99       6785.34       178.88 o                         
  -4   2   2      16937.19      16593.20       332.50 o                         
  -2   2   2      15689.90      17790.50       374.27 o                         
   0   2   2         32.14        391.21       106.56 o                         
   2   2   2       1731.50       2209.59       121.35 o                         
   4   2   2        768.76        810.12       122.21 o                         
   6   2   2      21440.81      20586.40       475.85 o                         
   8   2   2         10.92          1.03       115.60 o                         
  10   2   2       1747.38       1857.65       282.39 o                         
  12   2   2       9657.81       9013.71       542.57 o                         
  14   2   2       4636.80       4486.20       375.25 o                         
  16   2   2       2651.21       2903.95       386.99 o                         
  18   2   2       1202.04        680.05       246.44 o                         
  20   2   2         63.65       -101.76       344.21 o                         
  22   2   2         42.05        467.48       401.03 o                         
  24   2   2        111.76        790.69       579.05 o                         
 -25   3   2       2300.37       3004.63       891.96 o                         
 -23   3   2       4325.27       5657.66       735.78 o                         
 -21   3   2       8033.21       8105.08      1048.03 o                         
 -19   3   2      19442.95      19523.51       916.06 o                         
 -17   3   2        534.71        429.13       188.43 o                         
 -15   3   2      30647.86      29093.04       666.85 o                         
 -13   3   2      20261.86      20741.56       555.41 o                         
 -11   3   2       1627.71       1422.03       178.36 o                         
  -9   3   2         81.96        335.94       165.95 o                         
  -7   3   2        170.81        151.54        94.85 o                         
  -5   3   2      12001.79      11780.43       194.37 o                         
  -3   3   2      77933.53      73030.55       893.26 o                         
  -1   3   2      90633.89      93735.84      2148.11 o                         
   1   3   2      93222.66      91967.19      2865.52 o                         
   3   3   2     171318.36     162308.23      3539.42 o                         
   5   3   2         26.64        159.07        80.49 o                         
   7   3   2      33697.10      31504.60       687.23 o                         
   9   3   2       1634.21       2272.50       245.88 o                         
  11   3   2       4399.77       4077.34       321.60 o                         
  13   3   2         68.79        127.53       145.41 o                         
  15   3   2       8651.55       8534.75       551.77 o                         
  17   3   2        193.98        237.55       246.28 o                         
  19   3   2      19414.20      20877.53      1221.68 o                         
  21   3   2       1163.01       1224.25       438.86 o                         
  23   3   2       3881.02       4172.97      1080.82 o                         
 -24   4   2       2603.56       3083.67      1002.12 o                         
 -22   4   2       3568.24       2671.46       486.46 o                         
 -20   4   2        322.07         55.00       298.09 o                         
 -18   4   2       1905.92       2368.79       556.49 o                         
 -16   4   2       2918.32       2043.69       491.81 o                         
 -14   4   2        738.90        504.19       180.31 o                         
 -12   4   2      16269.56      15873.26      1613.17 o                         
 -10   4   2      52162.90      48495.38      1302.45 o                         
  -8   4   2      23551.04      22627.31       726.09 o                         
  -6   4   2      49441.22      48168.49       654.94 o                         
  -4   4   2      22478.17      22189.63       496.65 o                         
  -2   4   2        258.65        285.06       103.38 o                         
   0   4   2      39804.36      39356.78       614.40 o                         
   2   4   2      12625.71      13699.66       822.13 o                         
   4   4   2       4425.15       4284.49       171.55 o                         
   6   4   2      72724.90      69119.52      1627.84 o                         
   8   4   2       4863.41       4681.30       308.15 o                         
  10   4   2      19932.86      18574.04       831.22 o                         
  12   4   2      23828.26      22236.77       585.84 o                         
  14   4   2         17.18        269.80       179.11 o                         
  16   4   2      20591.00      22376.62       816.37 o                         
  18   4   2        879.13        797.08       296.32 o                         
  20   4   2         19.00        315.56       370.43 o                         
  22   4   2       1668.41       1519.99       450.79 o                         
 -25   5   2       3450.94       5027.62       902.54 o                         
 -23   5   2        283.18        246.85       263.37 o                         
 -21   5   2       7258.44       7162.22       830.54 o                         
 -19   5   2       4174.02       3498.75       592.87 o                         
 -17   5   2       1175.91       1428.46       421.82 o                         
 -15   5   2       2303.45       1259.17       430.68 o                         
 -13   5   2        816.69       1002.70       356.79 o                         
 -11   5   2       4773.77       4901.41       431.63 o                         
  -9   5   2       5029.52       4815.26       302.30 o                         
  -7   5   2       3253.40       2664.94       211.88 o                         
  -5   5   2      33599.43      34512.89       621.22 o                         
  -3   5   2      12642.53      13218.25       298.69 o                         
  -1   5   2      95320.60      97382.33      2256.37 o                         
   1   5   2      84649.88      86392.60      1652.17 o                         
   3   5   2       5132.59       4646.20       199.63 o                         
   5   5   2      17143.26      17024.39       401.54 o                         
   7   5   2        410.22        252.92       156.32 o                         
   9   5   2       2985.52       2667.65       322.47 o                         
  11   5   2      18946.04      18332.14       569.27 o                         
  13   5   2       7293.01       7260.27       416.81 o                         
  15   5   2       4598.76       4680.13       462.67 o                         
  17   5   2       1269.14       1060.32       475.53 o                         
  19   5   2        111.52        313.59       402.78 o                         
  21   5   2        690.83        612.82       389.16 o                         
  23   5   2         90.72        423.23       445.88 o                         
 -24   6   2        185.99        132.03       365.22 o                         
 -22   6   2       4998.04       5691.13      1010.46 o                         
 -20   6   2        643.28        493.39       402.95 o                         
 -18   6   2       5226.19       6195.73       659.56 o                         
 -16   6   2        861.37        929.51       380.72 o                         
 -14   6   2       7056.04       7291.38       682.31 o                         
 -12   6   2      40733.92      38028.17      1032.78 o                         
 -10   6   2      31431.95      32514.10       824.93 o                         
  -8   6   2      10381.06      10649.80       514.16 o                         
  -6   6   2      81530.60      80315.66      2815.47 o                         
  -4   6   2        378.34        237.46       124.15 o                         
  -2   6   2       2560.69       2979.80       224.64 o                         
   0   6   2       9755.21      10412.96       284.03 o                         
   2   6   2        124.06        397.44       102.23 o                         
   4   6   2       5935.75       7131.50       334.68 o                         
   6   6   2      51078.74      51537.70      2239.50 o                         
   8   6   2       4862.70       5106.22       252.75 o                         
  10   6   2      32397.62      30773.07       983.29 o                         
  12   6   2      30420.12      31059.32      1172.56 o                         
  14   6   2       8871.25       8873.96       733.71 o                         
  16   6   2       5527.93       5409.58       724.82 o                         
  18   6   2       3222.59       2600.72       550.94 o                         
  20   6   2        406.07        603.85       307.12 o                         
  22   6   2        934.63        631.43       467.71 o                         
 -23   7   2        148.45        599.94       446.95 o                         
 -21   7   2       3789.23       2528.08       672.34 o                         
 -19   7   2      30744.22      33112.88      1595.85 o                         
 -17   7   2       3620.29       2652.83       737.73 o                         
 -15   7   2        234.18        272.17       313.51 o                         
 -13   7   2      54189.46      52537.03      1686.80 o                         
 -11   7   2      10481.77      10665.96       697.70 o                         
  -9   7   2       3353.03       3718.45       238.74 o                         
  -7   7   2         33.11         -3.90       105.92 o                         
  -5   7   2        128.01        169.72       133.91 o                         
  -3   7   2     141728.80     146451.84      2698.89 o                         
  -1   7   2       3985.32       4450.84       234.31 o                         
   1   7   2      16544.53      18722.19       403.75 o                         
   3   7   2     179821.50     168517.12      1181.71 o                         
   5   7   2       5966.75       5605.49       261.44 o                         
   7   7   2        224.33        254.29       172.90 o                         
   9   7   2      25207.28      26863.04       681.03 o                         
  11   7   2       2545.24       2359.16       309.49 o                         
  13   7   2       8693.41       9485.46       632.29 o                         
  15   7   2       1273.10       1519.10       513.90 o                         
  17   7   2        383.01        854.61       560.68 o                         
  19   7   2      17896.84      21013.49      1219.63 o                         
  21   7   2        492.41        449.87       350.91 o                         
 -22   8   2       1788.91       1377.53       422.20 o                         
 -20   8   2         23.71        452.05       416.66 o                         
 -18   8   2          5.73        185.83       336.49 o                         
 -16   8   2       1015.27       1035.99       377.69 o                         
 -14   8   2        104.84        386.72       322.67 o                         
 -12   8   2       1197.31       1321.41       381.91 o                         
 -10   8   2      23314.90      24799.41       646.55 o                         
  -8   8   2      14810.92      14327.29       618.13 o                         
  -6   8   2      10136.09       9424.18       285.80 o                         
  -4   8   2        292.90        608.50       174.84 o                         
  -2   8   2       8376.33       9145.59       488.19 o                         
   0   8   2       1497.95       1118.01       322.93 o                         
   2   8   2       4511.34       4912.86       409.63 o                         
   4   8   2       1418.48       1548.28       283.53 o                         
   6   8   2      24772.19      22403.51       623.48 o                         
   8   8   2       1502.48       1510.02       230.24 o                         
  10   8   2       4042.06       4353.27       518.96 o                         
  12   8   2       3826.91       4040.78       458.73 o                         
  14   8   2        116.11        365.62       421.72 o                         
  16   8   2       2585.60       2382.81       609.06 o                         
  18   8   2        819.85        505.69       451.33 o                         
  20   8   2        213.58        455.69       427.84 o                         
 -23   9   2        301.30        131.67       376.05 o                         
 -21   9   2        280.54        256.42       284.34 o                         
 -19   9   2       8064.51       8149.45       817.73 o                         
 -17   9   2       3919.37       3183.55       715.73 o                         
 -15   9   2       3148.42       2951.18       661.95 o                         
 -13   9   2        325.71        252.72       334.88 o                         
 -11   9   2       4461.60       3904.46       440.44 o                         
  -9   9   2       8957.79       9762.34       474.46 o                         
  -7   9   2        926.26       1185.28       235.70 o                         
  -5   9   2       9472.51       8549.64       859.72 o                         
  -3   9   2      35943.80      37004.38      1108.33 o                         
  -1   9   2        983.86       1341.09       316.83 o                         
   1   9   2       6017.75       5814.13       479.12 o                         
   3   9   2      21661.15      22307.37       678.73 o                         
   5   9   2       3827.31       3993.54       362.06 o                         
   7   9   2       2195.22       2350.88       250.28 o                         
   9   9   2      25592.03      25385.65       978.24 o                         
  11   9   2      10820.11      10239.63       439.20 o                         
  13   9   2       1935.38       1733.21       547.07 o                         
  15   9   2         82.51        141.35       436.92 o                         
  17   9   2        284.48        731.09       459.27 o                         
  19   9   2       3186.15       3486.40       786.80 o                         
  21   9   2        875.61        747.18       441.30 o                         
 -22  10   2       3847.31       2694.34      1423.46 o                         
 -20  10   2          1.08        179.78       320.33 o                         
 -18  10   2          6.73        107.49       369.25 o                         
 -16  10   2       2194.53       1369.52       574.60 o                         
 -14  10   2       4676.22       3803.17      1079.02 o                         
 -12  10   2      43795.81      44784.89      3175.98 o                         
 -10  10   2      31378.24      31334.29       695.88 o                         
  -8  10   2       3823.37       3738.54       347.32 o                         
  -6  10   2      73373.88      65447.61      2659.79 o                         
  -4  10   2       5440.70       5232.39       420.54 o                         
  -2  10   2       6889.32       6365.07       678.03 o                         
   0  10   2       5425.36       5202.74       388.04 o                         
   2  10   2       5658.24       6033.64       439.19 o                         
   4  10   2       3753.18       3741.49       389.05 o                         
   6  10   2      31200.08      27772.44      1413.52 o                         
   8  10   2       3692.09       3411.21       351.03 o                         
  10  10   2      44060.42      43590.98      1481.99 o                         
  12  10   2      24666.73      24836.54      1294.98 o                         
  14  10   2       4660.50       4480.00       769.89 o                         
  16  10   2       5464.99       7150.39      1134.15 o                         
  18  10   2       1334.46       1602.00       510.82 o                         
  20  10   2        712.47        655.12       294.72 o                         
 -21  11   2        340.32        142.21       413.44 o                         
 -19  11   2       7357.10       8233.65      1237.09 o                         
 -17  11   2       3921.18       3649.06       685.36 o                         
 -15  11   2        187.88       -344.75       344.75 o                         
 -13  11   2      26658.93      25918.74      1164.71 o                         
 -11  11   2       4010.27       4322.32       518.99 o                         
  -9  11   2        121.63        104.04       149.75 o                         
  -7  11   2       1698.44       2317.56       463.95 o                         
  -5  11   2       2940.53       2845.85       520.98 o                         
  -3  11   2      15970.11      16473.50       639.90 o                         
  -1  11   2       1228.91       1630.78       403.81 o                         
   1  11   2       4960.72       5368.30       542.46 o                         
   3  11   2      94679.90      96057.27      3268.23 o                         
   5  11   2      14672.00      16034.50       946.39 o                         
   7  11   2       3386.33       3166.48       377.36 o                         
   9  11   2        171.12        351.46       190.88 o                         
  11  11   2        108.71        232.23       162.38 o                         
  13  11   2       5393.32       5102.45       693.13 o                         
  15  11   2        282.28        446.42       342.03 o                         
  17  11   2        633.17        371.52       443.17 o                         
  19  11   2      11461.95      12162.42      1261.62 o                         
 -20  12   2        454.27        816.00       462.80 o                         
 -18  12   2        212.37        250.99       387.27 o                         
 -16  12   2       6534.76       4695.25      1404.87 o                         
 -14  12   2         79.89        229.81       364.58 o                         
 -12  12   2         15.53        235.51       363.23 o                         
 -10  12   2      12348.05      12413.75       764.90 o                         
  -8  12   2        834.24       1047.44       281.00 o                         
  -6  12   2         55.76         91.58       180.34 o                         
  -4  12   2       9076.75       9015.59       699.23 o                         
  -2  12   2      16607.24      17079.07       759.35 o                         
   0  12   2        237.47        415.21       242.77 o                         
   2  12   2       4614.74       3830.25       495.93 o                         
   4  12   2       1344.04       1458.08       318.89 o                         
   6  12   2        427.00        349.02       264.40 o                         
   8  12   2       1038.86        634.91       359.03 o                         
  10  12   2       7973.93       8609.43       681.53 o                         
  12  12   2        277.45        407.50       407.80 o                         
  14  12   2        396.15       1088.97       544.87 o                         
  16  12   2       2485.30       1202.79       620.40 o                         
  18  12   2          0.66        612.18       354.82 o                         
 -19  13   2       7695.32       8055.48      1208.02 o                         
 -17  13   2       1759.40       1232.67       387.91 o                         
 -15  13   2      17356.18      17574.05      1188.03 o                         
 -13  13   2        370.30        373.36       345.75 o                         
 -11  13   2        985.92        833.12       298.82 o                         
  -9  13   2       1480.27       1278.97       292.92 o                         
  -7  13   2       6524.39       6748.75       831.54 o                         
  -5  13   2        790.29        554.79       349.36 o                         
  -3  13   2      22661.69      24135.82       961.85 o                         
  -1  13   2      14122.72      13591.37       939.14 o                         
   1  13   2      28723.61      29040.42      2013.47 o                         
   3  13   2       6029.08       6808.11       491.58 o                         
   5  13   2       5763.62       5209.95       449.72 o                         
   7  13   2      31534.25      31994.14      1574.35 o                         
   9  13   2         37.64       -139.72       245.36 o                         
  11  13   2        838.52        654.87       490.48 o                         
  13  13   2         88.91        357.98       395.04 o                         
  15  13   2       3687.79       3316.96       741.51 o                         
  17  13   2       1432.66        894.04       519.20 o                         
 -18  14   2        406.58        240.26       382.09 o                         
 -16  14   2        496.44        368.14       334.97 o                         
 -14  14   2        747.36        719.37       440.83 o                         
 -12  14   2       1503.83        812.82       500.04 o                         
 -10  14   2      11094.19      12633.33       918.09 o                         
  -8  14   2       2798.81       3021.19       577.77 o                         
  -6  14   2      14751.05      14388.73       771.50 o                         
  -4  14   2       3159.03       2748.88       626.93 o                         
  -2  14   2       2683.78       3524.79       595.74 o                         
   0  14   2         34.64        183.81       374.09 o                         
   2  14   2        205.15        449.86       266.08 o                         
   4  14   2       2105.48       2448.85       529.57 o                         
   6  14   2       7350.94       7311.75       746.16 o                         
   8  14   2         47.86        362.83       289.48 o                         
  10  14   2       4607.35       5397.24       900.41 o                         
  12  14   2       7336.20       7285.55      1004.47 o                         
  14  14   2        646.70       1173.94       483.64 o                         
  16  14   2       1783.49       1454.38      1102.63 o                         
 -15  15   2       1632.57        735.31       516.14 o                         
 -13  15   2       5479.99       2696.65       810.84 o                         
 -11  15   2       2770.28       2113.82       694.21 o                         
  -9  15   2       1050.53        793.68       348.35 o                         
  -7  15   2       5639.03       6076.65       866.49 o                         
  -5  15   2         11.59        601.48       307.75 o                         
  -3  15   2        714.68        636.34       366.99 o                         
  -1  15   2       8323.46       7889.93       515.95 o                         
   1  15   2       8283.23       8396.80       707.40 o                         
   3  15   2       4865.17       4889.38       858.49 o                         
   5  15   2       3978.30       4270.06       514.42 o                         
   7  15   2       7260.03       6490.04       602.23 o                         
   9  15   2        425.96        491.86       290.88 o                         
  11  15   2         54.98        -34.16       321.03 o                         
  13  15   2       2063.86       1378.03       554.94 o                         
 -14  16   2        751.41        481.67       314.63 o                         
 -12  16   2       3914.16       4427.17       938.49 o                         
 -10  16   2       3514.71       3604.85       834.87 o                         
  -8  16   2        603.64       1149.36       666.13 o                         
  -6  16   2       9396.83      10215.98       841.37 o                         
  -4  16   2       3999.80       4743.28       672.54 o                         
  -2  16   2      10691.06      11112.56       610.92 o                         
   0  16   2        774.90        632.88       273.68 o                         
   2  16   2       1378.30       1264.29       428.80 o                         
   4  16   2       1668.62       1353.75       326.44 o                         
   6  16   2       1342.94        867.71       333.76 o                         
   8  16   2       1677.25       1210.59       560.22 o                         
  10  16   2       9859.94       8478.38       769.13 o                         
  12  16   2       1725.56       1177.52       578.66 o                         
 -11  17   2       1715.40       1172.20       503.60 o                         
  -9  17   2       5267.11       4054.62      1752.74 o                         
  -7  17   2       7154.21       7006.61       846.80 o                         
  -5  17   2         59.21        339.37       419.20 o                         
  -3  17   2       1803.52       1614.66       540.22 o                         
  -1  17   2      12118.05      11374.56       935.83 o                         
   1  17   2      17618.50      19494.54      1127.33 o                         
   3  17   2        626.58        786.65       343.80 o                         
   5  17   2       1004.19        640.37       257.59 o                         
   7  17   2      11252.53      11963.16      1579.74 o                         
   9  17   2       1024.41        234.01       453.89 o                         
  -8  18   2       2565.92       1882.94       700.61 o                         
  -6  18   2          8.17        295.84       395.69 o                         
  -4  18   2        205.87        356.99       319.50 o                         
  -2  18   2         47.28        -35.15       347.66 o                         
   0  18   2         47.47        434.02       363.11 o                         
   2  18   2          6.52        241.43       263.70 o                         
   4  18   2         62.56        517.17       398.75 o                         
   6  18   2        258.35          8.95       359.10 o                         
  -1  19   2         59.07         75.91       249.52 o                         
 -25   1   3       4527.40       4798.52       858.09 o                         
 -23   1   3        231.52        264.95       321.00 o                         
 -21   1   3       1380.81       1241.82       380.30 o                         
 -19   1   3       7609.58       9281.87       702.87 o                         
 -17   1   3      16654.96      16984.17       504.99 o                         
 -15   1   3        312.17        317.04       114.18 o                         
 -13   1   3       1960.08       2098.24       209.17 o                         
 -11   1   3       3687.01       3770.79       184.15 o                         
  -9   1   3      21552.26      20605.22       300.96 o                         
  -7   1   3      37089.96      37679.04       434.04 o                         
  -5   1   3       6323.42       6669.73       107.49 o                         
  -1   1   3       6892.26       9137.66       212.18 o                         
   1   1   3       4039.21       3642.19       147.75 o                         
   3   1   3      16195.71      15200.25       417.78 o                         
   5   1   3       3444.39       3909.74       231.97 o                         
   7   1   3       2394.41       2553.62       221.15 o                         
   9   1   3        530.28        289.82       155.17 o                         
  11   1   3       1630.32       1542.83       359.90 o                         
  13   1   3      56814.25      64808.62      1484.47 o                         
  15   1   3       3065.71       2628.86       417.85 o                         
  17   1   3       2501.80       2337.32       423.87 o                         
  19   1   3      17666.61      20290.75       737.49 o                         
  21   1   3        694.18        827.87       403.12 o                         
  23   1   3         31.37        -23.05       531.19 o                         
 -26   2   3         60.48       -206.87       404.26 o                         
 -24   2   3       1314.73        793.48       489.78 o                         
 -22   2   3        130.45        267.12       333.70 o                         
 -20   2   3       3070.42       2913.70       420.20 o                         
 -18   2   3       7289.60       6993.22       421.11 o                         
 -16   2   3      14579.05      14300.12       603.99 o                         
 -14   2   3      23441.99      23076.46       714.38 o                         
 -12   2   3     252296.88     254440.47      2196.86 o                         
 -10   2   3      22246.55      23842.00       572.67 o                         
  -8   2   3      36200.83      35871.01       677.63 o                         
  -6   2   3      34870.62      35189.30       428.29 o                         
  -4   2   3       2501.33       2752.85        95.84 o                         
  -2   2   3       1513.12       1373.97       104.23 o                         
   0   2   3       5556.92       6845.10       159.03 o                         
   2   2   3      12040.02      12787.39       377.08 o                         
   4   2   3     118852.84     111827.77      1390.26 o                         
   6   2   3      45643.40      42441.59       648.06 o                         
   8   2   3      18404.71      20654.51       627.53 o                         
  10   2   3      91944.66      93096.40      2811.59 o                         
  12   2   3      17849.71      16233.06       641.69 o                         
  14   2   3         74.89        578.33       289.97 o                         
  16   2   3       1944.55       1607.18       326.12 o                         
  18   2   3         95.52        588.27       256.55 o                         
  20   2   3       5176.25       4887.70      1121.06 o                         
  22   2   3       1424.32       1332.62       663.60 o                         
 -25   3   3        655.01        837.35       438.38 o                         
 -23   3   3         16.22        526.78       287.22 o                         
 -21   3   3        238.68        396.35       320.68 o                         
 -19   3   3       6600.83       6122.43       677.03 o                         
 -17   3   3        360.20        228.04        59.34 o                         
 -15   3   3        323.13        544.96       296.31 o                         
 -13   3   3        581.89        691.42       304.64 o                         
 -11   3   3         47.90         85.51       134.80 o                         
  -9   3   3      31359.35      32308.19       575.31 o                         
  -7   3   3       2620.12       2529.58       119.51 o                         
  -5   3   3        889.33        923.43       108.37 o                         
  -3   3   3      25745.50      24175.82       383.10 o                         
  -1   3   3      14607.69      14013.51       225.35 o                         
   1   3   3      13778.31      14455.32       338.99 o                         
   3   3   3      17050.96      16859.97       328.66 o                         
   5   3   3       7120.04       7045.68       225.07 o                         
   7   3   3      16501.18      18213.16       554.41 o                         
   9   3   3       3451.97       3439.96       274.31 o                         
  11   3   3      20000.95      18835.83       774.82 o                         
  13   3   3      33733.64      34128.75      1704.06 o                         
  15   3   3       3220.83       3158.93       446.82 o                         
  17   3   3        242.82        417.30       312.48 o                         
  19   3   3       3140.96       2506.81       628.77 o                         
  21   3   3         15.95        600.60       383.13 o                         
  23   3   3        177.37        137.54       523.28 o                         
 -26   4   3       2697.83        825.28       859.10 o                         
 -24   4   3       1227.27       1106.83       660.95 o                         
 -22   4   3       4351.47       4655.44       598.06 o                         
 -20   4   3          6.06         55.17       305.34 o                         
 -18   4   3         49.00        462.83       300.43 o                         
 -16   4   3      30840.53      30717.82      1992.60 o                         
 -14   4   3      13263.00      13444.47       769.99 o                         
 -12   4   3        382.45        643.39       234.36 o                         
 -10   4   3      25888.54      24294.43       613.31 o                         
  -8   4   3        214.94        277.43       118.90 o                         
  -6   4   3       7475.40       8382.71       231.03 o                         
  -4   4   3      12791.00      12749.43       236.54 o                         
  -2   4   3      48248.12      52810.02      1089.19 o                         
   0   4   3     122778.76     126878.96      1647.19 o                         
   2   4   3       3140.48       2787.32       160.53 o                         
   4   4   3       9382.38       8622.00       241.79 o                         
   6   4   3      42635.79      40363.33       603.22 o                         
   8   4   3        858.97        781.02       178.25 o                         
  10   4   3      12835.23      12021.52       520.64 o                         
  12   4   3      10016.63       9702.52       519.59 o                         
  14   4   3        698.23        476.38       253.81 o                         
  16   4   3        420.06        404.56       233.76 o                         
  18   4   3         19.29        147.05       266.12 o                         
  20   4   3        181.79        720.79       392.12 o                         
  22   4   3       1832.59       1422.17       431.44 o                         
 -25   5   3      10250.29      15207.65      1244.20 o                         
 -23   5   3         49.19        301.47       381.47 o                         
 -21   5   3       1849.23       1486.48       381.02 o                         
 -19   5   3      26811.97      26629.39      1556.42 o                         
 -17   5   3        411.52        147.42       357.07 o                         
 -15   5   3       4410.81       4150.21       445.06 o                         
 -13   5   3        436.16        675.66       311.02 o                         
 -11   5   3         15.78        355.79       216.88 o                         
  -9   5   3      21231.79      19412.54       429.70 o                         
  -7   5   3      30159.75      30567.48       827.77 o                         
  -5   5   3       4047.77       3754.48       177.78 o                         
  -3   5   3     167191.11     167550.95      3070.21 o                         
  -1   5   3      70713.30      71999.58      1191.96 o                         
   1   5   3      81757.61      82867.64      1052.69 o                         
   3   5   3      15996.65      16272.27       587.90 o                         
   5   5   3       5243.58       5199.72       304.19 o                         
   7   5   3        719.97        577.99       211.90 o                         
   9   5   3       9842.75       9946.08       483.05 o                         
  11   5   3        922.67        864.83       230.99 o                         
  13   5   3      18486.73      18416.71       722.55 o                         
  15   5   3      21867.73      21254.47       801.23 o                         
  17   5   3      17211.77      17823.41      1193.34 o                         
  19   5   3       7537.17       8169.73      1037.76 o                         
  21   5   3        425.74        479.15       379.37 o                         
 -24   6   3          2.41        574.91       357.03 o                         
 -22   6   3         88.74         42.12       327.74 o                         
 -20   6   3        320.05        256.25       341.21 o                         
 -18   6   3       2467.30       3325.82       453.96 o                         
 -16   6   3       3749.79       4073.05       941.44 o                         
 -14   6   3        107.25        263.57       257.01 o                         
 -12   6   3      30248.73      30242.31       840.24 o                         
 -10   6   3      11026.09      11145.01       576.30 o                         
  -8   6   3       8333.08       9524.06       324.44 o                         
  -6   6   3      13920.62      13938.87       501.82 o                         
  -4   6   3      19180.34      21504.56       659.69 o                         
  -2   6   3       9018.91      11145.35       403.10 o                         
   0   6   3      17374.53      17420.63       397.10 o                         
   2   6   3       3700.87       4634.23       295.56 o                         
   4   6   3      33591.96      31845.31       560.35 o                         
   6   6   3       6067.53       5665.47       240.59 o                         
   8   6   3       4449.93       3945.45       309.08 o                         
  10   6   3      19011.81      18942.83       544.02 o                         
  12   6   3       3207.83       3824.44       309.55 o                         
  14   6   3         50.71        124.53       251.20 o                         
  16   6   3       2431.70       2550.69       574.34 o                         
  18   6   3       1792.57       1355.99       523.71 o                         
  20   6   3       1810.52       1055.31       478.11 o                         
  22   6   3        436.12        415.25       403.09 o                         
 -23   7   3       3623.32       3450.56       741.33 o                         
 -21   7   3       4383.32       4069.61       490.50 o                         
 -19   7   3        333.91        -51.47       370.54 o                         
 -17   7   3          2.00        253.02       325.93 o                         
 -15   7   3        138.49        395.12       323.79 o                         
 -13   7   3       2833.46       2185.54       608.25 o                         
 -11   7   3        501.98        627.34       296.96 o                         
  -9   7   3       1156.95       1190.72       186.64 o                         
  -7   7   3      26965.46      26424.96       497.72 o                         
  -5   7   3       8650.69       9361.45       427.20 o                         
  -3   7   3       1703.23       1653.40       202.71 o                         
  -1   7   3      43158.19      47166.81       720.65 o                         
   1   7   3      24458.31      27280.98      1241.12 o                         
   3   7   3        339.81        488.13       158.07 o                         
   5   7   3       2099.48       1899.84       257.98 o                         
   7   7   3      11706.71      11603.47       535.73 o                         
   9   7   3      15328.92      15419.89       623.02 o                         
  11   7   3       3535.65       3421.30       393.25 o                         
  13   7   3        338.90        378.77       194.51 o                         
  15   7   3       5130.13       5463.07       687.08 o                         
  17   7   3       8052.12       8376.19       844.16 o                         
  19   7   3        415.18        994.55       477.72 o                         
  21   7   3       2029.71       1663.31       596.36 o                         
 -24   8   3       2297.96       1329.37       419.46 o                         
 -22   8   3       5754.91       6579.82      1066.90 o                         
 -20   8   3       1352.87       1309.79       485.34 o                         
 -18   8   3        832.57        656.94       370.50 o                         
 -16   8   3      29050.66      28048.03      1334.95 o                         
 -14   8   3       4536.00       3389.42      1023.08 o                         
 -12   8   3       9323.58       8593.90       862.97 o                         
 -10   8   3      82845.01      90041.10      2293.07 o                         
  -8   8   3      35038.38      34413.98      1031.63 o                         
  -6   8   3        699.48        570.60       183.58 o                         
  -4   8   3       2470.72       2395.92       282.51 o                         
  -2   8   3       2183.93       2404.18       306.85 o                         
   0   8   3      41308.63      37718.30      1795.51 o                         
   2   8   3         33.40         79.97       217.79 o                         
   4   8   3      16455.54      15806.41       605.50 o                         
   6   8   3      71926.82      62833.41      1654.64 o                         
   8   8   3       5036.61       4939.40       376.14 o                         
  10   8   3       4929.11       4695.65       466.28 o                         
  12   8   3      12847.86      13454.91       689.46 o                         
  14   8   3       3914.62       3228.62       892.08 o                         
  16   8   3        762.24        453.17       413.29 o                         
  18   8   3        543.68        700.52       481.69 o                         
  20   8   3         48.74        411.10       340.82 o                         
 -23   9   3        871.34       1281.53       508.96 o                         
 -21   9   3       5697.37       4515.03       894.96 o                         
 -19   9   3       2343.00       2333.45       565.22 o                         
 -17   9   3       7621.77       7767.56       805.39 o                         
 -15   9   3       8938.98       7574.59       776.06 o                         
 -13   9   3        356.20        399.87       266.49 o                         
 -11   9   3       1090.60        784.02       175.17 o                         
  -9   9   3       1978.55       2172.10       219.02 o                         
  -7   9   3      17920.53      17103.14      1253.95 o                         
  -5   9   3      17394.84      18786.19      1195.69 o                         
  -3   9   3      15922.42      15747.66      1155.06 o                         
  -1   9   3      41212.86      39514.33      1433.19 o                         
   1   9   3      82000.59      82111.20      1614.93 o                         
   3   9   3       2295.44       1982.43       443.79 o                         
   5   9   3      20201.76      20277.79       891.02 o                         
   7   9   3       1058.17       1065.03       303.17 o                         
   9   9   3        498.60        336.77       189.10 o                         
  11   9   3       2841.71       2848.55       427.94 o                         
  13   9   3       2960.98       1752.69       622.12 o                         
  15   9   3      13427.36      14089.75      1361.44 o                         
  17   9   3       6750.00       6488.98       787.89 o                         
  19   9   3        235.64        917.55       576.18 o                         
 -22  10   3        267.45        427.57       369.58 o                         
 -20  10   3       7198.55       7428.50       803.03 o                         
 -18  10   3       1786.50       1888.95       499.56 o                         
 -16  10   3        204.88        -84.61       347.85 o                         
 -14  10   3        796.69       1283.51       515.30 o                         
 -12  10   3          3.66        249.21       120.08 o                         
 -10  10   3      10392.15       9986.84       614.31 o                         
  -8  10   3       3693.99       3937.91       369.98 o                         
  -6  10   3        185.94        450.37       162.97 o                         
  -4  10   3      25320.07      27777.42      1276.69 o                         
  -2  10   3      12471.49      13976.10       804.12 o                         
   0  10   3       5580.15       6210.36       514.09 o                         
   2  10   3       5895.17       6516.58       474.18 o                         
   4  10   3        973.35       1228.29       325.19 o                         
   6  10   3        450.26        440.19       233.24 o                         
   8  10   3        157.25        155.41       267.25 o                         
  10  10   3        349.12        481.17       306.19 o                         
  12  10   3       3549.98       2726.92       799.13 o                         
  14  10   3         13.76        -34.84       422.74 o                         
  16  10   3       6437.23       4784.40       805.69 o                         
  18  10   3        135.38        970.96       512.57 o                         
 -21  11   3       1010.23       1191.22       505.19 o                         
 -19  11   3       3142.96       2273.40       782.30 o                         
 -17  11   3         39.91        547.34       276.65 o                         
 -15  11   3        231.99        114.14       410.48 o                         
 -13  11   3        159.83        364.02       343.73 o                         
 -11  11   3         39.87        216.25       179.97 o                         
  -9  11   3        651.89        892.67       258.81 o                         
  -7  11   3      14321.53      16609.82      1202.45 o                         
  -5  11   3       1484.34       1243.03       319.30 o                         
  -3  11   3      64252.36      65008.25      2074.47 o                         
  -1  11   3        224.54        330.83       255.77 o                         
   1  11   3       4096.33       4653.88       494.46 o                         
   3  11   3      22445.45      23040.39       931.47 o                         
   5  11   3       3978.64       3657.19       658.58 o                         
   7  11   3         24.75        183.96       217.69 o                         
   9  11   3        230.19        118.10       202.51 o                         
  11  11   3        164.97        368.34       205.53 o                         
  13  11   3       2130.93       1984.64       513.71 o                         
  15  11   3       3224.09       2850.61       703.75 o                         
  17  11   3        880.72        877.85       464.30 o                         
 -20  12   3        153.45        611.22       355.88 o                         
 -18  12   3       1234.06       1511.81       671.58 o                         
 -16  12   3      17543.44      18803.57       920.45 o                         
 -14  12   3       1828.75       1102.42       555.36 o                         
 -12  12   3       9601.91      11493.30       951.90 o                         
 -10  12   3       3514.91       3902.49       507.63 o                         
  -8  12   3        336.74        570.09       278.57 o                         
  -6  12   3        972.08        718.44       280.60 o                         
  -4  12   3       5443.33       4813.45       813.00 o                         
  -2  12   3        382.63        349.87       249.21 o                         
   0  12   3       8544.05       9113.52      1160.69 o                         
   2  12   3       1316.46       1138.18       321.61 o                         
   4  12   3       9083.85       9906.11       585.82 o                         
   6  12   3      20415.04      20836.90       614.67 o                         
   8  12   3        118.64        158.91       257.06 o                         
  10  12   3      20813.97      20455.79      1014.94 o                         
  12  12   3       6585.00       7903.01      1176.67 o                         
  14  12   3       1730.58       1522.92       530.41 o                         
  16  12   3        231.98        604.52       427.89 o                         
 -19  13   3        238.47        265.80       390.11 o                         
 -17  13   3       1631.89        759.79       516.50 o                         
 -15  13   3       3618.40       3446.63       809.57 o                         
 -13  13   3         39.41        433.33       326.25 o                         
 -11  13   3       5051.69       5023.51       855.62 o                         
  -9  13   3       3744.29       3147.06       610.88 o                         
  -7  13   3       5461.25       5605.99       772.04 o                         
  -5  13   3        405.90        553.61       291.55 o                         
  -3  13   3       3300.32       2893.30       663.51 o                         
  -1  13   3         55.64        306.62       314.81 o                         
   1  13   3       4734.71       5245.70       969.97 o                         
   3  13   3       3630.22       4435.38       487.33 o                         
   5  13   3      11244.34      10863.59       676.17 o                         
   7  13   3       1076.84       1175.78       305.91 o                         
   9  13   3       3598.95       3369.08       490.79 o                         
  11  13   3       4604.21       5660.33      1018.63 o                         
  13  13   3         16.05        577.88       342.11 o                         
  15  13   3       3435.18       3981.60      1000.20 o                         
 -18  14   3       9388.18       8718.57      1468.27 o                         
 -16  14   3        441.16        633.51       389.55 o                         
 -14  14   3       2251.07       1528.51       723.94 o                         
 -12  14   3       9255.69       8650.01       915.90 o                         
 -10  14   3        415.89        477.88       477.99 o                         
  -8  14   3        188.28        417.97       247.78 o                         
  -6  14   3       5710.02       5513.78       492.14 o                         
  -4  14   3      10708.67      10321.73       495.91 o                         
  -2  14   3      13456.70      13793.72       694.69 o                         
   0  14   3       6887.03       7101.23       656.13 o                         
   2  14   3      12477.42      13844.35       717.92 o                         
   4  14   3        430.58        975.64       279.83 o                         
   6  14   3       8085.29       7742.25       747.00 o                         
   8  14   3         18.56        228.63       321.59 o                         
  10  14   3      15745.42      14212.98      1374.34 o                         
  12  14   3        597.41        810.03       536.01 o                         
  14  14   3        155.03        193.55       419.24 o                         
 -15  15   3        222.51        382.63       514.53 o                         
 -13  15   3       3874.17       2521.09       773.03 o                         
 -11  15   3       8057.62       7033.56       782.29 o                         
  -9  15   3      12651.88      12632.52       864.14 o                         
  -7  15   3       3765.12       4105.43       669.47 o                         
  -5  15   3       1070.19        735.54       285.41 o                         
  -3  15   3      27936.82      30871.41      1803.47 o                         
  -1  15   3        952.09        531.88       361.67 o                         
   1  15   3       1667.70       1000.40       413.33 o                         
   3  15   3      19009.77      20963.15       940.01 o                         
   5  15   3       8315.87       8872.63       908.36 o                         
   7  15   3        155.63        254.39       266.84 o                         
   9  15   3       1958.77       1441.94       555.12 o                         
  11  15   3        146.05        435.53       357.16 o                         
  13  15   3      10591.78      10479.33      1537.66 o                         
 -14  16   3        417.04        373.40       251.37 o                         
 -12  16   3       4112.46       3102.17      1225.32 o                         
 -10  16   3       1951.39       1127.26       466.08 o                         
  -8  16   3        953.22        787.12       421.50 o                         
  -6  16   3        191.66        800.22       350.47 o                         
  -4  16   3        146.17        482.52       316.05 o                         
  -2  16   3         42.04        357.33       288.21 o                         
   0  16   3        693.37        697.12       314.72 o                         
   2  16   3        776.18        524.41       496.19 o                         
   4  16   3       2134.51       2010.32       475.84 o                         
   6  16   3       1420.31       1107.16       417.32 o                         
   8  16   3        337.51        374.35       209.75 o                         
  10  16   3       1786.41       1345.74       800.20 o                         
 -11  17   3        163.01        499.22       622.77 o                         
  -9  17   3         29.38        199.23       594.53 o                         
  -7  17   3       6893.19       7830.28       722.12 o                         
  -5  17   3        868.53        825.59       329.39 o                         
  -3  17   3       3786.19       4302.70       679.03 o                         
  -1  17   3        892.30       1059.19       317.38 o                         
   1  17   3        178.06        315.93       292.86 o                         
   3  17   3       2290.51       3132.72       654.03 o                         
   5  17   3       2801.49       2588.35       444.69 o                         
   7  17   3       2471.27       2204.55       506.68 o                         
   9  17   3       1887.41       2116.52       634.55 o                         
  -8  18   3         45.15        359.11       341.91 o                         
  -6  18   3       8266.89       8665.16      1179.18 o                         
  -4  18   3       7802.96       6881.81      1300.17 o                         
  -2  18   3        713.27        987.37       427.42 o                         
   0  18   3        248.23        431.19       349.05 o                         
   2  18   3       5769.89       5547.40       607.38 o                         
   4  18   3       2294.52       3107.54      1792.61 o                         
   6  18   3       5606.75       3596.32      2020.19 o                         
 -26   0   4         44.03        251.26       582.72 o                         
 -24   0   4         14.66        148.82       607.85 o                         
 -22   0   4      10755.40      13542.68      2642.05 o                         
 -20   0   4       1970.87       1545.44       380.75 o                         
 -18   0   4      23273.10      24783.81      2071.89 o                         
 -16   0   4      53368.75      48456.55      1589.07 o                         
 -14   0   4       7788.77       7809.82       818.08 o                         
 -12   0   4       2726.28       2474.90       239.87 o                         
 -10   0   4     108594.96     108859.51      2477.36 o                         
  -8   0   4      52694.47      55117.50       958.88 o                         
  -6   0   4      21309.82      17513.64       311.24 o                         
  -4   0   4      34365.99      35551.24       630.61 o                         
  -2   0   4      34250.29      32645.28       817.93 o                         
   2   0   4       5878.84       7318.59       248.21 o                         
   4   0   4      15048.49      16035.75       648.97 o                         
   6   0   4     204468.08     198037.73      2236.17 o                         
   8   0   4      84671.66      81540.17      2458.44 o                         
  10   0   4      10475.75      10776.33       971.58 o                         
  12   0   4      19545.88      19277.71       982.50 o                         
  14   0   4         26.42        325.98       407.11 o                         
  16   0   4      10718.47      12569.47      1995.17 o                         
  18   0   4        156.16        244.63       361.07 o                         
  20   0   4        261.67        -59.45       717.04 o                         
  22   0   4      23896.76      31293.88      1951.10 o                         
 -25   1   4       4374.36       5896.38       831.68 o                         
 -23   1   4        139.74        427.87       540.20 o                         
 -21   1   4         22.25        479.07       353.68 o                         
 -19   1   4       4535.54       4486.28       454.12 o                         
 -17   1   4       1050.52        868.62       183.93 o                         
 -15   1   4       1132.95        885.26       147.79 o                         
 -13   1   4      19739.08      19643.23       382.61 o                         
 -11   1   4      16667.27      17770.25       298.61 o                         
  -9   1   4      30705.35      29679.21       381.02 o                         
  -7   1   4      17236.14      16321.17       302.09 o                         
  -5   1   4       2350.84       2577.63       141.38 o                         
  -3   1   4      37724.55      39788.18       591.47 o                         
  -1   1   4       1015.80       1269.43       127.03 o                         
   1   1   4       1238.30       1055.80       119.09 o                         
   3   1   4       2459.14       2166.66       153.32 o                         
   5   1   4       5195.01       5377.90       263.81 o                         
   7   1   4        652.05        691.64       175.93 o                         
   9   1   4      35000.39      33758.09      2026.13 o                         
  11   1   4       6466.91       6690.00       732.43 o                         
  13   1   4      10611.98      10326.50       507.14 o                         
  15   1   4       5977.54       6952.00       556.71 o                         
  17   1   4       3610.46       4287.98       500.95 o                         
  19   1   4       2192.23       2059.84       403.87 o                         
  21   1   4         58.46       -274.35       539.68 o                         
 -26   2   4        623.65        228.83       442.21 o                         
 -24   2   4        226.42        493.18       375.47 o                         
 -22   2   4         51.52        214.11       252.47 o                         
 -20   2   4        435.53        526.58       290.44 o                         
 -18   2   4       1945.33       1949.63       275.47 o                         
 -16   2   4       2481.92       2175.58       227.06 o                         
 -14   2   4       7473.92       8018.61       340.50 o                         
 -12   2   4      15313.99      15555.87       427.00 o                         
 -10   2   4       3389.28       3951.86       188.15 o                         
  -8   2   4        878.90        960.57       108.84 o                         
  -6   2   4       2524.38       3336.34       128.40 o                         
  -4   2   4       1948.42       1986.58       118.02 o                         
  -2   2   4       7415.11       6992.09       178.65 o                         
   0   2   4     142409.17     155159.62      3312.68 o                         
   2   2   4       5714.26       5417.23       170.00 o                         
   4   2   4       8730.86       7971.95       260.96 o                         
   6   2   4        100.10        212.88       179.78 o                         
   8   2   4        552.28        394.99       177.98 o                         
  10   2   4      17420.11      19404.84       869.96 o                         
  12   2   4       3388.77       3879.60       496.49 o                         
  14   2   4       4247.42       5145.85       582.89 o                         
  16   2   4        493.61        712.20       335.81 o                         
  18   2   4         48.89        381.61       293.30 o                         
  20   2   4        816.78       1347.35       474.37 o                         
  22   2   4         18.64         72.96       547.13 o                         
 -25   3   4       7057.47       7941.11       836.09 o                         
 -23   3   4       2194.50       2111.59       465.10 o                         
 -21   3   4       2049.25       2733.81       459.28 o                         
 -19   3   4       1744.96       1885.68       479.35 o                         
 -17   3   4       7236.95       7131.96       602.36 o                         
 -15   3   4      28398.73      27725.20       983.57 o                         
 -13   3   4       5120.07       5000.34       288.28 o                         
 -11   3   4       1854.72       1766.18       172.20 o                         
  -9   3   4     139985.81     151278.28      2283.93 o                         
  -7   3   4     113744.62     106182.32      2012.38 o                         
  -5   3   4      85932.82      84729.47      1241.58 o                         
  -3   3   4      45582.90      46030.96       904.68 o                         
  -1   3   4        186.66        553.26        96.29 o                         
   1   3   4       5295.79       5261.25       161.20 o                         
   3   3   4       2941.93       3284.52       179.52 o                         
   5   3   4       3336.11       3924.18       359.37 o                         
   7   3   4      15860.54      16744.42       884.53 o                         
   9   3   4      58936.80      48934.47      2051.23 o                         
  11   3   4       1434.92       1701.24       385.16 o                         
  13   3   4      42857.14      40940.73      1276.81 o                         
  15   3   4       7456.49       8415.97       630.30 o                         
  17   3   4       3934.31       4088.47       561.51 o                         
  19   3   4       8817.28       7446.37       777.88 o                         
  21   3   4         18.54        326.04       403.32 o                         
 -26   4   4       1314.78       1090.74       469.65 o                         
 -24   4   4        130.78        820.77       874.08 o                         
 -22   4   4       8802.08       9753.19       909.30 o                         
 -20   4   4        159.15        536.56       344.69 o                         
 -18   4   4      25884.58      25760.88      1099.63 o                         
 -16   4   4      15801.20      15313.69       902.71 o                         
 -14   4   4       7202.70       7501.18       527.70 o                         
 -12   4   4       1034.08       1041.91       193.88 o                         
 -10   4   4      83678.41      88244.74      2671.90 o                         
  -8   4   4      10028.11       8921.53       216.65 o                         
  -6   4   4      13563.20      13183.65       243.21 o                         
  -4   4   4       5317.68       5245.92       148.89 o                         
  -2   4   4      15595.32      14787.04       324.26 o                         
   0   4   4     128485.25     127832.39      1444.54 o                         
   2   4   4        347.63        613.90       145.52 o                         
   4   4   4      10809.18      10274.44       514.59 o                         
   6   4   4     114146.10     118828.55      1684.29 o                         
   8   4   4       6208.22       6538.70       382.86 o                         
  10   4   4         28.11         59.34       215.68 o                         
  12   4   4        351.51        156.67       206.60 o                         
  14   4   4        296.61        491.81       234.19 o                         
  16   4   4       5283.65       5469.58       519.43 o                         
  18   4   4       3117.84       2378.48       571.08 o                         
  20   4   4       1717.75        984.56       429.29 o                         
  22   4   4       6747.86       6426.09      1035.29 o                         
 -25   5   4        277.13        812.81       513.78 o                         
 -23   5   4        723.96       1503.80       481.01 o                         
 -21   5   4        211.02        560.29       294.26 o                         
 -19   5   4       7921.31       8551.80       628.61 o                         
 -17   5   4       1284.35       1382.80       364.94 o                         
 -15   5   4       2567.18       2751.23       440.09 o                         
 -13   5   4      12595.69      12756.93       716.77 o                         
 -11   5   4       1881.78       1994.98       270.96 o                         
  -9   5   4      14581.42      17012.39       417.11 o                         
  -7   5   4       8942.38       9240.11       283.03 o                         
  -5   5   4      12189.78      11983.68       275.50 o                         
  -3   5   4       3290.31       4013.19       175.32 o                         
  -1   5   4       6395.35       6479.54       239.88 o                         
   1   5   4      14678.03      17504.96       497.78 o                         
   3   5   4       4902.81       4969.15       338.42 o                         
   5   5   4        640.11        857.95       205.66 o                         
   7   5   4          3.63        298.31       180.21 o                         
   9   5   4         78.84        198.40       132.70 o                         
  11   5   4       2223.42       2556.84       540.78 o                         
  13   5   4        128.76        404.49       224.61 o                         
  15   5   4         20.27        416.32       230.29 o                         
  17   5   4          7.34        217.04       410.65 o                         
  19   5   4        795.71        953.78       460.60 o                         
  21   5   4        264.76        805.10       490.97 o                         
 -24   6   4       4468.73       4918.13       785.53 o                         
 -22   6   4        558.75        861.76       444.44 o                         
 -20   6   4       9469.15      10266.20       746.06 o                         
 -18   6   4      18227.54      19628.00       997.68 o                         
 -16   6   4      13169.87      12706.46       696.18 o                         
 -14   6   4       3959.88       3888.18       563.40 o                         
 -12   6   4      35668.02      38264.72      2348.92 o                         
 -10   6   4      11030.21      10386.87       231.36 o                         
  -8   6   4      27164.67      29835.38       493.79 o                         
  -6   6   4       6511.50       6415.93       293.67 o                         
  -4   6   4      32983.58      31108.97       961.85 o                         
  -2   6   4      54206.16      51647.63      1166.45 o                         
   0   6   4        839.60        866.24       171.69 o                         
   2   6   4      79881.16      82518.29      1549.49 o                         
   4   6   4     133599.16     135208.64      2997.80 o                         
   6   6   4       6225.40       5741.00       333.21 o                         
   8   6   4       2006.12       2266.09       284.98 o                         
  10   6   4      31326.15      32385.27      1091.35 o                         
  12   6   4      10108.85      10039.04       677.17 o                         
  14   6   4       5901.60       6256.57       616.96 o                         
  16   6   4        234.25        257.96       421.16 o                         
  18   6   4       8224.18       8998.15       867.52 o                         
  20   6   4       8985.17      11643.05       818.83 o                         
 -25   7   4       1033.78        787.47       425.53 o                         
 -23   7   4       1643.54       1418.63       986.66 o                         
 -21   7   4       2350.35       1887.54       462.10 o                         
 -19   7   4       3323.47       2576.37       561.78 o                         
 -17   7   4        553.05        321.42       239.65 o                         
 -15   7   4        830.72        685.11       326.84 o                         
 -13   7   4      24628.71      25521.04       888.27 o                         
 -11   7   4       8611.83       9311.72       689.25 o                         
  -9   7   4      37996.97      36688.87       886.18 o                         
  -7   7   4      59500.07      60647.43       735.41 o                         
  -5   7   4      46080.39      45628.85      1210.58 o                         
  -3   7   4      27888.30      26203.27       931.75 o                         
  -1   7   4        942.79       1268.68       234.45 o                         
   1   7   4        388.05        308.68       221.17 o                         
   3   7   4       2802.64       3361.74       555.31 o                         
   5   7   4       1468.55       1369.31       290.33 o                         
   7   7   4      19621.83      18322.65       691.49 o                         
   9   7   4      35218.41      33302.81      2114.29 o                         
  11   7   4       4403.78       4499.04       526.95 o                         
  13   7   4      21194.75      22788.95       657.34 o                         
  15   7   4       2251.13       1604.88       555.72 o                         
  17   7   4         66.24        396.39       442.82 o                         
  19   7   4      12433.19      14792.53       863.34 o                         
 -24   8   4        242.03        397.40       363.17 o                         
 -22   8   4       1875.87       1477.26       437.76 o                         
 -20   8   4         75.85        480.71       335.66 o                         
 -18   8   4       6464.69       6918.83       637.18 o                         
 -16   8   4       1297.26        779.55       337.15 o                         
 -14   8   4       3516.85       3356.15       751.66 o                         
 -12   8   4       4577.35       5187.00       741.79 o                         
 -10   8   4       6922.42       6757.54       397.58 o                         
  -8   8   4         94.86        202.85       119.82 o                         
  -6   8   4          9.05         90.71       171.42 o                         
  -4   8   4        830.10        650.33       187.62 o                         
  -2   8   4       6406.10       5811.80       352.67 o                         
   0   8   4      12575.02      13504.43       438.77 o                         
   2   8   4        540.28        579.25       224.26 o                         
   4   8   4       3898.39       5146.28       512.10 o                         
   6   8   4       4327.40       4592.75       523.43 o                         
   8   8   4       1532.41       1230.03       315.72 o                         
  10   8   4        994.10       1014.35       300.77 o                         
  12   8   4       1862.00       1748.76       326.97 o                         
  14   8   4       2314.08       2226.48       548.40 o                         
  16   8   4        156.99        715.01       343.49 o                         
  18   8   4       1965.77       1499.76       513.25 o                         
  20   8   4       1024.34       1446.34       519.98 o                         
 -23   9   4        650.61        578.85       283.35 o                         
 -21   9   4        226.10        619.15       458.45 o                         
 -19   9   4       1562.08       1185.10       370.94 o                         
 -17   9   4        156.79        335.14       240.34 o                         
 -15   9   4       1408.89       1487.74       712.07 o                         
 -13   9   4      23247.08      23806.91      1470.87 o                         
 -11   9   4         18.11          6.96        69.85 o                         
  -9   9   4      26664.28      27657.80       737.11 o                         
  -7   9   4       7745.95       7258.21       503.71 o                         
  -5   9   4       2142.05       2252.73       326.98 o                         
  -3   9   4       4701.42       4545.40       369.25 o                         
  -1   9   4         17.67        129.66       155.09 o                         
   1   9   4      12317.76      13920.82       725.45 o                         
   3   9   4        113.35        415.55       211.23 o                         
   5   9   4         29.24        102.32       228.83 o                         
   7   9   4      12029.35      11834.43       502.04 o                         
   9   9   4       3504.01       2990.78       339.86 o                         
  11   9   4       1465.83       1399.09       377.34 o                         
  13   9   4      10714.59      10953.44      1251.23 o                         
  15   9   4       1769.40       1422.22       454.32 o                         
  17   9   4       3382.02       5315.28       774.55 o                         
  19   9   4        358.12        946.63       470.49 o                         
 -22  10   4        993.37       1210.65       489.49 o                         
 -20  10   4       5086.51       4330.28      1002.42 o                         
 -18  10   4      23002.77      24928.89       996.35 o                         
 -16  10   4       4860.81       5255.27       892.87 o                         
 -14  10   4       1739.24       2197.30       498.18 o                         
 -12  10   4      26003.13      26884.66      1163.79 o                         
 -10  10   4         14.31        242.29       130.27 o                         
  -8  10   4         66.14        276.37       158.12 o                         
  -6  10   4       6069.59       6278.32       867.66 o                         
  -4  10   4      52744.45      60971.60      3129.61 o                         
  -2  10   4      42067.32      43134.09      1617.31 o                         
   0  10   4      14323.31      14448.92       797.35 o                         
   2  10   4      23111.24      22950.65      1333.32 o                         
   4  10   4      85471.97      82013.12      2960.39 o                         
   6  10   4       5242.60       5735.39       476.53 o                         
   8  10   4       2000.36       2353.91       380.18 o                         
  10  10   4       8201.41       9032.88       777.55 o                         
  12  10   4       3897.95       2905.62       788.71 o                         
  14  10   4       1303.01        910.35       494.79 o                         
  16  10   4       1381.76       1354.83       527.02 o                         
  18  10   4       3475.59       3917.41       992.59 o                         
 -21  11   4       5646.92       6445.88       956.48 o                         
 -19  11   4        595.27        653.42       381.47 o                         
 -17  11   4        577.48        300.45       316.62 o                         
 -15  11   4          0.26        115.16       305.25 o                         
 -13  11   4       8036.98       7720.19       676.05 o                         
 -11  11   4      10456.65      10149.32       960.06 o                         
  -9  11   4       9918.76      10012.40       677.87 o                         
  -7  11   4       2548.96       2230.74       690.58 o                         
  -5  11   4      15260.82      15990.02      1219.64 o                         
  -3  11   4      11907.41      10437.23       949.74 o                         
  -1  11   4        583.87        466.35       243.64 o                         
   1  11   4       1300.23       1180.76       340.81 o                         
   3  11   4        324.34        580.67       330.02 o                         
   5  11   4       4418.88       4360.64       444.95 o                         
   7  11   4        204.87         77.07       259.35 o                         
   9  11   4      11510.15      11702.57       602.43 o                         
  11  11   4        552.97        692.81       253.28 o                         
  13  11   4       9775.33      10426.14       827.73 o                         
  15  11   4         78.18        331.25       430.59 o                         
  17  11   4         45.77         45.28       492.34 o                         
 -20  12   4        774.32        422.80       644.04 o                         
 -18  12   4       2174.99       2135.21       652.37 o                         
 -16  12   4      11709.70       9757.50      1286.86 o                         
 -14  12   4       1683.25       1624.17       682.20 o                         
 -12  12   4       2354.67       2472.19       644.50 o                         
 -10  12   4        136.03        333.07       303.96 o                         
  -8  12   4      17517.32      16750.31       549.99 o                         
  -6  12   4       4916.69       5732.84       485.00 o                         
  -4  12   4       1171.82       1140.45       312.91 o                         
  -2  12   4      28679.82      31581.18      1157.29 o                         
   0  12   4      47474.91      52958.23      1242.70 o                         
   2  12   4       6834.84       6952.04       513.53 o                         
   4  12   4       1417.01        782.89       295.75 o                         
   6  12   4       1591.87       2039.47       418.10 o                         
   8  12   4       4906.28       4626.60       629.91 o                         
  10  12   4         50.59         56.86       306.79 o                         
  12  12   4       6352.55       7456.89      1182.89 o                         
  14  12   4       7967.96       7360.70      1308.77 o                         
  16  12   4       3080.48       2588.78       693.22 o                         
 -19  13   4       1071.57        832.07       436.84 o                         
 -17  13   4       2547.29       1981.99       417.88 o                         
 -15  13   4       3736.21       2978.04       883.23 o                         
 -13  13   4       3922.50       4808.15       861.87 o                         
 -11  13   4       1435.87       1761.84       616.40 o                         
  -9  13   4      52778.46      53707.03       923.60 o                         
  -7  13   4        163.78        435.31       266.82 o                         
  -5  13   4       5949.57       4900.20       567.49 o                         
  -3  13   4      15667.53      16947.58       802.87 o                         
  -1  13   4        492.53        624.50       267.73 o                         
   1  13   4       4454.38       5774.34       761.52 o                         
   3  13   4       1013.61        999.53       289.68 o                         
   5  13   4       6081.94       5931.02       607.40 o                         
   7  13   4       1956.71       1567.70       446.14 o                         
   9  13   4       8605.83       8352.31       754.30 o                         
  11  13   4         46.79       -348.30       430.03 o                         
  13  13   4       9739.19      10337.38      1003.00 o                         
  15  13   4       4730.28       4908.03       798.53 o                         
 -18  14   4       1169.87       1331.13       446.64 o                         
 -16  14   4       3116.33       2369.15       945.24 o                         
 -14  14   4        380.26        574.15       369.81 o                         
 -12  14   4       6576.51       5865.76       919.34 o                         
 -10  14   4        705.82        795.16       357.47 o                         
  -8  14   4         68.62        161.91       318.79 o                         
  -6  14   4        149.88        379.30       258.67 o                         
  -4  14   4       2573.54       2391.09       457.63 o                         
  -2  14   4        546.45        756.51       349.97 o                         
   0  14   4      20747.09      19724.37       822.06 o                         
   2  14   4        166.47        413.75       310.91 o                         
   4  14   4      13728.92      13362.96       818.20 o                         
   6  14   4       1810.51       2294.14       418.84 o                         
   8  14   4          4.20        159.27       297.74 o                         
  10  14   4       1381.55       1065.25       626.59 o                         
  12  14   4        746.81        776.06       459.92 o                         
  14  14   4        343.74        388.86       436.28 o                         
 -15  15   4         24.67        371.91       198.95 o                         
 -13  15   4        708.81        558.87       328.42 o                         
 -11  15   4       1578.58        826.28       456.18 o                         
  -9  15   4        744.63        673.51       469.20 o                         
  -7  15   4       1331.95       1296.23       384.77 o                         
  -5  15   4        279.03        742.97       337.74 o                         
  -3  15   4         12.92        292.11       225.08 o                         
  -1  15   4         10.13        153.31       347.65 o                         
   1  15   4       4566.49       4498.42       524.30 o                         
   3  15   4       1853.11       1954.53       413.68 o                         
   5  15   4         16.27         -6.92       195.56 o                         
   7  15   4       1945.51       2297.96       516.65 o                         
   9  15   4          4.77        700.25       469.38 o                         
  11  15   4         52.19        236.75       390.00 o                         
 -14  16   4       2590.90       1370.96       559.97 o                         
 -12  16   4        623.83        739.25       427.93 o                         
 -10  16   4        124.28        680.42       319.39 o                         
  -8  16   4       8691.28       7482.52      1275.98 o                         
  -6  16   4       6376.00       5741.79      1308.69 o                         
  -4  16   4         87.20        305.67       347.96 o                         
  -2  16   4       8572.41       8040.20       564.87 o                         
   0  16   4      42725.27      43676.75      1087.14 o                         
   2  16   4       1920.61        985.78       413.31 o                         
   4  16   4       2349.73       2453.15       546.78 o                         
   6  16   4       6585.47       5761.63       863.42 o                         
   8  16   4       2855.41       2218.02       738.95 o                         
  10  16   4       1185.81       1565.67       481.75 o                         
 -11  17   4        412.84       1129.07       441.62 o                         
  -9  17   4      11141.84      10011.12       871.34 o                         
  -7  17   4       1274.99        681.14       387.78 o                         
  -5  17   4        840.18        571.39       409.94 o                         
  -3  17   4       8758.65      10424.84       668.69 o                         
  -1  17   4         61.95         39.70       275.61 o                         
   1  17   4       2272.62       2450.07       633.35 o                         
   3  17   4       6269.33       6496.67      1297.58 o                         
   5  17   4       1020.86        653.54       266.83 o                         
   7  17   4       1002.02       1489.47       677.47 o                         
  -8  18   4       1079.41        654.09       472.43 o                         
  -6  18   4        940.11       1344.72       511.37 o                         
  -4  18   4        621.04        540.95       304.98 o                         
  -2  18   4        221.33        313.61       296.82 o                         
   0  18   4       1984.61       2191.05       586.55 o                         
   2  18   4       1394.22        974.21       523.82 o                         
   4  18   4          5.45        432.51       398.02 o                         
 -27   1   5         52.12        221.30       424.24 o                         
 -25   1   5        448.38        665.82       377.65 o                         
 -23   1   5       2184.89       2077.86       478.83 o                         
 -21   1   5        821.56        623.99       285.81 o                         
 -19   1   5      14329.15      14391.09       560.27 o                         
 -17   1   5      10982.66      10820.91       469.54 o                         
 -15   1   5       1729.80       1456.49       175.30 o                         
 -13   1   5      97253.34      96996.86      1379.09 o                         
 -11   1   5       9877.49       9278.57       257.87 o                         
  -9   1   5      34847.29      33619.20       708.52 o                         
  -7   1   5      11013.40      10161.37       200.02 o                         
  -5   1   5      28545.79      28704.21       448.09 o                         
  -3   1   5      30047.91      33550.07       549.46 o                         
  -1   1   5     169557.66     177411.27      2629.93 o                         
   1   1   5      35906.32      39345.47       635.39 o                         
   3   1   5      90510.10      84032.23      1545.04 o                         
   5   1   5        718.21        362.82       209.45 o                         
   7   1   5      63806.73      62983.98      2015.84 o                         
   9   1   5      16934.80      15439.84      1364.28 o                         
  11   1   5       1234.09       1013.19       325.48 o                         
  13   1   5       8668.30       8840.10      1071.79 o                         
  15   1   5       8555.60       8885.27       747.99 o                         
  17   1   5        155.34        137.82       307.24 o                         
  19   1   5       1894.33       1661.72       375.91 o                         
  21   1   5          8.66       3779.36      2936.79 o                         
 -26   2   5         23.98        464.11       365.77 o                         
 -24   2   5       3837.68       3666.03      1352.91 o                         
 -22   2   5      13782.74      16688.25      1021.58 o                         
 -20   2   5       5038.40       4837.32       841.55 o                         
 -18   2   5      22015.87      20954.82       821.71 o                         
 -16   2   5       3953.92       3504.84       271.36 o                         
 -14   2   5       6867.06       6565.43       200.97 o                         
 -12   2   5       7083.40       7027.87       155.94 o                         
 -10   2   5      28548.78      25960.85       579.54 o                         
  -8   2   5      25511.57      25837.04       587.23 o                         
  -6   2   5      82597.52      80819.76       849.30 o                         
  -4   2   5      11312.85      10647.51       211.59 o                         
  -2   2   5      64834.71      62265.94       686.12 o                         
   0   2   5      62676.32      58037.89       676.15 o                         
   2   2   5      24837.98      23405.90       456.34 o                         
   4   2   5     100586.73     100631.91      2170.67 o                         
   6   2   5         26.93        226.28       173.92 o                         
   8   2   5      22230.77      23272.48       829.07 o                         
  10   2   5        451.77        817.77       321.57 o                         
  12   2   5      15619.78      15266.15       837.60 o                         
  14   2   5       4118.86       4801.06       543.29 o                         
  16   2   5      12311.17      12505.75       826.88 o                         
  18   2   5       8298.66       8941.71       645.39 o                         
  20   2   5      10850.89      12311.63      1104.96 o                         
 -25   3   5         14.11        162.75       276.34 o                         
 -23   3   5       1109.57        427.82       255.35 o                         
 -21   3   5       6297.94       5906.93       637.89 o                         
 -19   3   5       9271.82       9066.62       791.10 o                         
 -17   3   5       7929.28       7347.35       449.79 o                         
 -15   3   5      12981.49      13225.38       804.68 o                         
 -13   3   5      27738.76      27139.06       637.96 o                         
 -11   3   5      34323.68      36577.09       718.76 o                         
  -9   3   5        102.49        197.65        68.35 o                         
  -7   3   5      38306.10      36112.38      1117.03 o                         
  -5   3   5       9380.41       9228.94       372.01 o                         
  -3   3   5        777.75        509.44        93.31 o                         
  -1   3   5       5348.55       4896.46       142.57 o                         
   1   3   5       4097.78       3566.29       177.21 o                         
   3   3   5      17291.41      17261.47       436.99 o                         
   5   3   5       1916.54       2197.95       261.74 o                         
   7   3   5      12596.44      11712.35       709.83 o                         
   9   3   5       7107.83       7296.20       471.40 o                         
  11   3   5        508.83        506.39       301.92 o                         
  13   3   5         65.07        282.79       293.26 o                         
  15   3   5       1938.39       1625.97       424.14 o                         
  17   3   5        556.57        834.56       319.95 o                         
  19   3   5       3833.93       3999.99       657.54 o                         
  21   3   5        924.86        774.17       455.80 o                         
 -26   4   5       1043.92       1360.65       885.19 o                         
 -24   4   5       1456.85        802.50       445.43 o                         
 -22   4   5      13083.77      12891.29      1164.83 o                         
 -20   4   5        409.59        506.06       270.71 o                         
 -18   4   5        550.30        607.55       335.21 o                         
 -16   4   5       5505.56       5872.40       569.51 o                         
 -14   4   5        114.76        162.80       188.44 o                         
 -12   4   5        305.73        360.37       156.92 o                         
 -10   4   5       1488.01       1774.86       177.30 o                         
  -8   4   5      13679.73      14641.15       410.33 o                         
  -6   4   5      53334.73      52328.77       814.52 o                         
  -4   4   5       6439.73       7058.47       212.92 o                         
  -2   4   5       8845.09       9140.24       247.20 o                         
   0   4   5      86251.68      83730.26      1037.28 o                         
   2   4   5       8924.16       8545.05       398.61 o                         
   4   4   5        107.09         85.69       232.36 o                         
   6   4   5      28948.85      29337.34       637.77 o                         
   8   4   5       1244.86       1057.08       311.77 o                         
  10   4   5       1819.11       1874.94       388.86 o                         
  12   4   5         95.61        332.87       232.99 o                         
  14   4   5        320.45        447.10       278.87 o                         
  16   4   5       9250.95      10268.00       842.62 o                         
  18   4   5         27.03        496.52       513.36 o                         
  20   4   5        836.09        808.82       501.34 o                         
 -25   5   5       8188.25       9080.72       799.49 o                         
 -23   5   5        607.58        436.59       250.79 o                         
 -21   5   5       1886.62       2072.36       414.79 o                         
 -19   5   5        163.58        372.17       293.08 o                         
 -17   5   5       2381.08       2115.94       376.20 o                         
 -15   5   5      29062.16      29753.80       979.83 o                         
 -13   5   5      15632.54      14742.47       778.59 o                         
 -11   5   5         68.07         65.21        86.87 o                         
  -9   5   5     145885.61     152309.88      3147.30 o                         
  -7   5   5        562.89        635.44       115.90 o                         
  -5   5   5       1519.83       1910.39       183.58 o                         
  -3   5   5      30171.83      31438.09       500.09 o                         
  -1   5   5       2354.32       2771.53       251.72 o                         
   1   5   5       5866.52       4623.26       360.77 o                         
   3   5   5      60271.34      56763.87      1362.36 o                         
   5   5   5        734.84        809.36       228.44 o                         
   7   5   5      88145.54      87804.41      1493.79 o                         
   9   5   5      25432.18      24738.15       850.21 o                         
  11   5   5         82.36        279.64       177.84 o                         
  13   5   5      39377.85      41599.69      1453.14 o                         
  15   5   5         95.33        230.96       244.27 o                         
  17   5   5         80.70        775.85       412.07 o                         
  19   5   5       2143.62       1610.56       635.86 o                         
  21   5   5        285.34       1369.34      1081.37 o                         
 -24   6   5       1718.55        825.75       662.29 o                         
 -22   6   5       4536.13       5754.61      1020.41 o                         
 -20   6   5         40.82        527.89       326.38 o                         
 -18   6   5        880.38       1187.19       429.70 o                         
 -16   6   5       6668.12       6388.27       619.64 o                         
 -14   6   5       1943.89       3096.91       516.04 o                         
 -12   6   5      10054.73       9913.89       532.60 o                         
 -10   6   5       4209.17       4671.77       237.26 o                         
  -8   6   5       3749.70       3572.23       222.64 o                         
  -6   6   5      38535.47      39487.09       889.19 o                         
  -4   6   5         63.41         69.70        66.62 o                         
  -2   6   5       7774.74       7668.93       406.98 o                         
   0   6   5      12939.75      11706.74       499.79 o                         
   2   6   5       4003.96       4165.21       463.18 o                         
   4   6   5      15889.07      15205.51       432.06 o                         
   6   6   5        753.41        735.09       243.46 o                         
   8   6   5         14.57        549.32       243.93 o                         
  10   6   5       5753.91       6286.44       563.53 o                         
  12   6   5        570.00        805.52       304.01 o                         
  14   6   5       1059.52       1504.65       523.48 o                         
  16   6   5        623.65        651.08       366.18 o                         
  18   6   5      10888.89       9653.37      1150.68 o                         
  20   6   5       3889.94       3275.22       827.73 o                         
 -25   7   5         76.93        418.57       562.91 o                         
 -23   7   5         89.86        426.96       317.02 o                         
 -21   7   5       1419.32       1582.26       398.98 o                         
 -19   7   5         39.09        435.64       323.79 o                         
 -17   7   5       5418.10       5736.10       714.61 o                         
 -15   7   5      17983.93      19403.02       793.08 o                         
 -13   7   5         81.49        246.15       231.40 o                         
 -11   7   5       6780.22       7319.02       373.14 o                         
  -9   7   5      11206.64      11595.48       447.44 o                         
  -7   7   5       3259.53       3787.73       199.57 o                         
  -5   7   5        233.17        354.53       103.16 o                         
  -3   7   5       3257.17       2973.67       246.25 o                         
  -1   7   5      46458.86      47420.79      1079.53 o                         
   1   7   5      30454.67      30804.25      1411.85 o                         
   3   7   5        159.19        471.61       203.32 o                         
   5   7   5      11392.30      12818.12       677.05 o                         
   7   7   5       6726.27       6654.99       645.11 o                         
   9   7   5       2438.89       2547.60       414.06 o                         
  11   7   5       5120.15       4450.06       731.87 o                         
  13   7   5       3041.81       3156.62       465.63 o                         
  15   7   5         49.37       -146.66       536.92 o                         
  17   7   5        935.82       1296.27       539.20 o                         
  19   7   5        955.44        634.30       527.64 o                         
 -24   8   5       1143.87       1929.72       763.43 o                         
 -22   8   5      10966.71      11745.00      1609.18 o                         
 -20   8   5        888.16       1019.19       373.45 o                         
 -18   8   5       5170.65       4933.30       662.15 o                         
 -16   8   5       7728.23       8603.90       507.28 o                         
 -14   8   5       1540.71        689.45       391.52 o                         
 -12   8   5        121.18        313.04       223.15 o                         
 -10   8   5        379.15        238.47       102.56 o                         
  -8   8   5       2270.45       2232.54       267.15 o                         
  -6   8   5      95791.83      96381.34      1167.30 o                         
  -4   8   5       7784.29       7907.02       498.65 o                         
  -2   8   5       7470.80       7560.31       693.07 o                         
   0   8   5      77960.53      72721.56      2039.53 o                         
   2   8   5       7496.76       7456.06       424.70 o                         
   4   8   5       1038.44        971.77       324.81 o                         
   6   8   5      15212.89      16664.06       708.16 o                         
   8   8   5       5141.96       5535.33       409.28 o                         
  10   8   5      16316.52      15286.86       602.15 o                         
  12   8   5       3271.67       3623.09       463.81 o                         
  14   8   5       8253.51       7755.60       784.62 o                         
  16   8   5      27292.04      27233.56      2777.35 o                         
  18   8   5         37.23        685.00       510.34 o                         
 -23   9   5        530.06        223.77       329.99 o                         
 -21   9   5       1066.41       1207.04       473.31 o                         
 -19   9   5         22.68        401.57       324.74 o                         
 -17   9   5        132.26         -5.82       361.93 o                         
 -15   9   5      12971.68      11332.81      1388.47 o                         
 -13   9   5        847.20        961.48       334.36 o                         
 -11   9   5        216.46        223.86       106.25 o                         
  -9   9   5      36033.15      35358.03       784.63 o                         
  -7   9   5         16.62        192.09       101.63 o                         
  -5   9   5        481.39        595.52       195.60 o                         
  -3   9   5      15619.52      16386.85      1051.70 o                         
  -1   9   5       2681.81       2647.76       377.73 o                         
   1   9   5       7080.47       6602.87       476.54 o                         
   3   9   5       6298.75       5779.33       469.52 o                         
   5   9   5       2269.27       2533.23       443.02 o                         
   7   9   5      37664.96      37671.67       970.20 o                         
   9   9   5       5474.14       5536.63       603.76 o                         
  11   9   5        928.53       1206.99       337.75 o                         
  13   9   5       9269.57      10914.58      1205.20 o                         
  15   9   5        226.54       1010.87       583.13 o                         
  17   9   5         49.48        487.39       440.82 o                         
 -22  10   5        100.00        285.81       220.64 o                         
 -20  10   5       1023.46       1253.11       472.03 o                         
 -18  10   5        474.29        122.93       148.69 o                         
 -16  10   5        124.42        103.30       281.58 o                         
 -14  10   5       4737.77       5197.37      1861.44 o                         
 -12  10   5        110.23        181.46       137.53 o                         
 -10  10   5       5990.66       5906.03       402.70 o                         
  -8  10   5      15505.07      16298.41       617.89 o                         
  -6  10   5       1708.30       1823.05       425.03 o                         
  -4  10   5      15069.91      15007.02       724.33 o                         
  -2  10   5       3348.06       3422.22       529.75 o                         
   0  10   5       6706.59       7032.52       604.78 o                         
   2  10   5        467.35        519.92       307.77 o                         
   4  10   5       2059.45       2264.25       370.92 o                         
   6  10   5        831.18        577.27       341.87 o                         
   8  10   5       5427.75       5109.60       561.93 o                         
  10  10   5        979.51       1114.85       350.69 o                         
  12  10   5       5630.68       5748.20       902.16 o                         
  14  10   5       2682.23       1969.75       536.53 o                         
  16  10   5       4875.68       4332.43       654.41 o                         
  18  10   5        325.03        730.75       558.32 o                         
 -21  11   5          7.29        429.29       391.13 o                         
 -19  11   5       2051.92       2055.81       455.26 o                         
 -17  11   5        599.85        807.21       414.27 o                         
 -15  11   5       9301.93       9437.26      1066.01 o                         
 -13  11   5       7850.09       8474.97       640.53 o                         
 -11  11   5        178.47        128.95       135.14 o                         
  -9  11   5       6669.54       7402.03       688.81 o                         
  -7  11   5      10594.07      11860.74       719.27 o                         
  -5  11   5       4296.37       4519.07       627.00 o                         
  -3  11   5        243.67        429.84       284.70 o                         
  -1  11   5       7894.20       7429.70       533.45 o                         
   1  11   5       1484.66       1177.44       347.66 o                         
   3  11   5      11380.68      10755.42       511.28 o                         
   5  11   5       3552.23       3399.37       537.48 o                         
   7  11   5       3736.94       3841.58       456.68 o                         
   9  11   5      15039.23      15158.99       617.61 o                         
  11  11   5       5782.18       5758.71       647.61 o                         
  13  11   5       4921.94       5271.37       864.04 o                         
  15  11   5         20.86        488.48       377.16 o                         
  17  11   5         18.40        319.75       475.12 o                         
 -20  12   5        389.08        328.79       328.46 o                         
 -18  12   5       1585.93       1756.67       489.67 o                         
 -16  12   5       7523.50       7612.91       818.04 o                         
 -14  12   5        781.00        660.53       392.97 o                         
 -12  12   5         39.25        -65.21       280.06 o                         
 -10  12   5       2319.62       2549.45       411.48 o                         
  -8  12   5        498.42        504.70       259.70 o                         
  -6  12   5       8137.96       8392.83       636.62 o                         
  -4  12   5       4382.64       3738.61       508.18 o                         
  -2  12   5      10066.46       9763.64       556.12 o                         
   0  12   5      30833.26      33143.05      1194.71 o                         
   2  12   5          1.64        443.23       211.96 o                         
   4  12   5        242.86        770.57       311.68 o                         
   6  12   5       5526.82       5586.54       521.66 o                         
   8  12   5         21.83         32.18       270.91 o                         
  10  12   5        408.19        150.82       405.34 o                         
  12  12   5       1313.38       1299.08       578.71 o                         
  14  12   5        115.89         50.36       344.00 o                         
  16  12   5      12127.39      12714.43      1513.26 o                         
 -19  13   5        437.09        701.50       401.40 o                         
 -17  13   5        597.45        378.48       282.02 o                         
 -15  13   5        515.37        569.04       317.55 o                         
 -13  13   5        905.61        870.51       337.30 o                         
 -11  13   5       3487.74       3883.35       841.16 o                         
  -9  13   5      34173.51      35386.61      1153.39 o                         
  -7  13   5      14175.46      15127.12       685.54 o                         
  -5  13   5       5221.93       5359.21       527.80 o                         
  -3  13   5       4170.47       4428.09       439.67 o                         
  -1  13   5        179.76        140.84       319.42 o                         
   1  13   5        333.39        905.60       378.11 o                         
   3  13   5        122.02        147.52       268.50 o                         
   5  13   5         18.47        -12.06       299.86 o                         
   7  13   5      17587.48      17169.88       909.31 o                         
   9  13   5       1318.44       1023.01       447.23 o                         
  11  13   5       3112.89       2866.69       696.21 o                         
  13  13   5        576.95       1086.34       422.78 o                         
 -18  14   5       1789.32       1033.54       540.31 o                         
 -16  14   5         43.23        715.45       337.47 o                         
 -14  14   5       1157.04        487.79       315.75 o                         
 -12  14   5       1370.48       1493.10       543.23 o                         
 -10  14   5       5538.61       4640.84       874.37 o                         
  -8  14   5         39.19        300.92       239.71 o                         
  -6  14   5        190.29        432.63       280.79 o                         
  -4  14   5      14605.53      14615.36       733.97 o                         
  -2  14   5      11480.61      12277.29       716.11 o                         
   0  14   5        202.90        345.24       319.03 o                         
   2  14   5       4789.83       4410.79       525.82 o                         
   4  14   5      10581.24       9441.23       802.50 o                         
   6  14   5       1263.71        989.34       358.34 o                         
   8  14   5        230.60        -33.02       267.71 o                         
  10  14   5       5789.53       5381.73       761.37 o                         
  12  14   5      10947.02       8881.97      1153.18 o                         
 -17  15   5        881.21        364.32       737.34 o                         
 -15  15   5       5081.43       5313.57       906.59 o                         
 -13  15   5      12964.25      14236.20       957.48 o                         
 -11  15   5       2044.28       1310.59       604.46 o                         
  -9  15   5       3564.02       2552.38       643.08 o                         
  -7  15   5      10231.33       9865.40       680.96 o                         
  -5  15   5      10631.69      12010.56      1101.78 o                         
  -3  15   5        291.00        463.96       309.23 o                         
  -1  15   5         49.38         55.60       279.41 o                         
   1  15   5       2637.44       1905.18       497.51 o                         
   3  15   5      15303.99      16368.91       971.64 o                         
   5  15   5         26.55        125.67       323.59 o                         
   7  15   5       3304.16       3262.50       430.65 o                         
   9  15   5      10345.83      11502.47      1087.89 o                         
  11  15   5       4596.06       5121.37       733.48 o                         
 -14  16   5         23.83       -118.53       278.26 o                         
 -12  16   5        908.48       1315.55       438.92 o                         
 -10  16   5        223.15        415.12       286.90 o                         
  -8  16   5        296.47        253.59       382.25 o                         
  -6  16   5       2263.92       2128.05       568.10 o                         
  -4  16   5        267.87        321.61       273.79 o                         
  -2  16   5       6641.77       5028.52       748.17 o                         
   0  16   5        916.03        758.15       496.00 o                         
   2  16   5        510.62        384.93       269.20 o                         
   4  16   5       3504.98       2798.02       748.68 o                         
   6  16   5        344.29        359.99       283.87 o                         
   8  16   5       1029.27        693.22       406.30 o                         
 -11  17   5         26.81        633.85       395.86 o                         
  -9  17   5        403.52        497.73       324.93 o                         
  -7  17   5        165.90        194.47       262.47 o                         
  -5  17   5       4211.02       3442.15       669.66 o                         
  -3  17   5        450.43        322.92       322.65 o                         
  -1  17   5       1033.26        980.08       403.12 o                         
   1  17   5        436.71        369.93       409.68 o                         
   3  17   5        345.98        629.94       292.80 o                         
   5  17   5       2198.80       1738.09       491.47 o                         
   7  17   5        296.31        424.65       434.38 o                         
  -8  18   5        418.83        756.33       347.02 o                         
  -6  18   5       1240.99        849.42       443.27 o                         
  -4  18   5       9542.27      10360.64       854.67 o                         
  -2  18   5       9560.57       9817.59       908.59 o                         
   0  18   5       3445.53       4466.37       849.12 o                         
   2  18   5        259.03        331.32       353.34 o                         
 -26   0   6       3592.97       3792.99       833.01 o                         
 -24   0   6      13999.58      17486.42      1385.77 o                         
 -22   0   6       1241.03       1595.47       555.66 o                         
 -20   0   6       6858.33       6745.83       432.90 o                         
 -18   0   6      23235.37      27312.90      4779.17 o                         
 -16   0   6         92.30        142.52       118.11 o                         
 -14   0   6       1107.69        955.63       212.37 o                         
 -12   0   6      11166.30      11039.32       254.49 o                         
 -10   0   6      63381.57      62522.93      2521.26 o                         
  -8   0   6      32608.55      32691.43       934.96 o                         
  -6   0   6     101881.74      98921.20      2514.86 o                         
  -4   0   6      36334.40      34929.53       691.84 o                         
  -2   0   6      84339.91      80501.34      2798.45 o                         
   0   0   6      17186.81      16505.73       706.95 o                         
   2   0   6      40756.02      43596.66      1658.19 o                         
   4   0   6      46783.30      48562.77      1326.82 o                         
   6   0   6        561.26        749.82       441.26 o                         
   8   0   6         52.59        124.28       268.59 o                         
  10   0   6      22061.09      22291.24      1074.13 o                         
  12   0   6      21329.77      24156.05      1972.61 o                         
  14   0   6      16973.01      18802.20      1358.85 o                         
  16   0   6      44730.40      49077.21      1837.09 o                         
  18   0   6       2440.19       1161.91       523.30 o                         
  20   0   6         15.31         70.54       855.24 o                         
 -25   1   6         48.65        637.67       312.25 o                         
 -23   1   6        561.67        207.67       342.52 o                         
 -21   1   6       6639.48       7514.04       790.96 o                         
 -19   1   6       2289.46       2274.11       465.04 o                         
 -17   1   6         63.96        207.92       114.45 o                         
 -15   1   6      51433.30      50355.42       828.45 o                         
 -13   1   6        540.98        533.70        98.91 o                         
 -11   1   6       1602.71       1292.35       141.38 o                         
  -9   1   6      37504.59      37376.40       617.05 o                         
  -7   1   6        280.42        185.31        78.11 o                         
  -5   1   6       2705.22       2464.77       145.37 o                         
  -3   1   6       6556.02       6675.80       185.25 o                         
  -1   1   6      68725.55      71770.95       830.95 o                         
   1   1   6     152168.36     150010.38      2538.54 o                         
   3   1   6        956.48       1385.81       241.88 o                         
   5   1   6      22609.82      22773.52      1205.97 o                         
   7   1   6      40924.49      40004.71      2104.52 o                         
   9   1   6        763.54        209.48       299.75 o                         
  11   1   6        758.51        531.17       354.01 o                         
  13   1   6       6570.72       7012.07       585.62 o                         
  15   1   6       6933.58       7679.45       742.54 o                         
  17   1   6       4759.68       6326.02       928.14 o                         
  19   1   6         44.52        863.52       595.19 o                         
 -26   2   6        167.52       1623.50       744.10 o                         
 -24   2   6          7.21        290.19       342.02 o                         
 -22   2   6        206.62        241.80       136.57 o                         
 -20   2   6       1649.93        858.06       439.13 o                         
 -18   2   6      14648.94      12940.16       582.62 o                         
 -16   2   6         20.24        122.81       104.14 o                         
 -14   2   6       9590.20       8555.96       323.63 o                         
 -12   2   6      30101.37      29321.82       603.96 o                         
 -10   2   6       1360.72       1439.70       159.59 o                         
  -8   2   6       2400.13       2360.15       130.87 o                         
  -6   2   6      12495.28      11887.57       247.42 o                         
  -4   2   6       3227.97       3410.53       142.16 o                         
  -2   2   6      12198.41      12523.88       306.49 o                         
   0   2   6       1186.11       1679.83       222.12 o                         
   2   2   6       5734.22       6244.48       302.61 o                         
   4   2   6       5963.45       6665.72       417.61 o                         
   6   2   6       8238.10       9016.41       482.83 o                         
   8   2   6         10.41         46.28       267.53 o                         
  10   2   6       2161.10       2089.57       371.54 o                         
  12   2   6       1162.30        835.69       438.72 o                         
  14   2   6       2834.83       2600.19       683.89 o                         
  16   2   6       1556.05        961.41       363.91 o                         
  18   2   6        141.11        669.07       336.36 o                         
  20   2   6       1814.29       1457.49       446.44 o                         
 -25   3   6        399.44       1131.62       538.27 o                         
 -23   3   6       1393.81        997.84       418.24 o                         
 -21   3   6      11070.36      11336.57      1263.49 o                         
 -19   3   6       8579.55       7752.06       587.39 o                         
 -17   3   6        340.62        264.65       112.04 o                         
 -15   3   6      65760.25      65709.18      1208.56 o                         
 -13   3   6      21915.07      21974.21       560.50 o                         
 -11   3   6       1974.42       1298.95       166.12 o                         
  -9   3   6      26409.66      28337.09       530.10 o                         
  -7   3   6         17.01        131.38        50.74 o                         
  -5   3   6       5975.26       6248.26       192.70 o                         
  -3   3   6      19087.31      18008.42       305.72 o                         
  -1   3   6      22768.18      23706.01       419.53 o                         
   1   3   6      61859.16      59754.33       873.21 o                         
   3   3   6      70511.01      71966.25      2432.86 o                         
   5   3   6       1062.17        660.94       233.49 o                         
   7   3   6      53698.80      56158.66      1411.43 o                         
   9   3   6       3110.09       2223.80       412.35 o                         
  11   3   6        778.42       1000.64       286.83 o                         
  13   3   6        906.59        551.50       397.80 o                         
  15   3   6        767.07        706.38       332.98 o                         
  17   3   6        689.04        580.31       309.99 o                         
  19   3   6       1901.74       2327.25       624.05 o                         
 -26   4   6       1206.82        630.07       626.21 o                         
 -24   4   6      12557.85      13492.14       841.62 o                         
 -22   4   6        157.63        373.68       256.10 o                         
 -20   4   6       6592.70       6360.34       845.21 o                         
 -18   4   6        158.27        193.46       195.37 o                         
 -16   4   6       1604.54       1481.47       364.94 o                         
 -14   4   6        975.58        919.22       180.04 o                         
 -12   4   6      29709.85      28813.51       488.28 o                         
 -10   4   6       1400.38        881.35       136.19 o                         
  -8   4   6       8383.77       7991.90       369.49 o                         
  -6   4   6      48361.29      45438.60       684.15 o                         
  -4   4   6      34254.19      33800.65       686.07 o                         
  -2   4   6      53758.66      56170.74      1412.86 o                         
   0   4   6      15945.60      15257.57       498.50 o                         
   2   4   6       2143.04       2671.31       361.39 o                         
   4   4   6       1725.51       1504.33       333.81 o                         
   6   4   6         35.05        116.68       245.02 o                         
   8   4   6        640.67        573.11       305.20 o                         
  10   4   6      21326.09      21794.82      1336.81 o                         
  12   4   6      16593.15      16582.71       702.51 o                         
  14   4   6      12873.04      12247.43       822.42 o                         
  16   4   6       7059.68       7714.46       602.27 o                         
  18   4   6       1619.79       1468.79       715.69 o                         
  20   4   6        127.88        373.86       425.81 o                         
 -25   5   6       2173.28       2741.59       869.73 o                         
 -23   5   6        154.80        236.26       258.33 o                         
 -21   5   6       3192.87       2839.56       406.21 o                         
 -19   5   6       6583.13       5630.26      1050.88 o                         
 -17   5   6       5089.08       5104.16       729.67 o                         
 -15   5   6      11009.76      10893.78       608.71 o                         
 -13   5   6       5447.75       4746.78       615.82 o                         
 -11   5   6       1010.30        889.38       126.67 o                         
  -9   5   6       4002.77       3999.09       169.73 o                         
  -7   5   6       4357.98       4310.12       207.84 o                         
  -5   5   6      29808.54      29637.60       640.56 o                         
  -3   5   6      22131.25      23438.91       396.75 o                         
  -1   5   6      51147.89      52510.36       763.82 o                         
   1   5   6      49907.48      52786.06       862.98 o                         
   3   5   6      12909.84      13082.34       646.82 o                         
   5   5   6      18530.58      18874.09       831.45 o                         
   7   5   6       1348.70       1383.56       339.85 o                         
   9   5   6        444.32        659.35       275.17 o                         
  11   5   6       7126.68       7930.62       699.22 o                         
  13   5   6       2094.54       2067.32       488.16 o                         
  15   5   6       1671.65       1706.54       494.59 o                         
  17   5   6       3039.80       2558.87       509.56 o                         
  19   5   6        951.51        622.37       431.18 o                         
 -24   6   6         17.47        392.31       365.29 o                         
 -22   6   6      11477.28      12698.17       782.84 o                         
 -20   6   6       1342.42       1110.20       310.85 o                         
 -18   6   6       1942.77       1238.00       353.42 o                         
 -16   6   6        113.46        470.54       279.27 o                         
 -14   6   6       2213.08       2025.28       377.79 o                         
 -12   6   6      25686.90      28034.63       625.62 o                         
 -10   6   6       8240.97       8225.56       350.00 o                         
  -8   6   6       6143.29       6498.16       249.67 o                         
  -6   6   6      68638.64      68207.02      1421.99 o                         
  -4   6   6       5751.10       5593.10       275.55 o                         
  -2   6   6      11846.80      11321.63       503.54 o                         
   0   6   6      47354.00      47885.43      1451.46 o                         
   2   6   6        730.40       1208.26       249.49 o                         
   4   6   6       4100.81       4422.34       520.13 o                         
   6   6   6       6868.39       6666.77       574.04 o                         
   8   6   6       1306.37       2034.18       366.65 o                         
  10   6   6      10655.76       9830.54       623.40 o                         
  12   6   6      18654.95      16467.53       820.62 o                         
  14   6   6      12657.53      12559.10       749.42 o                         
  16   6   6       2812.92       2206.32       608.36 o                         
  18   6   6       2180.25       2290.80       778.91 o                         
 -25   7   6         41.76        356.44       398.85 o                         
 -23   7   6        488.86       1008.92       547.87 o                         
 -21   7   6       2253.29       2027.67       500.72 o                         
 -19   7   6      18249.53      21886.27      1471.19 o                         
 -17   7   6        751.49       1060.60       306.12 o                         
 -15   7   6      17139.35      17084.04       994.54 o                         
 -13   7   6      33829.05      34021.02      1020.39 o                         
 -11   7   6      29349.96      31452.96       633.77 o                         
  -9   7   6       2385.64       2559.96       200.06 o                         
  -7   7   6      16770.17      16134.09       585.31 o                         
  -5   7   6       3949.04       4051.68       312.36 o                         
  -3   7   6      52866.20      52539.90      2174.84 o                         
  -1   7   6       1388.50       1696.78       309.36 o                         
   1   7   6      27187.79      26882.71       981.91 o                         
   3   7   6      98984.21      94122.98      1590.45 o                         
   5   7   6      15856.20      15372.09       727.20 o                         
   7   7   6       1740.60       2161.86       389.17 o                         
   9   7   6      36312.30      36317.18      1952.35 o                         
  11   7   6       6224.11       6907.42       516.94 o                         
  13   7   6       1368.49       1256.96       349.18 o                         
  15   7   6        537.65       1251.70       630.32 o                         
  17   7   6         13.48        441.05       451.67 o                         
  19   7   6       6009.73       6633.83       920.59 o                         
 -24   8   6        803.29        790.66       469.44 o                         
 -22   8   6        320.54        142.53       266.48 o                         
 -20   8   6       1014.66        491.57       326.62 o                         
 -18   8   6       4284.92       3657.74       979.38 o                         
 -16   8   6       2147.79       1631.29       453.49 o                         
 -14   8   6       2590.30       2444.77       430.27 o                         
 -12   8   6      15716.14      16167.85       583.05 o                         
 -10   8   6          2.96         83.46       121.73 o                         
  -8   8   6       4019.13       4113.59       257.33 o                         
  -6   8   6       3185.32       3839.49       405.98 o                         
  -4   8   6       3831.15       4437.28       423.25 o                         
  -2   8   6       6760.50       6905.81       570.86 o                         
   0   8   6        221.26        423.53       284.73 o                         
   2   8   6        155.91        184.19       317.88 o                         
   4   8   6       6833.67       6559.18       605.35 o                         
   6   8   6       2388.48       2192.25       346.53 o                         
   8   8   6        105.90        339.10       218.43 o                         
  10   8   6        437.24        812.71       314.44 o                         
  12   8   6      15815.65      15756.23       779.53 o                         
  14   8   6      12486.72      11637.51       918.19 o                         
  16   8   6          9.57        815.00       453.91 o                         
  18   8   6          5.52        109.33       422.75 o                         
 -23   9   6         47.68         76.41       300.40 o                         
 -21   9   6        108.33         34.85       333.43 o                         
 -19   9   6      16343.95      17802.32      1249.09 o                         
 -17   9   6       1549.13       1422.26       422.81 o                         
 -15   9   6       2653.93       2849.09       576.67 o                         
 -13   9   6       5436.84       5574.02      1044.36 o                         
 -11   9   6      13308.34      12852.12       377.51 o                         
  -9   9   6       1968.59       2601.03       341.87 o                         
  -7   9   6        419.06        314.41       231.70 o                         
  -5   9   6       1947.59       2231.48       369.32 o                         
  -3   9   6      13437.07      14134.14      1181.56 o                         
  -1   9   6         33.35        330.26       264.58 o                         
   1   9   6        735.69        644.62       284.90 o                         
   3   9   6      27025.40      26708.10       834.02 o                         
   5   9   6       2760.62       2719.65       500.17 o                         
   7   9   6       5503.65       5278.11       504.98 o                         
   9   9   6      11423.33      11816.64       695.46 o                         
  11   9   6       2812.66       3032.03       522.80 o                         
  13   9   6         16.85        220.91       413.35 o                         
  15   9   6        652.06       1120.06       406.40 o                         
  17   9   6       1060.36        581.16       517.25 o                         
 -22  10   6       6824.79       7138.23       866.49 o                         
 -20  10   6        293.24        215.04       279.27 o                         
 -18  10   6         36.87        230.12       298.13 o                         
 -16  10   6        291.90        232.97       274.26 o                         
 -14  10   6       1706.95       1142.01       371.27 o                         
 -12  10   6      14243.10      14580.92      1057.56 o                         
 -10  10   6      37399.22      39836.11      1036.69 o                         
  -8  10   6      18155.76      18383.24       913.34 o                         
  -6  10   6      52505.27      55359.48      1785.04 o                         
  -4  10   6       5662.22       6476.67       539.98 o                         
  -2  10   6      14108.39      14598.03       783.51 o                         
   0  10   6      16860.49      17445.97      1038.63 o                         
   2  10   6        962.17       1013.98       296.07 o                         
   4  10   6        392.56        315.97       191.45 o                         
   6  10   6       8869.15       8350.75       777.06 o                         
   8  10   6       1279.42        876.61       373.26 o                         
  10  10   6      24974.60      25846.48      1074.80 o                         
  12  10   6       8357.54       6578.48      1851.69 o                         
  14  10   6       2802.27       2655.67       623.66 o                         
  16  10   6       8637.76       8469.04       968.80 o                         
 -21  11   6        569.53        512.16       389.93 o                         
 -19  11   6       6191.57       5171.96      1279.10 o                         
 -17  11   6       7255.25       6754.97       933.82 o                         
 -15  11   6       2755.14       2573.24       561.58 o                         
 -13  11   6      15822.76      16890.67      1384.31 o                         
 -11  11   6       6607.91       7601.00       413.18 o                         
  -9  11   6       4230.11       4583.09       474.75 o                         
  -7  11   6      29093.43      33266.93      1168.26 o                         
  -5  11   6       5970.93       6070.33       583.73 o                         
  -3  11   6      15293.26      15066.10       550.14 o                         
  -1  11   6       1482.61       1568.05       402.79 o                         
   1  11   6        897.36        422.63       313.86 o                         
   3  11   6      30168.96      28957.68      1297.33 o                         
   5  11   6       7270.13       6940.29       693.45 o                         
   7  11   6        385.20        247.49       255.67 o                         
   9  11   6       1383.36       1800.08       614.84 o                         
  11  11   6       6987.08       7847.41       768.25 o                         
  13  11   6       7166.71       7230.77       766.01 o                         
  15  11   6       1006.17        733.29       552.17 o                         
 -20  12   6         37.57        334.12       492.76 o                         
 -18  12   6        240.64        279.98       287.26 o                         
 -16  12   6       6513.52       5102.18       985.27 o                         
 -14  12   6       2512.11       2438.33       666.39 o                         
 -12  12   6       3003.31       3820.73       663.14 o                         
 -10  12   6      13703.01      13313.57       736.05 o                         
  -8  12   6        650.58        483.02       303.35 o                         
  -6  12   6      14220.12      14454.47       668.63 o                         
  -4  12   6         41.88        228.58       295.39 o                         
  -2  12   6       4201.62       3863.30       435.29 o                         
   0  12   6        151.71        331.59       274.19 o                         
   2  12   6        375.39        476.66       234.12 o                         
   4  12   6       1692.54       1409.39       324.84 o                         
   6  12   6       3692.95       3390.11       435.07 o                         
   8  12   6        683.89        493.68       301.78 o                         
  10  12   6       3886.43       3475.90       635.31 o                         
  12  12   6         33.19       1242.11       481.73 o                         
  14  12   6        343.42        609.31       542.44 o                         
 -19  13   6       4974.25       6074.13      1545.70 o                         
 -17  13   6        366.71        156.64       181.35 o                         
 -15  13   6      14182.88      13663.74      1204.95 o                         
 -13  13   6       1082.60       1009.22       427.23 o                         
 -11  13   6       1613.11       1626.72       512.34 o                         
  -9  13   6      16799.00      16326.19      1326.45 o                         
  -7  13   6      14383.03      12468.20      1109.97 o                         
  -5  13   6       1431.35       1238.38       383.63 o                         
  -3  13   6       1932.36       1843.74       494.05 o                         
  -1  13   6      10048.48      11573.89       750.25 o                         
   1  13   6      12593.67      11547.31       615.84 o                         
   3  13   6      16507.32      15963.87       948.64 o                         
   5  13   6        105.19        168.88       275.00 o                         
   7  13   6      27982.44      29297.76      1244.57 o                         
   9  13   6        529.36        259.96       218.99 o                         
  11  13   6         16.35        466.51       400.57 o                         
  13  13   6       2029.84       1853.24       634.76 o                         
 -18  14   6       2604.97       2272.98      1021.60 o                         
 -16  14   6        298.38        196.85       252.82 o                         
 -14  14   6          1.50        245.96       290.52 o                         
 -12  14   6       4321.18       6910.99      1792.93 o                         
 -10  14   6       1130.22       1529.54       603.68 o                         
  -8  14   6       2167.13       1860.87       420.97 o                         
  -6  14   6      12184.74      12122.62       805.25 o                         
  -4  14   6       3905.09       4001.87       509.58 o                         
  -2  14   6      10406.83      10458.66       697.53 o                         
   0  14   6         95.25         79.04       332.48 o                         
   2  14   6         41.32        116.15       286.94 o                         
   4  14   6          0.40       -100.82       275.61 o                         
   6  14   6       1961.58       1211.44       447.67 o                         
   8  14   6         30.31         57.61       302.64 o                         
  10  14   6       4059.39       5567.34       798.20 o                         
  12  14   6       1865.04       1663.62       763.39 o                         
 -15  15   6         72.03        242.34       357.66 o                         
 -13  15   6        286.20        476.64       371.90 o                         
 -11  15   6       2499.39       2245.32       754.88 o                         
  -9  15   6       1423.36       1492.39       452.65 o                         
  -7  15   6       6183.03       5996.85       715.27 o                         
  -5  15   6        101.54        394.92       271.73 o                         
  -3  15   6         99.23         -3.88       248.33 o                         
  -1  15   6       3708.02       3008.25       539.85 o                         
   1  15   6        221.00        617.26       254.45 o                         
   3  15   6          1.17        508.67       262.65 o                         
   5  15   6       2316.54       1719.18       400.63 o                         
   7  15   6       5303.02       4437.50       599.42 o                         
   9  15   6       3074.56       2114.74       611.68 o                         
 -14  16   6        388.04        599.72       379.54 o                         
 -12  16   6         31.98         96.01       241.99 o                         
 -10  16   6      10006.37      11140.12       963.42 o                         
  -8  16   6         49.43        522.78       398.34 o                         
  -6  16   6      14351.66      14356.91       969.31 o                         
  -4  16   6         34.09         51.83       274.48 o                         
  -2  16   6        325.92        637.63       324.16 o                         
   0  16   6       2386.18       2849.51       591.16 o                         
   2  16   6        654.02        687.79       364.26 o                         
   4  16   6        548.65        835.85       344.81 o                         
   6  16   6       4487.48       4115.26       974.17 o                         
   8  16   6         92.46        244.79       391.89 o                         
 -11  17   6        129.38        492.23       420.47 o                         
  -9  17   6      13139.79      12403.47      1281.45 o                         
  -7  17   6       9142.57       8851.50       691.04 o                         
  -5  17   6        258.90        353.84       256.52 o                         
  -3  17   6       1067.20        874.17       413.27 o                         
  -1  17   6       1855.67       2536.60       568.49 o                         
   1  17   6       5745.23       5677.46       723.09 o                         
   3  17   6       1490.65       1668.50       400.97 o                         
   5  17   6        352.86        287.58       309.43 o                         
  -6  18   6        123.04        340.84       298.11 o                         
  -4  18   6         25.97        825.42       335.82 o                         
  -2  18   6        496.88        495.68       331.94 o                         
   0  18   6        210.63        328.99       357.11 o                         
 -25   1   7       1657.06       1617.70      1229.22 o                         
 -23   1   7         49.66        574.80       311.64 o                         
 -21   1   7        823.31       1196.93       303.26 o                         
 -19   1   7      17338.39      18720.33       478.33 o                         
 -17   1   7        548.91        407.88       125.75 o                         
 -15   1   7       3284.70       3251.69       223.33 o                         
 -13   1   7       4026.15       4026.99       173.64 o                         
 -11   1   7         68.91         66.11        32.88 o                         
  -9   1   7         71.29        338.58        97.98 o                         
  -7   1   7       3026.40       2636.17       199.84 o                         
  -5   1   7       2084.19       1797.94       122.21 o                         
  -3   1   7     131954.75     136807.22      1697.36 o                         
  -1   1   7       6695.23       7569.09       337.81 o                         
   1   1   7      15001.03      13938.36       472.76 o                         
   3   1   7      45968.93      37758.43      1204.99 o                         
   5   1   7       2078.15       1681.90       298.78 o                         
   7   1   7       3040.86       3123.79       444.02 o                         
   9   1   7        908.80       1170.43       361.99 o                         
  11   1   7          1.07        995.70       427.51 o                         
  13   1   7       7939.68       7038.70       628.80 o                         
  15   1   7        355.02        447.49       353.01 o                         
  17   1   7       5253.02       5384.85       649.30 o                         
  19   1   7      20025.97      23774.90      1190.32 o                         
 -24   2   7        348.71        459.02       491.88 o                         
 -22   2   7      13169.28      12725.50       764.75 o                         
 -20   2   7      15470.53      14331.06       674.88 o                         
 -18   2   7       5395.59       5127.38       259.24 o                         
 -16   2   7       2957.10       2708.13       195.31 o                         
 -14   2   7        947.74        962.39       123.69 o                         
 -12   2   7      95593.87      94207.57      1510.74 o                         
 -10   2   7        188.60        263.43        77.52 o                         
  -8   2   7        128.39        119.47        76.00 o                         
  -6   2   7     130427.41     128624.87      2811.51 o                         
  -4   2   7       6157.59       6188.49       192.55 o                         
  -2   2   7       9210.24       9049.79       332.77 o                         
   0   2   7      40020.91      40420.13      1035.58 o                         
   2   2   7         66.37         66.71       169.28 o                         
   4   2   7      21024.25      20296.10       513.71 o                         
   6   2   7      36343.22      35456.29       889.34 o                         
   8   2   7        829.17       1108.86       267.59 o                         
  10   2   7      85580.85      87045.84      1251.33 o                         
  12   2   7        529.89        643.51       254.19 o                         
  14   2   7       1035.40       1349.46       429.61 o                         
  16   2   7       2602.81       2474.06       490.39 o                         
  18   2   7        203.23        472.17       343.82 o                         
 -25   3   7       1378.46       1051.41       607.85 o                         
 -23   3   7       2751.11       2276.15       364.39 o                         
 -21   3   7         17.75        322.51       220.52 o                         
 -19   3   7      12188.69      11293.33       602.26 o                         
 -17   3   7       9762.62       9809.28       327.16 o                         
 -15   3   7        520.58        435.08       114.84 o                         
 -13   3   7       6667.21       6445.12       165.21 o                         
 -11   3   7        198.33        121.14        75.05 o                         
  -9   3   7       2938.09       3129.84       176.23 o                         
  -7   3   7        371.13        323.06        61.15 o                         
  -5   3   7        258.67        385.13       115.03 o                         
  -3   3   7      37209.13      35295.00       990.32 o                         
  -1   3   7       1092.00        953.66       147.05 o                         
   1   3   7         19.39        129.73       125.78 o                         
   3   3   7      34458.08      33837.25       877.91 o                         
   5   3   7       7327.20       7939.06       589.81 o                         
   7   3   7         31.64          9.66       260.47 o                         
   9   3   7        115.21        293.50       283.77 o                         
  11   3   7       1358.43       1260.37       397.84 o                         
  13   3   7      11534.18      12394.61       874.14 o                         
  15   3   7       5682.24       6169.69       910.80 o                         
  17   3   7        269.94        256.96       384.83 o                         
  19   3   7       5054.87       5773.51       703.19 o                         
 -24   4   7       2554.87       2419.78       557.59 o                         
 -22   4   7       4243.05       4267.63       549.08 o                         
 -20   4   7       1997.13       2142.58       367.34 o                         
 -18   4   7        718.94        533.04       293.94 o                         
 -16   4   7      14447.76      14985.69       995.07 o                         
 -14   4   7       6412.37       6041.34       305.68 o                         
 -12   4   7       1330.30       1229.60       165.28 o                         
 -10   4   7      24054.52      23699.25       597.81 o                         
  -8   4   7       6872.58       6526.11       247.43 o                         
  -6   4   7       2360.77       2085.82       166.58 o                         
  -4   4   7       1000.29       1097.83       122.90 o                         
  -2   4   7      17331.98      17791.38       481.60 o                         
   0   4   7      17077.97      16980.68       524.70 o                         
   2   4   7       2390.04       2643.28       300.52 o                         
   4   4   7         43.94        342.22       127.59 o                         
   6   4   7      40405.47      40198.80      1253.91 o                         
   8   4   7       5211.14       4688.80       465.29 o                         
  10   4   7       3309.16       3080.01       523.40 o                         
  12   4   7      12675.66      11896.13       816.59 o                         
  14   4   7       3043.64       2237.26       581.14 o                         
  16   4   7        911.61        923.53       392.43 o                         
  18   4   7         13.41        421.31       386.23 o                         
 -25   5   7       1346.79       1329.72       551.80 o                         
 -23   5   7        532.75        612.44       396.80 o                         
 -21   5   7       9520.70       9992.46       677.38 o                         
 -19   5   7      26402.74      24988.75      1139.13 o                         
 -17   5   7        771.68        523.35       368.90 o                         
 -15   5   7      10648.01      10979.18       429.61 o                         
 -13   5   7       2785.07       2449.04       219.45 o                         
 -11   5   7        582.03        557.95       137.42 o                         
  -9   5   7       3388.26       3656.41       192.84 o                         
  -7   5   7      17062.30      16264.32       280.21 o                         
  -5   5   7       8628.29       7538.82       302.41 o                         
  -3   5   7      95616.23      94626.96      1182.57 o                         
  -1   5   7      10386.55      10520.62       317.35 o                         
   1   5   7      49465.07      47277.85      1423.84 o                         
   3   5   7      32691.28      33715.42      1026.04 o                         
   5   5   7       2266.55       2205.88       339.05 o                         
   7   5   7      23211.46      22939.95      1504.19 o                         
   9   5   7       3881.19       4407.85       455.74 o                         
  11   5   7        645.36        602.41       424.45 o                         
  13   5   7       7969.39       8702.40       768.21 o                         
  15   5   7       2069.36       2330.80       556.68 o                         
  17   5   7       8473.37       7339.74       812.14 o                         
  19   5   7       3767.41       5334.68       883.30 o                         
 -26   6   7        188.10        -98.57       479.32 o                         
 -24   6   7        119.85        315.59       424.72 o                         
 -22   6   7       6727.47       6559.38      1455.83 o                         
 -20   6   7       1217.77        982.52       297.01 o                         
 -18   6   7        629.35        673.70       254.42 o                         
 -16   6   7       2893.82       2851.94       564.90 o                         
 -14   6   7       4399.64       4903.01       429.84 o                         
 -12   6   7      12427.58      13222.04       543.20 o                         
 -10   6   7       7723.11       8116.52       385.28 o                         
  -8   6   7      10950.93      13428.29       738.60 o                         
  -6   6   7      53715.99      53465.80       779.34 o                         
  -4   6   7        200.95        145.24       119.71 o                         
  -2   6   7       2713.49       2676.77       290.23 o                         
   0   6   7       6796.15       7898.79       421.38 o                         
   2   6   7       2461.37       2471.00       446.63 o                         
   4   6   7       2256.28       2546.23       361.72 o                         
   6   6   7      29865.93      31503.19       972.30 o                         
   8   6   7      17924.86      18287.51       668.29 o                         
  10   6   7       1046.45       1014.15       313.56 o                         
  12   6   7       4367.26       3738.42       525.44 o                         
  14   6   7        257.26        345.23       327.27 o                         
  16   6   7       3018.68       3834.56       759.63 o                         
  18   6   7         38.66        294.84       389.98 o                         
 -25   7   7       3266.12       3410.58       937.79 o                         
 -23   7   7         66.71        392.24       413.53 o                         
 -21   7   7       2111.96       1754.77       474.90 o                         
 -19   7   7         55.56        255.61       184.67 o                         
 -17   7   7       1852.68       1769.59       389.56 o                         
 -15   7   7       1589.54       1367.83       382.30 o                         
 -13   7   7        264.99        293.89        89.37 o                         
 -11   7   7       1437.11       1267.95       221.00 o                         
  -9   7   7          6.15        163.59       119.29 o                         
  -7   7   7       7520.13       7017.43       312.03 o                         
  -5   7   7       1107.64        900.00       195.27 o                         
  -3   7   7        762.13        610.15       201.10 o                         
  -1   7   7      25161.23      25395.32       653.55 o                         
   1   7   7      14108.46      14186.22       687.37 o                         
   3   7   7         48.29        234.86       290.82 o                         
   5   7   7         37.82        406.39       292.14 o                         
   7   7   7       4881.77       4519.77       467.11 o                         
   9   7   7       3195.50       3299.10       503.76 o                         
  11   7   7        891.84       1259.47       395.79 o                         
  13   7   7       1506.49       1351.59       433.72 o                         
  15   7   7       5821.79       7328.87      1145.92 o                         
  17   7   7       8409.40       7163.70       938.42 o                         
 -24   8   7       3605.02       3652.69       836.34 o                         
 -22   8   7        218.11        216.48       345.70 o                         
 -20   8   7       1595.61       1605.21       456.93 o                         
 -18   8   7         10.38        186.76       287.47 o                         
 -16   8   7      24256.18      21931.43       999.23 o                         
 -14   8   7       8097.73       9062.42       554.75 o                         
 -12   8   7      12179.92      12503.03       533.20 o                         
 -10   8   7      76950.37      83613.82      2049.23 o                         
  -8   8   7      54072.29      56397.05      1374.65 o                         
  -6   8   7       5062.90       4557.74       709.44 o                         
  -4   8   7       9813.08      10848.74       588.12 o                         
  -2   8   7      20250.37      18881.68      1462.20 o                         
   0   8   7      16507.02      15672.60       842.77 o                         
   2   8   7        942.84        716.39       296.33 o                         
   4   8   7       7307.49       6714.01       530.24 o                         
   6   8   7      14615.29      14083.40       776.63 o                         
   8   8   7        492.83        347.34       315.67 o                         
  10   8   7      11299.06      10339.84       610.66 o                         
  12   8   7       7681.77       7059.94       862.46 o                         
  14   8   7       4166.28       3969.01       730.59 o                         
  16   8   7       4360.51       4999.84       794.49 o                         
 -23   9   7         71.75        984.21       566.28 o                         
 -21   9   7       2972.07       2863.35       785.20 o                         
 -19   9   7       5778.26       7054.01       690.73 o                         
 -17   9   7        422.69        110.49       238.50 o                         
 -15   9   7      11555.52      11995.65       733.65 o                         
 -13   9   7       3427.67       2896.97       507.21 o                         
 -11   9   7       3636.37       3238.82       365.52 o                         
  -9   9   7      12642.82      13044.45       590.96 o                         
  -7   9   7      17551.04      18767.85       610.61 o                         
  -5   9   7      18401.65      19077.54       663.16 o                         
  -3   9   7      24320.92      22511.89       873.03 o                         
  -1   9   7         48.02        171.63       229.33 o                         
   1   9   7      19911.57      19166.61       676.79 o                         
   3   9   7       4517.92       3591.35       556.74 o                         
   5   9   7      13996.82      14250.16       728.01 o                         
   7   9   7      19819.03      19752.62       648.57 o                         
   9   9   7       1917.00       2079.38       417.16 o                         
  11   9   7       5667.88       5045.12       866.02 o                         
  13   9   7        196.22        525.90       472.07 o                         
  15   9   7       3194.62       4214.60       717.50 o                         
 -22  10   7        105.40         52.94       297.18 o                         
 -20  10   7        917.39        571.36       472.73 o                         
 -18  10   7        114.86         45.55       353.11 o                         
 -16  10   7       1605.43       1172.74       482.99 o                         
 -14  10   7       4512.70       4737.00       887.26 o                         
 -12  10   7       8991.73       9078.87       425.40 o                         
 -10  10   7        892.23        544.39       221.00 o                         
  -8  10   7        449.97        495.61       224.52 o                         
  -6  10   7       1324.28       1406.32       349.19 o                         
  -4  10   7        506.79        497.98       278.64 o                         
  -2  10   7        192.10        368.32       209.35 o                         
   0  10   7        442.14        771.57       336.77 o                         
   2  10   7      11972.34      12729.88       716.04 o                         
   4  10   7        749.49        622.36       310.26 o                         
   6  10   7       1829.57       1813.59       354.91 o                         
   8  10   7        266.24        665.63       297.40 o                         
  10  10   7       3843.24       3538.83       558.14 o                         
  12  10   7        118.52        278.41       489.95 o                         
  14  10   7       1354.53        851.30       461.98 o                         
  16  10   7       1736.36        900.13       524.70 o                         
 -21  11   7       4522.67       3578.13       765.31 o                         
 -19  11   7       1326.59       1190.54       597.56 o                         
 -17  11   7       1691.26        920.66       518.71 o                         
 -15  11   7       3180.66       2467.83       499.60 o                         
 -13  11   7       3331.95       2509.19       636.03 o                         
 -11  11   7       2282.58       2400.61       662.33 o                         
  -9  11   7       1609.91       1394.98       391.75 o                         
  -7  11   7       3225.65       2808.48       509.25 o                         
  -5  11   7       2189.20       2427.91       660.64 o                         
  -3  11   7      16023.29      17717.83       997.43 o                         
  -1  11   7      11909.30      11586.63       512.27 o                         
   1  11   7      21246.86      18407.67      1188.87 o                         
   3  11   7      13455.40      13092.95       588.64 o                         
   5  11   7       3394.31       2947.85       588.47 o                         
   7  11   7        212.29        175.90       215.16 o                         
   9  11   7       3535.32       2373.88       499.61 o                         
  11  11   7        917.57       1075.80       533.41 o                         
  13  11   7        265.37        484.32       432.86 o                         
  15  11   7       2688.67       1949.28       618.02 o                         
 -20  12   7        370.88        225.40       313.93 o                         
 -18  12   7         40.28        497.87       671.52 o                         
 -16  12   7      13241.57      14497.35      1355.74 o                         
 -14  12   7       7623.74       7642.12      1042.77 o                         
 -12  12   7       4766.04       3871.41       696.87 o                         
 -10  12   7       5099.50       5001.84       872.50 o                         
  -8  12   7       3837.98       3753.21       577.24 o                         
  -6  12   7       8701.12       9595.77       607.11 o                         
  -4  12   7       2818.31       2677.31       499.54 o                         
  -2  12   7       2554.60       2627.55       449.03 o                         
   0  12   7        459.30       1041.05       353.17 o                         
   2  12   7         28.36        287.73       307.40 o                         
   4  12   7       1514.34       1596.36       458.62 o                         
   6  12   7      17306.98      18101.98       959.09 o                         
   8  12   7        910.28        806.45       338.55 o                         
  10  12   7      17242.85      16940.19      1148.67 o                         
  12  12   7       2778.95       1732.52       586.86 o                         
 -19  13   7        618.99        963.37       724.62 o                         
 -17  13   7         66.79        303.43       552.62 o                         
 -15  13   7       3046.18       2906.44       830.80 o                         
 -13  13   7         64.73       -100.26       319.59 o                         
 -11  13   7       1879.29       1504.95       407.92 o                         
  -9  13   7       6855.23       6575.99       577.32 o                         
  -7  13   7       2576.51       2843.74       516.08 o                         
  -5  13   7       3402.16       3448.69       592.54 o                         
  -3  13   7         10.72        124.06       260.67 o                         
  -1  13   7         12.97        -50.22       280.48 o                         
   1  13   7       8757.33       8771.45       767.71 o                         
   3  13   7       1608.04       1687.84       478.54 o                         
   5  13   7       4198.97       3697.62       544.04 o                         
   7  13   7       1021.88       1299.12       397.95 o                         
   9  13   7       4233.19       4061.60       825.03 o                         
  11  13   7       9882.23      12760.85      1241.37 o                         
 -18  14   7       4680.85       3937.61      1208.11 o                         
 -16  14   7         62.04        -60.19       562.29 o                         
 -14  14   7      11910.23      12854.12      1392.50 o                         
 -12  14   7      32273.15      32875.55      1467.94 o                         
 -10  14   7       1175.13       1202.65       531.25 o                         
  -8  14   7       3465.17       3297.99       546.83 o                         
  -6  14   7       4315.40       5320.13       637.89 o                         
  -4  14   7         83.43        410.86       325.26 o                         
  -2  14   7          9.57        200.97       297.19 o                         
   0  14   7       2738.58       3187.06       592.61 o                         
   2  14   7      15936.28      16326.30       703.28 o                         
   4  14   7       6231.10       6690.50       658.96 o                         
   6  14   7         48.36        306.52       259.97 o                         
   8  14   7       1913.80       2572.23      1182.35 o                         
  10  14   7       8244.67       8238.39       871.84 o                         
 -15  15   7       4850.74       4184.68       875.44 o                         
 -13  15   7       1063.91        829.37       488.20 o                         
 -11  15   7       2966.69       2080.64       602.10 o                         
  -9  15   7       4980.15       5119.06       924.01 o                         
  -7  15   7         37.18         24.69       296.85 o                         
  -5  15   7        433.43        643.79       296.94 o                         
  -3  15   7      27882.12      30980.58      1745.35 o                         
  -1  15   7        497.15        238.43       324.15 o                         
   1  15   7       5927.14       6427.36       783.07 o                         
   3  15   7      15912.55      19690.12      1794.98 o                         
   5  15   7       7414.05       7223.31       593.07 o                         
   7  15   7         43.59        367.57       389.35 o                         
   9  15   7        553.63         87.92       573.99 o                         
 -14  16   7        505.79       1193.93       435.02 o                         
 -12  16   7       5079.56       3471.64      1616.29 o                         
 -10  16   7        300.50        -19.05       387.59 o                         
  -8  16   7       1823.43       1847.81       615.25 o                         
  -6  16   7       1202.82       1052.30       663.26 o                         
  -4  16   7         75.20        188.15       345.06 o                         
  -2  16   7         83.11        858.25       360.80 o                         
   0  16   7         31.14        478.84       269.60 o                         
   2  16   7         44.79        494.95       260.41 o                         
   4  16   7        188.63        255.00       376.85 o                         
   6  16   7       1226.29       1551.08       717.17 o                         
 -11  17   7       2092.76        960.86       574.53 o                         
  -9  17   7       4205.54       4934.19       870.28 o                         
  -7  17   7        447.93        353.31       423.71 o                         
  -5  17   7         47.69        264.10       270.97 o                         
  -3  17   7        432.05        235.60       201.75 o                         
  -1  17   7       2777.00       1999.76       494.62 o                         
   1  17   7       3189.50       2510.18       532.13 o                         
   3  17   7       1423.59       1248.22       446.71 o                         
 -22   0   8      10894.76      13873.17      1247.58 o                         
 -20   0   8      13337.10      12197.98      1709.99 o                         
 -18   0   8      16143.05      16719.45       952.84 o                         
 -16   0   8      36184.87      38117.78      1386.78 o                         
 -14   0   8       6720.61       6809.31       399.82 o                         
 -12   0   8      36019.56      34169.32       929.66 o                         
 -10   0   8      48303.68      46476.48      1409.93 o                         
  -8   0   8      51333.20      52672.84      1597.41 o                         
  -6   0   8       6310.54       5111.26       457.11 o                         
  -4   0   8       3121.81       2320.15       182.34 o                         
  -2   0   8       3669.08       3565.45       315.44 o                         
   2   0   8        569.93        681.59       332.43 o                         
   4   0   8      24723.87      23803.87      1201.68 o                         
   6   0   8      54287.30      53744.96      1993.35 o                         
   8   0   8      23343.10      22237.15      2054.01 o                         
  10   0   8       3503.28       3825.85      1075.57 o                         
  12   0   8      20933.16      23401.26      2171.91 o                         
  14   0   8       2498.66       2779.43       723.58 o                         
  16   0   8       2801.77       1643.35       664.70 o                         
  18   0   8          7.86        402.33       475.65 o                         
 -23   1   8        828.70        431.00       431.97 o                         
 -21   1   8         64.10        359.08       266.17 o                         
 -19   1   8       7135.69       7427.43       374.35 o                         
 -17   1   8        646.20        501.88       134.63 o                         
 -15   1   8        844.21        741.29       124.76 o                         
 -13   1   8       1004.20        747.04       109.69 o                         
 -11   1   8       2713.90       2859.13       229.81 o                         
  -9   1   8      56561.75      54610.39       806.82 o                         
  -7   1   8       8264.47       8150.68       314.15 o                         
  -5   1   8      54751.80      60253.42      1032.97 o                         
  -3   1   8       1095.70       1962.36       163.39 o                         
  -1   1   8       5063.65       5776.40       290.69 o                         
   1   1   8       9271.87       8429.20       310.34 o                         
   3   1   8       2716.54       2455.10       375.38 o                         
   5   1   8        704.69        873.01       237.28 o                         
   7   1   8       2273.10       2683.89       472.12 o                         
   9   1   8       2441.54       2502.97       469.25 o                         
  11   1   8       2966.80       2613.48       528.11 o                         
  13   1   8       6152.31       5521.51       704.36 o                         
  15   1   8       3993.69       4210.17       607.71 o                         
  17   1   8       7551.17       7046.27      1014.88 o                         
  19   1   8        779.29        708.22       478.07 o                         
 -22   2   8        197.77        327.10       220.86 o                         
 -20   2   8       3380.19       2600.44       344.78 o                         
 -18   2   8      12951.44      12312.71       549.98 o                         
 -16   2   8        862.08        577.63       117.47 o                         
 -14   2   8         93.49        167.95        60.32 o                         
 -12   2   8       2902.55       2431.81       285.10 o                         
 -10   2   8        244.54        226.65        86.27 o                         
  -8   2   8        213.19        144.77        93.88 o                         
  -6   2   8       2157.67       1998.47       124.75 o                         
  -4   2   8       5435.17       5604.44       237.16 o                         
  -2   2   8       2339.86       2372.99       170.03 o                         
   0   2   8      35040.21      37935.93       598.90 o                         
   2   2   8       1768.51       2102.02       315.55 o                         
   4   2   8       6556.57       5388.02       347.48 o                         
   6   2   8         25.18        193.36       267.70 o                         
   8   2   8        188.11        162.37       256.28 o                         
  10   2   8       6128.11       5126.07       505.62 o                         
  12   2   8        423.54        602.56       285.63 o                         
  14   2   8         61.47        303.54       310.53 o                         
  16   2   8       1438.53        913.70       460.02 o                         
  18   2   8        174.01        261.59       433.83 o                         
 -23   3   8        447.07        631.43       338.74 o                         
 -21   3   8       8809.04       9403.05       859.78 o                         
 -19   3   8        362.53        529.60       222.59 o                         
 -17   3   8       1418.09       1317.12       275.26 o                         
 -15   3   8       1345.64       1052.97       168.37 o                         
 -13   3   8       4583.89       4170.23       160.15 o                         
 -11   3   8         70.26        209.31       111.09 o                         
  -9   3   8     157450.84     166795.03      1807.31 o                         
  -7   3   8       4351.30       3565.99       163.20 o                         
  -5   3   8      18606.98      17825.57       333.28 o                         
  -3   3   8      52322.85      48415.55      1869.90 o                         
  -1   3   8       1963.04       1706.72       193.24 o                         
   1   3   8      37619.41      37354.33       736.46 o                         
   3   3   8        148.96        235.63       226.69 o                         
   5   3   8         49.35        230.86       261.85 o                         
   7   3   8       5004.65       5120.38       573.10 o                         
   9   3   8       1823.62       1719.76       350.74 o                         
  11   3   8        114.76        396.97       252.78 o                         
  13   3   8      24052.93      25820.41      1567.23 o                         
  15   3   8       4548.40       4380.04       700.76 o                         
  17   3   8       9513.14       8854.66       725.41 o                         
 -24   4   8       1290.56        700.50       653.75 o                         
 -22   4   8       6607.55       7266.27      2047.25 o                         
 -20   4   8       5587.64       4453.24       417.25 o                         
 -18   4   8      11836.84      12107.99       607.64 o                         
 -16   4   8       7794.41       8293.95       304.64 o                         
 -14   4   8       4751.33       4877.99       323.73 o                         
 -12   4   8      13815.39      13126.69       462.79 o                         
 -10   4   8      52331.31      53615.12       655.05 o                         
  -8   4   8      26902.79      28271.35       345.93 o                         
  -6   4   8       3215.70       3055.95       272.95 o                         
  -4   4   8       8045.51       7474.82       244.90 o                         
  -2   4   8        118.93        165.29       103.41 o                         
   0   4   8      33520.45      34359.51       831.51 o                         
   2   4   8          8.79        226.32       221.45 o                         
   4   4   8      32851.34      31440.76      1026.63 o                         
   6   4   8      40933.25      41127.82      1049.10 o                         
   8   4   8      12086.14      11675.29       587.11 o                         
  10   4   8        114.23        573.96       310.91 o                         
  12   4   8      10469.40      10945.61       863.72 o                         
  14   4   8       6547.77       6465.71      1141.55 o                         
  16   4   8       2284.52       1625.89       588.06 o                         
  18   4   8         85.98        727.20       443.67 o                         
 -23   5   8       1465.36       1373.45       503.18 o                         
 -21   5   8         36.66        199.81       260.00 o                         
 -19   5   8       1093.14        815.42       308.84 o                         
 -17   5   8         91.30        113.58       152.59 o                         
 -15   5   8         16.23         68.76       101.42 o                         
 -13   5   8       4956.97       4658.34       286.30 o                         
 -11   5   8       1501.32       1792.98       226.78 o                         
  -9   5   8       1872.64       2163.40       193.71 o                         
  -7   5   8       4320.65       4615.92       216.11 o                         
  -5   5   8        209.25        316.67       107.05 o                         
  -3   5   8       1443.95       1110.03       186.25 o                         
  -1   5   8        358.32        399.89       147.91 o                         
   1   5   8       1578.61       2012.26       336.24 o                         
   3   5   8       4083.33       4042.63       554.14 o                         
   5   5   8       5331.98       5947.80       535.23 o                         
   7   5   8        104.98        432.65       300.35 o                         
   9   5   8       3034.68       3118.90       456.45 o                         
  11   5   8        148.92        192.15       189.19 o                         
  13   5   8        279.69        447.25       269.05 o                         
  15   5   8        582.33        708.14       493.44 o                         
  17   5   8       3082.26       3372.03       714.84 o                         
 -24   6   8       2302.45       2473.23       684.61 o                         
 -22   6   8         15.34        -26.12       396.30 o                         
 -20   6   8       4447.49       3890.17      1498.24 o                         
 -18   6   8      20772.08      22353.05       971.25 o                         
 -16   6   8       3957.88       4379.23       852.94 o                         
 -14   6   8       3591.96       3693.59       234.79 o                         
 -12   6   8      43265.00      45496.34      1646.96 o                         
 -10   6   8       4238.53       3740.11       341.70 o                         
  -8   6   8      11572.65      11668.70       520.13 o                         
  -6   6   8      21161.33      22327.16       419.05 o                         
  -4   6   8      11401.27      10880.61       565.78 o                         
  -2   6   8      30100.09      28147.22       710.32 o                         
   0   6   8        906.17       1148.03       257.00 o                         
   2   6   8      39094.00      41045.77      1229.28 o                         
   4   6   8      81985.68      80735.72      1965.02 o                         
   6   6   8       7078.23       6592.15       497.09 o                         
   8   6   8        167.44        284.82       254.57 o                         
  10   6   8      30148.21      29898.83      1137.13 o                         
  12   6   8       5320.83       5868.38       631.00 o                         
  14   6   8       2473.27       1308.86       543.71 o                         
  16   6   8       1081.00       1919.38       619.38 o                         
 -25   7   8       2678.47       4747.76      1081.37 o                         
 -23   7   8        947.04        634.02       501.06 o                         
 -21   7   8      12498.88      14468.31      2594.70 o                         
 -19   7   8       2073.20       1276.12       392.19 o                         
 -17   7   8        141.55        304.33       268.07 o                         
 -15   7   8       4244.25       5560.12       927.41 o                         
 -13   7   8       7707.57       7946.92       237.70 o                         
 -11   7   8       2189.92       2175.89       168.89 o                         
  -9   7   8      31170.93      29315.59       684.20 o                         
  -7   7   8       8830.64       8765.83       437.56 o                         
  -5   7   8      35077.05      35660.98       729.40 o                         
  -3   7   8      24178.21      22820.93       549.05 o                         
  -1   7   8        466.45        337.72       260.45 o                         
   1   7   8      25471.10      23215.12       737.02 o                         
   3   7   8       3127.78       4252.21       661.03 o                         
   5   7   8       1189.92       1021.16       334.00 o                         
   7   7   8      14920.07      15516.63       682.38 o                         
   9   7   8         68.02        257.60       300.87 o                         
  11   7   8         23.62        -12.98       289.20 o                         
  13   7   8      13142.87      13825.14      1260.51 o                         
  15   7   8       3142.69       2631.92       516.17 o                         
  17   7   8       5143.05       6161.55       885.08 o                         
 -24   8   8        440.15        733.96       438.54 o                         
 -22   8   8        800.91        506.80       502.99 o                         
 -20   8   8        274.02        375.71       458.33 o                         
 -18   8   8       6926.39       5660.83       747.05 o                         
 -16   8   8        990.09        728.25       339.70 o                         
 -14   8   8        205.77        176.33       101.94 o                         
 -12   8   8      17666.05      18309.39       819.18 o                         
 -10   8   8        227.11        353.18       138.26 o                         
  -8   8   8       1026.00        876.47       236.74 o                         
  -6   8   8        436.02        558.57       238.46 o                         
  -4   8   8        961.91       1134.09       432.51 o                         
  -2   8   8       1952.81       2599.57       402.57 o                         
   0   8   8          6.66        350.72       258.13 o                         
   2   8   8       1368.74       1525.35       317.46 o                         
   4   8   8       7664.02       8575.77       545.24 o                         
   6   8   8       3021.59       2836.98       460.92 o                         
   8   8   8       7588.10       7466.96       632.22 o                         
  10   8   8        872.82        835.48       302.49 o                         
  12   8   8        137.61        609.73       299.81 o                         
  14   8   8         58.02        690.31       474.47 o                         
  16   8   8         56.91        407.36       455.66 o                         
 -23   9   8       3728.51       4281.10       956.09 o                         
 -21   9   8       1530.60       1806.21       582.00 o                         
 -19   9   8       1656.38       1986.03       483.57 o                         
 -17   9   8       6098.03       4222.34       896.38 o                         
 -15   9   8        573.66        680.59       316.44 o                         
 -13   9   8       6272.92       5925.59       516.63 o                         
 -11   9   8       3985.83       4867.23       409.15 o                         
  -9   9   8        954.73        937.10       303.93 o                         
  -7   9   8      24793.69      24492.09       767.53 o                         
  -5   9   8       7123.83       6612.88       562.87 o                         
  -3   9   8      18607.20      19062.65       806.65 o                         
  -1   9   8       3343.42       3253.77       523.77 o                         
   1   9   8       1477.49       1221.75       319.68 o                         
   3   9   8       1200.85        829.79       350.51 o                         
   5   9   8       1740.11       1944.22       458.43 o                         
   7   9   8         19.57        152.26       247.96 o                         
   9   9   8       8286.10       7603.84       921.65 o                         
  11   9   8        130.25        210.46       312.37 o                         
  13   9   8       3419.59       2744.37       606.46 o                         
  15   9   8         85.19        667.83       628.19 o                         
 -22  10   8         28.29        319.98       376.96 o                         
 -20  10   8       1042.97        801.86       522.50 o                         
 -18  10   8      16309.36      17274.22      1338.58 o                         
 -16  10   8       3891.79       4186.71       862.59 o                         
 -14  10   8         39.31        293.22       176.09 o                         
 -12  10   8      37074.73      38971.49       915.43 o                         
 -10  10   8        163.15        237.36       199.74 o                         
  -8  10   8         21.60        333.44       193.92 o                         
  -6  10   8      12279.37      12495.56       641.35 o                         
  -4  10   8      10410.20      10048.07       619.75 o                         
  -2  10   8       9018.57       9038.30       624.90 o                         
   0  10   8       4781.54       5175.41       577.66 o                         
   2  10   8      12533.00      12494.10       625.94 o                         
   4  10   8      79339.84      84916.61      2305.08 o                         
   6  10   8        453.09        748.32       297.98 o                         
   8  10   8        685.67        485.98       328.27 o                         
  10  10   8      19174.28      19418.01       892.80 o                         
  12  10   8       2544.55       1968.99       589.73 o                         
  14  10   8        379.71        124.15       476.19 o                         
 -21  11   8       9133.64       9787.03      2014.93 o                         
 -19  11   8        147.27        180.18       384.72 o                         
 -17  11   8        882.73        264.28       477.14 o                         
 -15  11   8        305.14        107.50       284.89 o                         
 -13  11   8         78.65        104.59       332.11 o                         
 -11  11   8        128.71        324.75       181.06 o                         
  -9  11   8      15538.53      16745.45       600.65 o                         
  -7  11   8         10.63        224.25       276.71 o                         
  -5  11   8      17629.34      18240.56       569.96 o                         
  -3  11   8       2598.66       2956.14       522.79 o                         
  -1  11   8       4133.06       4114.46       492.18 o                         
   1  11   8       7247.34       6890.04       605.73 o                         
   3  11   8        125.46         67.46       303.78 o                         
   5  11   8       4605.02       4628.29       475.41 o                         
   7  11   8        907.80       1139.30       360.16 o                         
   9  11   8        140.66        304.27       295.98 o                         
  11  11   8        313.64        550.65       580.01 o                         
  13  11   8       5862.33       4495.73      1156.32 o                         
 -20  12   8        110.58        283.73       328.46 o                         
 -18  12   8        778.05        876.60       541.91 o                         
 -16  12   8      13923.64      14796.03      2256.06 o                         
 -14  12   8       2394.62       2696.51       615.49 o                         
 -12  12   8       4007.83       3770.83       670.10 o                         
 -10  12   8       8039.05       7832.47       501.73 o                         
  -8  12   8      20676.04      19670.45      1112.09 o                         
  -6  12   8       1220.11        707.22       367.20 o                         
  -4  12   8        115.24        216.30       282.94 o                         
  -2  12   8       3578.35       3996.72       570.17 o                         
   0  12   8      14436.76      15998.67       795.33 o                         
   2  12   8       4022.14       4377.87       552.40 o                         
   4  12   8       3702.76       3412.64       693.86 o                         
   6  12   8      18632.09      18339.99      1450.62 o                         
   8  12   8      10627.72      10121.93       962.95 o                         
  10  12   8         86.48        620.17       701.49 o                         
  12  12   8       1319.19       1580.51       614.82 o                         
 -19  13   8       3385.72       4746.01      1906.64 o                         
 -17  13   8       1115.51       1527.05       609.13 o                         
 -15  13   8        144.28        453.37       312.10 o                         
 -13  13   8       2150.35       1166.18       419.56 o                         
 -11  13   8          0.87        374.96       294.84 o                         
  -9  13   8      25054.09      27965.89      1421.66 o                         
  -7  13   8        834.87       1110.94       324.48 o                         
  -5  13   8       6817.77       7288.07       881.50 o                         
  -3  13   8      30805.22      33325.06      1368.45 o                         
  -1  13   8       2300.18       2455.63       467.75 o                         
   1  13   8       1450.26        962.90       340.29 o                         
   3  13   8        345.15        375.29       334.68 o                         
   5  13   8       1367.52       1185.04       380.27 o                         
   7  13   8       1025.58        748.39       363.04 o                         
   9  13   8       8717.42       8617.13       791.85 o                         
  11  13   8       1205.06        921.52       476.05 o                         
 -18  14   8       2873.45       2970.02      1378.97 o                         
 -16  14   8        836.36        371.28       477.87 o                         
 -14  14   8       2545.02       1733.23       472.79 o                         
 -12  14   8       3569.64       5096.03       858.30 o                         
 -10  14   8       3343.34       2089.02       554.09 o                         
  -8  14   8       1150.09       1128.96       352.43 o                         
  -6  14   8         81.18        420.83       283.66 o                         
  -4  14   8        606.06        648.79       354.28 o                         
  -2  14   8         16.81         44.64       321.27 o                         
   0  14   8       8421.84       7992.41       850.57 o                         
   2  14   8         70.37        138.14       205.80 o                         
   4  14   8      10973.02      10508.68       709.95 o                         
   6  14   8        731.54        570.64       285.94 o                         
   8  14   8        247.74         -9.12       395.78 o                         
 -15  15   8       2345.06       1440.12       737.79 o                         
 -13  15   8         73.03        570.28       353.70 o                         
 -11  15   8         96.77        392.66       309.46 o                         
  -9  15   8        465.91        802.28       531.08 o                         
  -7  15   8       2203.48       1703.95       451.23 o                         
  -5  15   8          5.53        294.61       258.12 o                         
  -3  15   8       1841.11       1460.78       507.76 o                         
  -1  15   8       2175.02       2580.97       576.07 o                         
   1  15   8        106.34        283.93       355.65 o                         
   3  15   8          5.49        229.38       342.84 o                         
   5  15   8        267.88        576.63       294.43 o                         
   7  15   8       1291.09       1741.78       475.95 o                         
 -12  16   8        201.67        203.03       316.86 o                         
 -10  16   8       2033.70       2171.51       526.83 o                         
  -8  16   8       3350.27       2775.65       568.62 o                         
  -6  16   8        108.04        252.09       309.60 o                         
  -4  16   8       1955.63       2200.58       495.72 o                         
  -2  16   8       3931.33       4214.97       750.70 o                         
   0  16   8      25495.10      25114.15       829.84 o                         
   2  16   8       4689.64       3698.60       591.72 o                         
   4  16   8        577.97        639.17       301.45 o                         
  -9  17   8       4253.84       3936.89      1843.83 o                         
  -7  17   8       2115.65       1919.49       630.26 o                         
  -5  17   8       4602.68       3932.40       662.33 o                         
  -3  17   8       6798.81       6591.82       803.84 o                         
  -1  17   8       1462.81       1251.58       591.60 o                         
   1  17   8         85.99        467.35       379.37 o                         
 -21   1   9       4990.07       4566.92      1064.51 o                         
 -19   1   9       1853.23       1821.84       315.58 o                         
 -17   1   9       1495.52       1313.70       287.89 o                         
 -15   1   9       3435.28       3020.18       241.54 o                         
 -13   1   9      31061.06      31990.15       768.61 o                         
 -11   1   9      21646.45      20820.83       659.06 o                         
  -9   1   9       9227.69       8294.76       188.44 o                         
  -7   1   9      25739.10      25143.19       441.77 o                         
  -5   1   9      47322.80      46858.24       717.05 o                         
  -3   1   9      35854.93      37359.41       820.39 o                         
  -1   1   9      54152.38      55718.36      1167.81 o                         
   1   1   9       8135.81       8761.62       480.05 o                         
   3   1   9      13512.61      12241.40       635.64 o                         
   5   1   9       3748.69       3493.83       446.63 o                         
   7   1   9       5321.54       5214.97       583.76 o                         
   9   1   9      20329.21      20227.85       822.31 o                         
  11   1   9       4406.25       3852.28       644.26 o                         
  13   1   9      14480.18      15718.95      1128.14 o                         
  15   1   9        992.45       1301.16       450.98 o                         
  17   1   9        157.87        294.27       360.99 o                         
 -22   2   9       2872.46       3447.03       762.46 o                         
 -20   2   9       2416.35       2189.99       366.02 o                         
 -18   2   9      21804.61      23202.20       498.09 o                         
 -16   2   9      18663.76      17932.78       404.86 o                         
 -14   2   9       4934.66       4753.87       286.78 o                         
 -12   2   9      13973.21      14493.01       544.96 o                         
 -10   2   9       4528.22       4563.83       258.04 o                         
  -8   2   9      25382.25      26098.31       737.70 o                         
  -6   2   9        164.80        149.72        80.11 o                         
  -4   2   9      32112.45      32267.11       861.97 o                         
  -2   2   9      66230.73      66830.96       927.87 o                         
   0   2   9      54565.19      52790.01       864.71 o                         
   2   2   9        146.58        427.55       205.19 o                         
   4   2   9      50462.92      49385.24      1305.05 o                         
   6   2   9       3749.48       3037.82       405.34 o                         
   8   2   9       6712.57       7499.80       619.23 o                         
  10   2   9      13415.18      12510.37       843.97 o                         
  12   2   9      12656.51      12414.41       983.76 o                         
  14   2   9       9381.95       8956.99       961.01 o                         
  16   2   9         78.67        314.30       370.63 o                         
 -23   3   9       1609.21        997.29       574.02 o                         
 -21   3   9       5133.51       4840.37       741.20 o                         
 -19   3   9         19.14        577.22       337.51 o                         
 -17   3   9        262.12        299.23       126.79 o                         
 -15   3   9       6043.32       6128.80       327.96 o                         
 -13   3   9      11451.46      11209.31       494.03 o                         
 -11   3   9      41565.62      42276.42       665.62 o                         
  -9   3   9       5606.26       5999.80       254.96 o                         
  -7   3   9      31645.99      33467.30       511.11 o                         
  -5   3   9      12284.76      12711.64       448.20 o                         
  -3   3   9        430.12        402.01       114.48 o                         
  -1   3   9        732.44        613.21       169.51 o                         
   1   3   9       7747.19       7655.37       407.01 o                         
   3   3   9      15770.49      15670.80       774.98 o                         
   5   3   9      13872.39      15008.76       993.81 o                         
   7   3   9       1117.85        574.05       349.04 o                         
   9   3   9       3722.17       3792.73       540.06 o                         
  11   3   9       1263.56       1162.76       337.92 o                         
  13   3   9        214.84        426.32       235.18 o                         
  15   3   9         20.68        179.72       356.18 o                         
  17   3   9         70.93        480.53       377.04 o                         
 -24   4   9       2231.65       1448.59       632.97 o                         
 -22   4   9       5651.46       7360.99      1945.30 o                         
 -20   4   9         13.33         90.53       231.84 o                         
 -18   4   9       1188.71        809.87       255.29 o                         
 -16   4   9      11857.06      12444.11       325.42 o                         
 -14   4   9        852.06        630.94        95.73 o                         
 -12   4   9       3513.99       3460.61       297.53 o                         
 -10   4   9       4046.85       4623.50       263.60 o                         
  -8   4   9       9122.94       8801.89       338.08 o                         
  -6   4   9      20388.12      20341.45       367.05 o                         
  -4   4   9         13.04         42.10        89.01 o                         
  -2   4   9        773.52        614.78       148.97 o                         
   0   4   9      64334.00      64662.58      1640.18 o                         
   2   4   9      11405.09      12432.46       716.39 o                         
   4   4   9        290.68        357.55       237.97 o                         
   6   4   9      19067.94      18962.39       690.32 o                         
   8   4   9        109.26        605.76       347.60 o                         
  10   4   9        749.21        924.69       305.17 o                         
  12   4   9       2509.80       2716.25       679.70 o                         
  14   4   9       1981.29       1799.80       468.16 o                         
  16   4   9       5939.79       4119.44      1179.07 o                         
 -23   5   9        110.83        154.27       335.84 o                         
 -21   5   9          7.71        395.07       371.57 o                         
 -19   5   9       2924.38       1996.68       480.77 o                         
 -17   5   9       1970.94       2223.81       378.69 o                         
 -15   5   9      12296.08      12371.83       421.26 o                         
 -13   5   9       7397.01       7014.54       287.30 o                         
 -11   5   9       7726.43       7529.53       353.13 o                         
  -9   5   9      67904.65      67213.23      1572.53 o                         
  -7   5   9       6984.31       7200.24       460.78 o                         
  -5   5   9       6986.95       6837.07       334.04 o                         
  -3   5   9      66036.43      67405.85      1026.14 o                         
  -1   5   9      18104.51      18635.46       865.82 o                         
   1   5   9      10617.48      10613.78       607.73 o                         
   3   5   9         71.42        582.85       302.46 o                         
   5   5   9       3376.22       3545.44       497.77 o                         
   7   5   9      33718.31      35539.11      1298.69 o                         
   9   5   9      21475.75      21001.15       889.62 o                         
  11   5   9       8149.18       8594.47       781.56 o                         
  13   5   9      16439.66      16094.28      1364.42 o                         
  15   5   9         45.99        524.24       481.57 o                         
 -24   6   9       2480.92       1024.35       571.12 o                         
 -22   6   9         52.14        165.39       437.59 o                         
 -20   6   9          5.49        234.20       315.16 o                         
 -18   6   9       4711.80       5351.47       882.29 o                         
 -16   6   9       7191.03       6742.50       600.69 o                         
 -14   6   9       2883.77       2831.45       422.98 o                         
 -12   6   9       4209.36       4148.39       287.78 o                         
 -10   6   9         34.81         -0.17        65.78 o                         
  -8   6   9       5949.07       5915.43       395.09 o                         
  -6   6   9         20.11         24.63       119.11 o                         
  -4   6   9       6094.19       6072.49       410.21 o                         
  -2   6   9      11522.32      10922.38       626.43 o                         
   0   6   9      26198.03      26593.99      1420.08 o                         
   2   6   9      16626.79      17177.68       646.26 o                         
   4   6   9        174.02        330.58       326.83 o                         
   6   6   9       5213.82       5269.85       553.67 o                         
   8   6   9          0.26        500.70       366.02 o                         
  10   6   9       2358.42       1408.18       366.44 o                         
  12   6   9       2037.29       1767.08       428.77 o                         
  14   6   9        408.64        711.59       287.78 o                         
  16   6   9       1955.02       1672.39       524.26 o                         
 -25   7   9       1439.33       1791.65       825.28 o                         
 -23   7   9        167.52        324.09       366.72 o                         
 -21   7   9       2726.57       3310.34       801.59 o                         
 -19   7   9        141.67        856.69       409.26 o                         
 -17   7   9        852.28        740.42       410.99 o                         
 -15   7   9      11640.69      11383.01       658.03 o                         
 -13   7   9         46.64         62.70       130.42 o                         
 -11   7   9      15855.16      15969.02       830.43 o                         
  -9   7   9      39604.56      45422.86      1303.72 o                         
  -7   7   9       1209.07       1523.09       229.53 o                         
  -5   7   9        556.58        633.09       153.48 o                         
  -3   7   9       1847.83       1956.23       308.38 o                         
  -1   7   9       5137.32       5233.05       440.36 o                         
   1   7   9         76.60        339.93       273.22 o                         
   3   7   9       3565.24       3286.32       428.44 o                         
   5   7   9       2768.70       3720.79       511.28 o                         
   7   7   9       5486.06       5179.30       578.05 o                         
   9   7   9        259.64         13.59       318.71 o                         
  11   7   9         54.80        115.37       320.94 o                         
  13   7   9       5925.32       6656.84       989.35 o                         
  15   7   9          6.13        399.39       483.12 o                         
 -24   8   9        714.83       1378.04       933.51 o                         
 -22   8   9      11380.39      11114.01      1604.13 o                         
 -20   8   9         26.49        571.37       515.07 o                         
 -18   8   9       5328.61       6577.38      1230.19 o                         
 -16   8   9      14956.86      17829.31      1554.89 o                         
 -14   8   9       2875.99       2418.80       341.32 o                         
 -12   8   9       6293.54       6425.78       491.69 o                         
 -10   8   9       1417.88       1449.15       231.68 o                         
  -8   8   9       1393.05       1433.39       237.96 o                         
  -6   8   9      27264.86      28379.15       965.58 o                         
  -4   8   9       5262.24       6221.32       626.69 o                         
  -2   8   9      12970.05      12297.80       786.55 o                         
   0   8   9      27182.98      29343.12       771.51 o                         
   2   8   9       5272.22       5393.79       605.91 o                         
   4   8   9       4235.98       4373.29       518.07 o                         
   6   8   9      20377.19      22262.98      1111.82 o                         
   8   8   9       5267.72       5465.87       655.81 o                         
  10   8   9        826.26       1091.99       392.89 o                         
  12   8   9       1402.46       1394.96       816.81 o                         
  14   8   9       2181.34       1401.52       646.11 o                         
 -23   9   9        645.47        835.97       373.74 o                         
 -21   9   9        208.14         34.56       564.84 o                         
 -19   9   9       6564.40       6851.59      1051.85 o                         
 -17   9   9       4078.79       5931.39       704.00 o                         
 -15   9   9       9918.09      11598.52       895.65 o                         
 -13   9   9         78.86         34.78       166.39 o                         
 -11   9   9       1290.31       1208.03       315.37 o                         
  -9   9   9      31442.77      31412.92      1094.02 o                         
  -7   9   9       1695.75       1171.07       346.49 o                         
  -5   9   9         74.90          2.85       183.97 o                         
  -3   9   9      26629.94      27967.70      1002.31 o                         
  -1   9   9        458.77        419.98       319.16 o                         
   1   9   9         20.74        158.05       296.75 o                         
   3   9   9        247.10        418.32       215.75 o                         
   5   9   9        553.05        540.45       390.43 o                         
   7   9   9      10792.84      10737.46       863.26 o                         
   9   9   9       5635.45       6137.14       788.33 o                         
  11   9   9         58.06        247.72       214.72 o                         
  13   9   9      11175.73      12067.76      1702.67 o                         
 -22  10   9       3332.40       2370.38       674.04 o                         
 -20  10   9        992.64        359.26       398.76 o                         
 -18  10   9        626.44        963.55       530.74 o                         
 -16  10   9       1879.36       1672.06       556.84 o                         
 -14  10   9        966.32        575.97       521.61 o                         
 -12  10   9          3.67        316.75       240.67 o                         
 -10  10   9       1348.23       1714.38       299.49 o                         
  -8  10   9        318.64        400.73       215.78 o                         
  -6  10   9       9064.77       9703.61       469.73 o                         
  -4  10   9        498.53        650.50       281.72 o                         
  -2  10   9          2.82         43.97       273.38 o                         
   0  10   9       8561.75       8856.56       489.30 o                         
   2  10   9       9227.35       8634.11       608.25 o                         
   4  10   9      10434.16       9847.94       842.76 o                         
   6  10   9         32.12        314.02       292.40 o                         
   8  10   9       1474.55       1264.48       345.70 o                         
  10  10   9         40.53        148.03       301.29 o                         
  12  10   9         96.94         75.11       464.74 o                         
 -21  11   9         22.99        272.58       351.95 o                         
 -19  11   9         67.93        495.85       433.70 o                         
 -17  11   9         29.60        244.35       508.72 o                         
 -15  11   9       2354.28       1469.81       525.64 o                         
 -13  11   9      11154.99      11328.04       857.37 o                         
 -11  11   9        300.42        453.56       248.62 o                         
  -9  11   9       6906.12       7723.03       699.93 o                         
  -7  11   9       6511.30       6688.44       519.42 o                         
  -5  11   9       3481.08       3976.53       449.79 o                         
  -3  11   9       3136.29       2611.17       595.29 o                         
  -1  11   9       1244.93        816.19       320.60 o                         
   1  11   9       1153.84       1076.98       299.61 o                         
   3  11   9       2503.89       2617.09       760.32 o                         
   5  11   9       4061.55       3704.94       482.34 o                         
   7  11   9       2332.79       2266.71       498.18 o                         
   9  11   9       6480.95       5795.64       766.05 o                         
  11  11   9       3880.78       2878.89       751.74 o                         
 -20  12   9       1447.57       2257.77       756.65 o                         
 -18  12   9       1982.07       1462.88       693.37 o                         
 -16  12   9       8627.89       9465.91      1032.97 o                         
 -14  12   9       2164.50       1301.99       494.22 o                         
 -12  12   9       2331.98       1580.11       387.60 o                         
 -10  12   9       1119.27        816.13       273.87 o                         
  -8  12   9       9428.32       9412.99       545.03 o                         
  -6  12   9       4694.70       4571.43       468.55 o                         
  -4  12   9        150.84        247.82       297.65 o                         
  -2  12   9       7616.27       7415.53       770.76 o                         
   0  12   9      18954.95      17152.75      1231.50 o                         
   2  12   9        180.60        543.17       321.40 o                         
   4  12   9       2465.50       2442.29       404.18 o                         
   6  12   9       3433.03       3984.07       498.39 o                         
   8  12   9        329.17        501.73       243.14 o                         
  10  12   9         45.90        292.09       369.22 o                         
 -19  13   9       4293.94       4621.64       943.04 o                         
 -17  13   9       1366.98       1109.98       482.23 o                         
 -15  13   9       1505.54        875.53       857.17 o                         
 -13  13   9       2476.48       2213.99       583.32 o                         
 -11  13   9        223.50        292.09       329.40 o                         
  -9  13   9       7254.79       7997.56       702.48 o                         
  -7  13   9       1257.56       1547.25       409.80 o                         
  -5  13   9        152.69        395.07       277.86 o                         
  -3  13   9       6598.23       7777.95       723.92 o                         
  -1  13   9       4158.28       5257.22       653.98 o                         
   1  13   9       7030.74       6697.33       559.00 o                         
   3  13   9       1615.39       1525.40       406.17 o                         
   5  13   9        803.15        692.60       362.05 o                         
   7  13   9       1189.10       1098.31       347.84 o                         
   9  13   9        576.40        412.33       362.15 o                         
 -16  14   9        135.18         40.41       561.94 o                         
 -14  14   9        740.00        619.84       557.36 o                         
 -12  14   9       1818.03       1251.47       514.23 o                         
 -10  14   9       4486.92       3810.47       652.10 o                         
  -8  14   9        596.63        636.56       329.75 o                         
  -6  14   9        862.90        963.18       353.58 o                         
  -4  14   9       5175.32       4625.22       632.62 o                         
  -2  14   9       3076.68       3500.44       518.44 o                         
   0  14   9        760.35        387.88       151.49 o                         
   2  14   9       7596.86       6469.33       902.61 o                         
   4  14   9      19447.65      19015.21      1764.60 o                         
   6  14   9       2832.49       2972.45       530.59 o                         
   8  14   9         52.36        385.88       456.58 o                         
 -15  15   9        233.11        724.33       976.03 o                         
 -13  15   9       6769.13       7442.36      1044.08 o                         
 -11  15   9        229.72        137.42       349.38 o                         
  -9  15   9      12322.90      12417.57       781.77 o                         
  -7  15   9       2027.25       2163.76       457.53 o                         
  -5  15   9       6795.37       7127.00       618.31 o                         
  -3  15   9         38.87        562.80       309.32 o                         
  -1  15   9       1445.72        828.78       320.27 o                         
   1  15   9       8018.47       7834.33      1468.48 o                         
   3  15   9       5454.00       5043.59       779.72 o                         
   5  15   9        189.86        334.76       323.47 o                         
 -12  16   9       2004.32       1222.33       806.03 o                         
 -10  16   9        270.14        422.19       728.16 o                         
  -8  16   9       2373.56       2689.82       761.58 o                         
  -6  16   9         10.10         71.49       204.57 o                         
  -4  16   9        118.44       -101.36       332.77 o                         
  -2  16   9       1796.59       1718.22       472.59 o                         
   0  16   9       1992.48       2095.56       592.76 o                         
   2  16   9          6.13        205.96       270.46 o                         
  -5  17   9       2971.19       2514.20       555.70 o                         
  -3  17   9        668.63        532.15       320.74 o                         
 -20   0  10       3302.01       2250.67       749.90 o                         
 -18   0  10      41602.50      44343.71      1412.83 o                         
 -16   0  10         66.33        179.04       170.08 o                         
 -14   0  10       5011.15       4570.92       543.10 o                         
 -12   0  10        318.72        864.90       397.18 o                         
 -10   0  10      10193.14      10320.81      1020.48 o                         
  -8   0  10       3540.71       3029.07       323.33 o                         
  -6   0  10      76129.39      71422.72      1305.16 o                         
  -4   0  10        123.02        195.52       145.69 o                         
  -2   0  10      99046.18      96714.30      1100.55 o                         
   0   0  10        542.66        291.96       329.22 o                         
   2   0  10       1291.31       1040.29       337.85 o                         
   4   0  10      10885.39      10588.80      1144.43 o                         
   6   0  10        453.28        188.62       493.36 o                         
   8   0  10        509.59        429.42       301.02 o                         
  10   0  10       7554.52       7821.41      1022.61 o                         
  12   0  10       2623.48       2531.06       962.02 o                         
  14   0  10       8996.45       9476.74      1837.07 o                         
  16   0  10      27063.44      28728.84      1806.14 o                         
 -21   1  10       3392.37       2183.02      1015.65 o                         
 -19   1  10        701.92        555.17       297.21 o                         
 -17   1  10        393.86        310.79        97.67 o                         
 -15   1  10      31501.97      32856.71       752.59 o                         
 -13   1  10        616.27        461.61       108.82 o                         
 -11   1  10          5.62        102.23        99.23 o                         
  -9   1  10      43437.21      44801.30      1058.40 o                         
  -7   1  10       2243.76       2102.00       170.68 o                         
  -5   1  10        689.11        593.42       104.91 o                         
  -3   1  10        736.19        640.83       135.49 o                         
  -1   1  10       7050.30       8010.33       642.32 o                         
   1   1  10      21531.44      22785.94       821.68 o                         
   3   1  10        328.88        266.55       229.42 o                         
   5   1  10       2338.18       2409.92       461.13 o                         
   7   1  10      33361.74      33057.70      1245.17 o                         
   9   1  10         76.49        238.62       474.70 o                         
  11   1  10         75.50        459.51       252.14 o                         
  13   1  10       3665.54       3585.32       564.93 o                         
  15   1  10        253.42        780.73       360.25 o                         
 -22   2  10       3588.92       2465.20      1409.93 o                         
 -20   2  10        499.60        267.68       261.89 o                         
 -18   2  10       6273.71       5933.88       402.09 o                         
 -16   2  10        265.68        322.73       179.66 o                         
 -14   2  10         57.32        135.32       133.20 o                         
 -12   2  10        681.00        614.80       136.69 o                         
 -10   2  10       7568.04       7466.60       254.66 o                         
  -8   2  10       1520.24       1488.53       181.22 o                         
  -6   2  10      13276.76      12515.80       486.11 o                         
  -4   2  10       4333.83       4413.98       318.15 o                         
  -2   2  10        384.44        420.87       157.40 o                         
   0   2  10       1169.47        675.91       275.50 o                         
   2   2  10        829.25        482.43       222.94 o                         
   4   2  10       2236.57       2110.01       369.07 o                         
   6   2  10         17.17        203.90       259.67 o                         
   8   2  10       1778.32       1852.31       517.77 o                         
  10   2  10       1167.01        553.85       193.51 o                         
  12   2  10        241.61        546.40       306.35 o                         
  14   2  10       1740.00        884.11       412.87 o                         
  16   2  10       1717.04       1291.36       424.31 o                         
 -23   3  10        259.68        -23.19       408.77 o                         
 -21   3  10        702.01        750.87       451.29 o                         
 -19   3  10       6367.18       6066.31       893.82 o                         
 -17   3  10       1193.72       1411.70       305.26 o                         
 -15   3  10      60982.26      61359.63      1339.12 o                         
 -13   3  10       3552.07       3579.89       307.67 o                         
 -11   3  10        337.76        374.80       137.73 o                         
  -9   3  10      52024.86      51818.70      1345.42 o                         
  -7   3  10        460.25        389.04        80.60 o                         
  -5   3  10       6137.87       5737.86       245.19 o                         
  -3   3  10       7177.00       7037.60       386.50 o                         
  -1   3  10        115.91        113.20       165.14 o                         
   1   3  10      18007.84      17838.17       730.19 o                         
   3   3  10       9971.81      10471.09       659.92 o                         
   5   3  10         53.95        170.22       247.36 o                         
   7   3  10      74644.52      76493.45      2287.14 o                         
   9   3  10        248.29        875.41       398.85 o                         
  11   3  10       1032.69        855.42       376.41 o                         
  13   3  10       1724.39       1687.87       426.54 o                         
  15   3  10        900.54        981.48       397.58 o                         
 -22   4  10       3414.62       4937.17       859.10 o                         
 -20   4  10         79.72        582.62       299.39 o                         
 -18   4  10       1114.64       1464.36       376.13 o                         
 -16   4  10         41.50        230.47       204.88 o                         
 -14   4  10       4383.90       4449.53       325.66 o                         
 -12   4  10       2493.52       2487.38       269.19 o                         
 -10   4  10       2562.71       2601.13       391.11 o                         
  -8   4  10       1132.82        921.65       164.77 o                         
  -6   4  10      71287.28      70959.22       963.19 o                         
  -4   4  10       4497.74       4129.39       341.29 o                         
  -2   4  10      11214.11      10311.19       578.85 o                         
   0   4  10      23644.09      21805.28       723.45 o                         
   2   4  10        400.33        280.76       309.31 o                         
   4   4  10      11041.14      11054.53       756.28 o                         
   6   4  10         28.69        358.51       237.09 o                         
   8   4  10        487.15        745.95       289.60 o                         
  10   4  10      14510.15      14487.83       891.80 o                         
  12   4  10         29.44        117.40       222.01 o                         
  14   4  10       1572.11       1663.43       938.28 o                         
  16   4  10       7020.72       7484.42      1324.08 o                         
 -23   5  10        180.74         40.59       508.31 o                         
 -21   5  10       1527.39       1518.25       472.87 o                         
 -19   5  10       2878.74       2513.86       693.26 o                         
 -17   5  10       1180.02        714.09       261.33 o                         
 -15   5  10       4824.20       5079.28       596.15 o                         
 -13   5  10      11046.23      11309.50       555.63 o                         
 -11   5  10       6358.19       6477.99       548.27 o                         
  -9   5  10      18196.79      17828.22       454.39 o                         
  -7   5  10      10624.63      10171.93       472.03 o                         
  -5   5  10       4217.62       3777.99       325.86 o                         
  -3   5  10        112.85        107.05        80.78 o                         
  -1   5  10        492.06        614.74       234.86 o                         
   1   5  10       9403.11       9747.29       632.23 o                         
   3   5  10      19983.54      20287.32       732.13 o                         
   5   5  10      33645.27      32392.53      1295.97 o                         
   7   5  10      10028.32       9980.14       666.59 o                         
   9   5  10       1461.57       1163.20       355.49 o                         
  11   5  10       1823.90       1448.07       395.63 o                         
  13   5  10        198.81        508.95       283.27 o                         
  15   5  10        331.91        699.38       382.02 o                         
 -24   6  10        465.91        748.93       855.24 o                         
 -22   6  10      10120.53       9059.70      3360.06 o                         
 -20   6  10       1135.45       1097.87       453.09 o                         
 -18   6  10        112.33          3.10       332.69 o                         
 -16   6  10       1732.31       1782.87       508.46 o                         
 -14   6  10       2376.09       2053.50       471.31 o                         
 -12   6  10       9050.71       8753.38       442.16 o                         
 -10   6  10        110.00         97.70        68.53 o                         
  -8   6  10       2295.48       2711.58       262.45 o                         
  -6   6  10      27948.22      27422.82       639.76 o                         
  -4   6  10       8301.82       8211.61       545.46 o                         
  -2   6  10      18324.88      19391.31       741.18 o                         
   0   6  10      38599.84      38308.41       952.53 o                         
   2   6  10       1027.25        968.80       374.70 o                         
   4   6  10       9147.97       9866.71       505.81 o                         
   6   6  10        826.31        687.34       330.05 o                         
   8   6  10        169.79        174.59       322.25 o                         
  10   6  10       1940.40       2102.71       541.09 o                         
  12   6  10       2598.07       1812.56       466.42 o                         
  14   6  10       2922.50       1798.55       577.07 o                         
 -25   7  10        451.29        290.88       280.25 o                         
 -23   7  10       1538.49       2408.19       872.63 o                         
 -21   7  10        211.90         62.75       560.01 o                         
 -19   7  10      16912.17      18619.16      1079.28 o                         
 -17   7  10       5941.02       5749.75      1236.83 o                         
 -15   7  10      13175.82      15096.63       651.00 o                         
 -13   7  10       7421.39       8091.99       501.01 o                         
 -11   7  10      16382.89      15851.63       537.36 o                         
  -9   7  10       4712.22       4464.22       431.80 o                         
  -7   7  10       9856.98       9498.66       426.04 o                         
  -5   7  10      16466.82      16542.11       558.49 o                         
  -3   7  10      18219.90      19330.27       648.66 o                         
  -1   7  10        293.24        445.38       261.23 o                         
   1   7  10      11059.73      11772.12       664.30 o                         
   3   7  10      22935.44      23356.03       664.87 o                         
   5   7  10       5561.47       5742.05       486.69 o                         
   7   7  10       7128.22       7065.27       562.16 o                         
   9   7  10      17984.52      18207.88       687.93 o                         
  11   7  10       9459.25       9354.08       735.16 o                         
  13   7  10        205.15        268.93       300.13 o                         
 -24   8  10         16.15        662.93       655.20 o                         
 -22   8  10       2520.03       2297.06       877.46 o                         
 -20   8  10        277.16        480.41       444.15 o                         
 -18   8  10       5535.59       6730.50      1192.50 o                         
 -16   8  10        365.52        308.58       528.28 o                         
 -14   8  10        299.38        342.27       181.66 o                         
 -12   8  10         22.08        386.51       232.67 o                         
 -10   8  10        383.66        447.99       206.18 o                         
  -8   8  10        643.51        599.82       216.87 o                         
  -6   8  10       6246.60       6028.37       411.41 o                         
  -4   8  10       5603.78       5174.30       611.43 o                         
  -2   8  10        390.77        219.97       245.51 o                         
   0   8  10         18.22         16.31       261.75 o                         
   2   8  10        227.47        337.18       254.97 o                         
   4   8  10       1829.09       1210.97       338.79 o                         
   6   8  10          0.34         71.43       232.27 o                         
   8   8  10          8.95        232.32       326.45 o                         
  10   8  10       3860.99       4430.20       611.78 o                         
  12   8  10         45.56        416.02       374.09 o                         
  14   8  10        517.44        570.52       631.42 o                         
 -23   9  10        486.90       -281.21       669.69 o                         
 -21   9  10        828.55       1053.86       673.56 o                         
 -19   9  10       6434.65       6235.45      1033.05 o                         
 -17   9  10        312.77        610.46       602.53 o                         
 -15   9  10        882.46       1642.31       591.37 o                         
 -13   9  10      11510.70      13205.93       706.61 o                         
 -11   9  10      17356.77      17293.80       838.99 o                         
  -9   9  10        161.81        265.27       200.77 o                         
  -7   9  10         14.19         23.60       194.36 o                         
  -5   9  10        662.55        445.00       220.81 o                         
  -3   9  10       4027.63       4527.30       484.41 o                         
  -1   9  10        471.78        552.24       293.26 o                         
   1   9  10        352.77        639.82       293.95 o                         
   3   9  10      18458.58      19095.70       807.42 o                         
   5   9  10       3484.44       3371.24       589.47 o                         
   7   9  10        332.18        538.00       335.76 o                         
   9   9  10      13485.90      12541.06       803.86 o                         
  11   9  10       3441.51       3388.77       585.96 o                         
  13   9  10        441.79        582.96       480.78 o                         
 -22  10  10       6212.98       8045.01      1632.19 o                         
 -20  10  10        160.30        761.67       515.00 o                         
 -18  10  10       4040.68       2830.03       649.23 o                         
 -16  10  10       1016.87        521.32       513.48 o                         
 -14  10  10       3331.40       3900.25       629.40 o                         
 -12  10  10       7973.67       8558.89       729.99 o                         
 -10  10  10       5647.64       6917.81       431.20 o                         
  -8  10  10       6393.70       7451.71       767.31 o                         
  -6  10  10      24885.26      25539.43       634.89 o                         
  -4  10  10       4870.26       4338.32       580.48 o                         
  -2  10  10      24108.22      21794.63      1016.65 o                         
   0  10  10       8893.56       9027.62       576.82 o                         
   2  10  10         18.85        558.09       299.74 o                         
   4  10  10       6806.22       6428.80       873.63 o                         
   6  10  10       2921.17       1812.16       627.65 o                         
   8  10  10          0.77         48.23       366.90 o                         
  10  10  10       2864.25       2472.25       592.39 o                         
  12  10  10       4935.75       3722.24      1194.52 o                         
 -21  11  10       1696.49       1093.75       458.17 o                         
 -19  11  10       4430.20       4957.65      1240.33 o                         
 -17  11  10      13402.45      15745.05      1204.58 o                         
 -15  11  10        201.92        532.15       472.07 o                         
 -13  11  10       6715.07       6048.59       783.03 o                         
 -11  11  10       3787.67       4122.88       438.29 o                         
  -9  11  10        261.66        404.54       253.69 o                         
  -7  11  10      10646.87      11366.70       665.02 o                         
  -5  11  10      13581.54      14702.26       916.82 o                         
  -3  11  10      13145.95      14177.60       706.83 o                         
  -1  11  10      10807.82      10550.01       826.21 o                         
   1  11  10       1608.97        665.26       322.18 o                         
   3  11  10      23831.13      24364.14       824.99 o                         
   5  11  10      10414.81       9960.97       975.82 o                         
   7  11  10       4309.71       4161.28       779.64 o                         
   9  11  10        272.58        385.62       302.79 o                         
  11  11  10       4291.62       3231.08      1055.87 o                         
 -20  12  10        596.82       1058.48       537.84 o                         
 -18  12  10        169.19        334.40       535.28 o                         
 -16  12  10         30.31         78.41       448.29 o                         
 -14  12  10        148.63         50.35       415.63 o                         
 -12  12  10         25.94        381.95       283.33 o                         
 -10  12  10       9651.91      10291.56       698.46 o                         
  -8  12  10       3628.30       4913.49       616.51 o                         
  -6  12  10        280.63        453.39       311.78 o                         
  -4  12  10       5939.38       6346.09       595.62 o                         
  -2  12  10       1089.68        989.60       342.89 o                         
   0  12  10       7780.14       7647.01       560.42 o                         
   2  12  10       5447.90       4645.25       816.72 o                         
   4  12  10       2133.02       1135.53       331.39 o                         
   6  12  10         52.64        419.59       397.95 o                         
   8  12  10        985.70        848.05       309.13 o                         
 -17  13  10       1667.55       3077.65       826.14 o                         
 -15  13  10      17686.45      20231.14      1297.83 o                         
 -13  13  10       1629.62       1174.14       855.24 o                         
 -11  13  10         29.59        -55.79       763.91 o                         
  -9  13  10      11030.83      10775.70       557.81 o                         
  -7  13  10       3331.11       2284.85       535.75 o                         
  -5  13  10         47.77        471.97       273.67 o                         
  -3  13  10        883.29        793.62       299.81 o                         
  -1  13  10      13379.64      13695.05       752.98 o                         
   1  13  10      12421.99      12734.13       747.14 o                         
   3  13  10       5954.74       5865.15       531.05 o                         
   5  13  10        109.56        530.31       317.35 o                         
   7  13  10      14260.69      13440.13      1063.84 o                         
 -16  14  10        775.24       1484.04       767.44 o                         
 -14  14  10         27.38        290.45       323.16 o                         
 -12  14  10        152.77        451.42       460.85 o                         
 -10  14  10         89.98         22.00       430.03 o                         
  -8  14  10        437.34        124.13       280.78 o                         
  -6  14  10      10735.54      10850.02       728.98 o                         
  -4  14  10          1.76        439.74       297.59 o                         
  -2  14  10       6079.61       5278.13      1112.58 o                         
   0  14  10        586.35        470.57       355.99 o                         
   2  14  10        280.28        325.65       341.32 o                         
   4  14  10         84.05        168.79       331.16 o                         
   6  14  10         83.37        339.50       300.02 o                         
 -13  15  10       2451.49       2064.16      1764.59 o                         
 -11  15  10        687.02        397.37       576.36 o                         
  -9  15  10        950.92        660.34       489.19 o                         
  -7  15  10       3571.56       2571.02       673.86 o                         
  -5  15  10       1641.87       1488.51       417.80 o                         
  -3  15  10       1972.91       1738.42       423.01 o                         
  -1  15  10       9345.52       7905.25      1084.42 o                         
   1  15  10       1970.97       1956.90       555.41 o                         
   3  15  10         23.97        432.29       243.78 o                         
 -10  16  10       4303.67       4561.36      1465.50 o                         
  -8  16  10       1361.02       2104.47       622.27 o                         
  -6  16  10       2110.12       1487.47       575.21 o                         
  -4  16  10       3199.55       3240.96       642.70 o                         
  -2  16  10       3841.38       4383.18       703.32 o                         
   0  16  10        705.17        783.54       269.06 o                         
 -21   1  11       6125.74       7015.83       779.86 o                         
 -19   1  11        820.24        869.40       267.91 o                         
 -17   1  11         40.94         64.93       318.90 o                         
 -15   1  11       5463.81       4089.06       622.88 o                         
 -13   1  11      17559.21      17146.67       757.64 o                         
 -11   1  11      16076.92      17416.40       965.24 o                         
  -9   1  11          6.56         95.18        60.41 o                         
  -7   1  11        751.32        651.78       108.23 o                         
  -5   1  11       1374.53       1123.36       158.95 o                         
  -3   1  11      18274.68      17534.83       590.78 o                         
  -1   1  11        140.69        308.58       167.24 o                         
   1   1  11      14475.81      15411.65       725.48 o                         
   3   1  11      36005.69      38169.75      1006.31 o                         
   5   1  11       8207.46       8211.33       515.15 o                         
   7   1  11       1937.08       1591.09       398.71 o                         
   9   1  11       5956.48       6000.65       713.59 o                         
  11   1  11       2728.97       2406.78       549.93 o                         
  13   1  11         21.46        202.60       369.99 o                         
  15   1  11        477.42        852.87       392.89 o                         
 -22   2  11      12300.64      11282.34       875.53 o                         
 -20   2  11      11744.74      10807.86      1915.34 o                         
 -18   2  11         46.88        138.98       132.23 o                         
 -16   2  11       2405.64       2559.22       249.80 o                         
 -14   2  11       4242.68       3794.12       271.58 o                         
 -12   2  11      54498.53      53861.09      1171.10 o                         
 -10   2  11       1358.13       1584.64       177.43 o                         
  -8   2  11       5586.10       4992.15       359.25 o                         
  -6   2  11      63755.78      64631.78      1554.07 o                         
  -4   2  11        268.54        306.67       116.11 o                         
  -2   2  11        613.92        286.34       213.32 o                         
   0   2  11      43370.78      45240.61      1426.18 o                         
   2   2  11       6174.61       5660.31       642.52 o                         
   4   2  11       9186.17       9867.69       539.56 o                         
   6   2  11       7289.49       6185.22       616.37 o                         
   8   2  11       2577.30       2270.54       545.51 o                         
  10   2  11      13320.05      13570.21       894.92 o                         
  12   2  11       2203.88       2113.84       500.74 o                         
  14   2  11        674.42        716.36       406.78 o                         
 -23   3  11        690.29        746.04       446.46 o                         
 -21   3  11       1344.36       1725.93       649.40 o                         
 -19   3  11       4358.29       3830.68      1199.26 o                         
 -17   3  11       9196.38       8566.97       481.03 o                         
 -15   3  11        424.49        358.50       160.63 o                         
 -13   3  11      10564.94       9411.66       339.22 o                         
 -11   3  11      10991.65      10973.76       532.39 o                         
  -9   3  11       7096.48       7099.96       421.12 o                         
  -7   3  11      10606.30      10979.12       485.58 o                         
  -5   3  11       7917.77       8128.46       397.21 o                         
  -3   3  11      16581.32      16143.71       708.00 o                         
  -1   3  11         27.92        210.76       217.58 o                         
   1   3  11       3054.55       3614.52       464.06 o                         
   3   3  11      11900.38      12098.62       573.65 o                         
   5   3  11      15953.65      16361.07       744.56 o                         
   7   3  11       4513.45       5234.53       669.30 o                         
   9   3  11       5024.16       3681.43       673.51 o                         
  11   3  11       2352.67       1757.53       462.87 o                         
  13   3  11       1446.82       1043.34       577.46 o                         
  15   3  11        874.14        521.71       296.04 o                         
 -22   4  11        321.78        173.95       427.13 o                         
 -20   4  11       1131.61        620.41       499.61 o                         
 -18   4  11       3996.70       3669.27       556.99 o                         
 -16   4  11       5926.67       6197.52       447.72 o                         
 -14   4  11       3979.10       4663.72       399.11 o                         
 -12   4  11       1082.92        765.75       151.74 o                         
 -10   4  11      13403.59      13071.72       638.62 o                         
  -8   4  11      11452.10      11377.99       446.15 o                         
  -6   4  11       3706.18       3168.08       356.10 o                         
  -4   4  11       2983.11       2692.82       382.39 o                         
  -2   4  11      26035.15      24788.66       732.83 o                         
   0   4  11       2638.16       2530.46       410.63 o                         
   2   4  11          1.01        445.11       312.83 o                         
   4   4  11        653.67        772.07       369.24 o                         
   6   4  11       1933.56       1912.63       404.33 o                         
   8   4  11        252.24        460.31       374.15 o                         
  10   4  11       4170.57       4598.18       682.84 o                         
  12   4  11       2932.78       2070.30       513.32 o                         
  14   4  11       1772.01       1423.81       691.44 o                         
 -23   5  11          1.33        782.76       530.54 o                         
 -21   5  11      12583.12      11600.28      1591.61 o                         
 -19   5  11       7161.86       7008.10      2901.04 o                         
 -17   5  11        334.59        220.62       160.23 o                         
 -15   5  11      17546.99      17368.30       912.09 o                         
 -13   5  11      10507.61      11519.85       575.07 o                         
 -11   5  11       6304.84       6277.05       647.17 o                         
  -9   5  11       8161.28       8404.68       417.73 o                         
  -7   5  11       7674.63       7439.74       450.10 o                         
  -5   5  11      16681.04      16979.86       835.35 o                         
  -3   5  11       1904.40       1720.13       313.01 o                         
  -1   5  11      19123.92      18524.63       556.55 o                         
   1   5  11      43756.23      42975.42      1567.96 o                         
   3   5  11      23703.82      24295.07       743.06 o                         
   5   5  11       4610.41       4346.37       537.77 o                         
   7   5  11       9472.20       9857.29       818.63 o                         
   9   5  11          7.15        640.50       389.62 o                         
  11   5  11        220.11        352.83       360.59 o                         
  13   5  11        789.26        490.93       383.58 o                         
 -24   6  11       2735.63       3636.44       974.10 o                         
 -22   6  11       3346.07       2661.38       794.35 o                         
 -20   6  11       1558.67       2126.01       852.34 o                         
 -18   6  11        201.33        564.10       328.44 o                         
 -16   6  11       2000.88       1423.12       526.97 o                         
 -14   6  11        564.99        736.07       175.68 o                         
 -12   6  11      10167.35      11128.21       651.76 o                         
 -10   6  11       4103.41       3932.32       234.42 o                         
  -8   6  11      28937.51      31374.39       698.52 o                         
  -6   6  11      10989.85      11107.27       361.43 o                         
  -4   6  11        142.47        168.11       216.49 o                         
  -2   6  11        185.12        325.40       217.70 o                         
   0   6  11      20354.65      22317.12       918.26 o                         
   2   6  11       1893.48       1437.29       447.51 o                         
   4   6  11       6262.80       7405.97       725.45 o                         
   6   6  11        359.12        592.40       319.20 o                         
   8   6  11       2816.04       3172.28       559.38 o                         
  10   6  11       2090.54       2510.22       495.01 o                         
  12   6  11       1502.16       1338.65       345.49 o                         
 -23   7  11         46.28        307.30       565.33 o                         
 -21   7  11        420.30       1002.12       857.17 o                         
 -19   7  11       4101.04       3891.10       595.32 o                         
 -17   7  11        154.55        369.11       424.42 o                         
 -15   7  11       1926.24       1654.80       497.41 o                         
 -13   7  11        448.96        571.96       384.97 o                         
 -11   7  11        209.51        227.71       131.81 o                         
  -9   7  11       2168.92       1761.08       399.31 o                         
  -7   7  11       1281.42        970.27       218.37 o                         
  -5   7  11       2763.33       2787.83       562.51 o                         
  -3   7  11      10711.36      11431.36       644.28 o                         
  -1   7  11        233.87        344.75       223.52 o                         
   1   7  11       2951.49       3024.94       433.35 o                         
   3   7  11        389.50        353.14       329.68 o                         
   5   7  11       4269.01       4170.93       592.66 o                         
   7   7  11      11920.87      11564.68       770.13 o                         
   9   7  11       1724.74       1252.57       343.49 o                         
  11   7  11        154.06         59.70       349.60 o                         
  13   7  11        245.93        780.44       518.84 o                         
 -24   8  11       7466.97       9538.05      1729.80 o                         
 -22   8  11         10.43        842.67       632.97 o                         
 -20   8  11       2753.31       1195.40      1148.04 o                         
 -18   8  11       2551.44       2805.04       722.21 o                         
 -16   8  11      12707.87      13574.22      1303.63 o                         
 -14   8  11       6696.39       6539.09       592.16 o                         
 -12   8  11       2876.17       3350.86       532.01 o                         
 -10   8  11      56725.95      61916.57      1028.22 o                         
  -8   8  11      51306.30      52384.56      1454.11 o                         
  -6   8  11       8936.32       8140.67       440.55 o                         
  -4   8  11       1628.55       1952.97       322.53 o                         
  -2   8  11      15588.76      15161.20       702.99 o                         
   0   8  11       1079.38       1560.12       529.31 o                         
   2   8  11       3412.13       3296.21       445.18 o                         
   4   8  11       3212.00       3191.92       544.01 o                         
   6   8  11      14044.55      14494.95       704.72 o                         
   8   8  11       4081.26       3548.28       617.50 o                         
  10   8  11       2208.94       2392.07       485.94 o                         
  12   8  11       5120.49       4808.89       854.06 o                         
 -23   9  11        105.06        628.14       969.27 o                         
 -21   9  11       5395.10       2849.82      2848.85 o                         
 -19   9  11        266.24        362.07       388.48 o                         
 -17   9  11         52.72        484.96       429.58 o                         
 -15   9  11      11078.00      11012.73      1266.44 o                         
 -13   9  11       8145.61       7605.13      1327.29 o                         
 -11   9  11       1365.74       1107.24       261.23 o                         
  -9   9  11       4549.13       4097.62       562.59 o                         
  -7   9  11        557.11        386.42       200.78 o                         
  -5   9  11       6853.37       5862.65       581.60 o                         
  -3   9  11        481.70        685.93       293.55 o                         
  -1   9  11       4265.86       4702.37       581.92 o                         
   1   9  11      28857.95      29617.57      1021.02 o                         
   3   9  11       1374.75       1630.13       408.28 o                         
   5   9  11        691.42        223.96       282.85 o                         
   7   9  11       5686.89       4661.76       782.21 o                         
   9   9  11        912.09        828.20       425.11 o                         
  11   9  11        138.66         98.53       327.99 o                         
 -22  10  11       1559.07        708.35       806.92 o                         
 -20  10  11       1252.66       1121.06       582.66 o                         
 -18  10  11       3156.29       2678.72       887.01 o                         
 -16  10  11        512.11        653.26       961.54 o                         
 -14  10  11       3803.08       3980.44      1044.64 o                         
 -12  10  11       6878.59       8157.70       741.70 o                         
 -10  10  11        920.25        720.64       281.77 o                         
  -8  10  11       2333.23       1939.05       451.56 o                         
  -6  10  11         22.28        238.12       205.77 o                         
  -4  10  11        316.56        396.79       272.27 o                         
  -2  10  11        902.89        964.75       342.70 o                         
   0  10  11         93.05        645.20       245.09 o                         
   2  10  11       1946.44       2233.09       521.02 o                         
   4  10  11         51.16        459.66       285.68 o                         
   6  10  11        906.90        693.28       367.93 o                         
   8  10  11       1718.45       1601.31       529.38 o                         
  10  10  11        105.13         62.75       297.00 o                         
 -21  11  11       1430.54        630.07       986.66 o                         
 -19  11  11       6586.77       6430.18      2260.82 o                         
 -17  11  11          0.57         95.49       376.09 o                         
 -15  11  11       5994.59       6845.38       978.99 o                         
 -13  11  11        297.37        331.08       430.97 o                         
 -11  11  11        933.35        800.57       365.71 o                         
  -9  11  11       4869.05       4978.12       454.62 o                         
  -7  11  11       1233.70        966.90       478.37 o                         
  -5  11  11        488.63        603.17       250.71 o                         
  -3  11  11      16769.41      16341.49       863.19 o                         
  -1  11  11        471.72        315.33       280.41 o                         
   1  11  11       5937.56       6072.25       516.60 o                         
   3  11  11      10427.41      10837.67       748.14 o                         
   5  11  11        568.90        754.07       375.21 o                         
   7  11  11       4850.97       4832.06      1004.84 o                         
   9  11  11       1272.44       1000.99       400.19 o                         
 -18  12  11        227.72        352.29       433.59 o                         
 -16  12  11        375.61       1455.34       731.28 o                         
 -14  12  11        361.87        886.92       556.52 o                         
 -12  12  11       5930.09       6999.72      1156.62 o                         
 -10  12  11       3259.74       3152.24       699.51 o                         
  -8  12  11      12711.50      13152.50       659.35 o                         
  -6  12  11       3373.17       4539.06       519.03 o                         
  -4  12  11       3164.40       2638.92       433.05 o                         
  -2  12  11       7374.34       7978.77       609.84 o                         
   0  12  11        780.88        286.24       367.25 o                         
   2  12  11        825.65        524.23       247.14 o                         
   4  12  11        250.67        483.26       353.64 o                         
   6  12  11       5246.46       4545.14       659.55 o                         
   8  12  11        318.01        750.59       314.20 o                         
 -17  13  11         53.69        431.79       487.75 o                         
 -15  13  11       1963.73       2575.05      1264.98 o                         
 -13  13  11       1819.33       1267.05       502.94 o                         
 -11  13  11       2089.22       1809.59       583.93 o                         
  -9  13  11       1163.26        972.87       422.54 o                         
  -7  13  11        949.79       1066.17       327.20 o                         
  -5  13  11       6401.12       6278.81       666.12 o                         
  -3  13  11       2420.66       1758.42       477.88 o                         
  -1  13  11         19.68        250.32       341.26 o                         
   1  13  11       3969.94       4093.32       510.01 o                         
   3  13  11        123.00        492.39       265.25 o                         
   5  13  11          5.08         11.04       248.40 o                         
 -14  14  11        770.72        465.77       404.51 o                         
 -12  14  11      10839.00      11475.36      1062.28 o                         
 -10  14  11        470.60        396.12       605.03 o                         
  -8  14  11      11096.20      10317.50       851.35 o                         
  -6  14  11      22788.78      23899.58       990.75 o                         
  -4  14  11       1649.17       1230.34       311.19 o                         
  -2  14  11        137.87        600.60       342.31 o                         
   0  14  11        344.18        587.65       290.05 o                         
   2  14  11       2358.48       2424.62       444.05 o                         
   4  14  11        908.75        549.77       250.21 o                         
 -13  15  11        465.30        432.08       709.80 o                         
 -11  15  11        569.51       1196.61       516.52 o                         
  -9  15  11        373.91        222.84       511.79 o                         
  -7  15  11        464.72        839.24       396.13 o                         
  -5  15  11        418.47        462.44       313.28 o                         
  -3  15  11      15906.59      19153.69       944.44 o                         
  -1  15  11       1559.38        820.67       352.26 o                         
   1  15  11       2504.56       1927.74       438.81 o                         
 -20   0  12       6441.73       4144.75      1774.25 o                         
 -18   0  12       4109.71       3448.97      1213.76 o                         
 -16   0  12      28057.81      30029.88      1191.53 o                         
 -14   0  12      22364.91      22476.74      1604.17 o                         
 -12   0  12      11620.96      11096.80      1173.17 o                         
 -10   0  12      19557.22      20289.86      1329.72 o                         
  -8   0  12      36908.41      36879.56       915.07 o                         
  -6   0  12       1711.98       1463.03       180.56 o                         
  -4   0  12       2682.17       2358.13       323.27 o                         
  -2   0  12      17244.00      15605.97       969.20 o                         
   0   0  12      80732.83      83985.76      2223.73 o                         
   2   0  12      13456.57      13444.52       911.37 o                         
   4   0  12        181.19        792.31       426.46 o                         
   6   0  12      34828.81      33982.66      1693.59 o                         
   8   0  12      15363.05      12504.37      1982.02 o                         
  10   0  12      11719.27      10570.13      1353.88 o                         
  12   0  12       4817.65       4326.51       997.16 o                         
  14   0  12       4211.54       5386.94      1008.04 o                         
 -21   1  12        191.20        193.27       282.18 o                         
 -19   1  12       7849.68       8235.19      1115.67 o                         
 -17   1  12       1870.42       1756.23       424.59 o                         
 -15   1  12        237.57        451.06       406.36 o                         
 -13   1  12        678.42        182.87       350.31 o                         
 -11   1  12       2907.67       3565.83       621.74 o                         
  -9   1  12      22233.91      22073.74       653.34 o                         
  -7   1  12        794.66        736.78       136.27 o                         
  -5   1  12       3142.27       2759.12       224.33 o                         
  -3   1  12      13539.01      13103.16       664.46 o                         
  -1   1  12       8237.80       7590.30       392.27 o                         
   1   1  12       4399.07       4907.06       394.94 o                         
   3   1  12       1661.69       1235.87       327.52 o                         
   5   1  12         76.44        -84.26       313.67 o                         
   7   1  12       2089.92       1485.74       349.33 o                         
   9   1  12       1071.53       1049.88       384.16 o                         
  11   1  12        793.00        876.07       464.68 o                         
  13   1  12       3934.88       4789.23       799.30 o                         
 -22   2  12          0.20        131.43       136.26 o                         
 -20   2  12         52.89       1253.38       701.58 o                         
 -18   2  12       3691.02       4243.60       394.73 o                         
 -16   2  12       1199.73       1076.98       384.28 o                         
 -14   2  12        156.22        338.22       115.43 o                         
 -12   2  12      12936.12      11902.36       851.97 o                         
 -10   2  12      11111.21      11306.24       319.47 o                         
  -8   2  12       4175.87       4473.25       302.67 o                         
  -6   2  12       3323.00       3440.98       300.90 o                         
  -4   2  12        210.43        333.71       182.39 o                         
  -2   2  12        396.81        497.47       184.34 o                         
   0   2  12       4455.52       4817.60       404.37 o                         
   2   2  12       3929.20       4740.11       538.49 o                         
   4   2  12       5866.67       6627.23       506.63 o                         
   6   2  12         52.02        304.29       258.39 o                         
   8   2  12         80.31        264.98       246.28 o                         
  10   2  12       6510.91       6644.21       894.76 o                         
  12   2  12        237.88        483.68       465.68 o                         
 -23   3  12         62.39        199.07       251.26 o                         
 -21   3  12       3618.82       2856.58      2060.30 o                         
 -19   3  12       6498.68       7258.39       788.56 o                         
 -17   3  12       1304.52       2630.45       756.67 o                         
 -15   3  12       5307.61       5900.32      1265.46 o                         
 -13   3  12       3070.74       2940.28       503.91 o                         
 -11   3  12       1402.15       1406.25       193.54 o                         
  -9   3  12      14738.16      15845.59       821.60 o                         
  -7   3  12       8363.53       7594.96       346.15 o                         
  -5   3  12      17328.00      18155.61       758.25 o                         
  -3   3  12      28599.07      27158.38       721.00 o                         
  -1   3  12       1982.43       2364.81       351.45 o                         
   1   3  12      32479.63      34182.33      1364.15 o                         
   3   3  12        261.50        167.09       206.25 o                         
   5   3  12        295.04        301.70       269.42 o                         
   7   3  12        994.87       1196.38       399.70 o                         
   9   3  12         66.55        172.42       294.35 o                         
  11   3  12        105.62        320.87       284.64 o                         
  13   3  12       7907.44       9908.50      1716.89 o                         
 -24   4  12        793.00        536.33       452.26 o                         
 -22   4  12       1068.25       1350.98       685.15 o                         
 -20   4  12       9002.01       8548.49       824.31 o                         
 -18   4  12        672.73        887.25       364.32 o                         
 -16   4  12      16237.47      14989.05      1645.24 o                         
 -14   4  12      12264.34      13170.80       604.03 o                         
 -12   4  12      16029.24      17168.39       801.22 o                         
 -10   4  12       1720.57       2109.61       576.07 o                         
  -8   4  12       1934.85       1779.68       228.29 o                         
  -6   4  12      13139.03      11479.37       362.96 o                         
  -4   4  12       2747.08       2962.08       430.55 o                         
  -2   4  12      12288.33      12460.64       537.26 o                         
   0   4  12      26601.04      26010.57       946.42 o                         
   2   4  12      12426.34      14135.39       769.77 o                         
   4   4  12       4144.16       4192.03       468.22 o                         
   6   4  12       9315.38      10942.00       849.42 o                         
   8   4  12       1414.03       1373.16       444.80 o                         
  10   4  12       7953.09       8275.09      1131.21 o                         
  12   4  12        685.83        274.57       237.09 o                         
 -23   5  12       3017.17       2120.21      1781.98 o                         
 -21   5  12       2384.70       2494.19       766.33 o                         
 -19   5  12       4084.99       2783.14       914.18 o                         
 -17   5  12       1012.34        588.28       300.74 o                         
 -15   5  12        126.57        156.89       168.27 o                         
 -13   5  12         12.38        299.49       241.86 o                         
 -11   5  12        250.57        396.03       180.23 o                         
  -9   5  12       3283.62       3536.50       731.81 o                         
  -7   5  12       4559.72       4479.46       356.82 o                         
  -5   5  12        138.87        381.59       155.06 o                         
  -3   5  12       1391.50       1057.52       414.87 o                         
  -1   5  12        708.91        904.71       312.06 o                         
   1   5  12        488.12        599.56       292.02 o                         
   3   5  12        708.92        629.96       243.00 o                         
   5   5  12       1521.12       1752.12       418.73 o                         
   7   5  12       1097.46        980.14       444.60 o                         
   9   5  12        147.43        793.11       409.34 o                         
  11   5  12        313.07        788.99       365.61 o                         
 -24   6  12        403.70        206.80       258.02 o                         
 -22   6  12        538.43        660.03       564.36 o                         
 -20   6  12       1718.77        823.35       514.11 o                         
 -18   6  12      11824.87      11939.47      1727.87 o                         
 -16   6  12        490.10        201.56       168.33 o                         
 -14   6  12        599.50        747.96       422.98 o                         
 -12   6  12      22423.01      22642.25       688.28 o                         
 -10   6  12        286.70        210.25       220.20 o                         
  -8   6  12        304.27        447.66       200.08 o                         
  -6   6  12      21070.78      22301.15       919.70 o                         
  -4   6  12       5536.35       5181.42       496.50 o                         
  -2   6  12       9215.84       9942.95       540.82 o                         
   0   6  12       3333.48       3714.88       498.18 o                         
   2   6  12      17573.23      15876.23       847.73 o                         
   4   6  12      37510.45      37225.75      1081.97 o                         
   6   6  12        709.65        827.97       332.14 o                         
   8   6  12          3.30        543.52       331.26 o                         
  10   6  12      20316.40      21104.37       735.40 o                         
  12   6  12       1586.58       1825.52       471.78 o                         
 -23   7  12         14.70        210.67       552.76 o                         
 -21   7  12       8724.91       7822.75      1526.86 o                         
 -19   7  12       3975.03       4188.24      2159.83 o                         
 -17   7  12        593.68        690.56       425.55 o                         
 -15   7  12      10950.93      11489.72       958.10 o                         
 -13   7  12       3240.63       2238.28       676.68 o                         
 -11   7  12       2752.00       2923.45       624.58 o                         
  -9   7  12        240.83        448.39       181.05 o                         
  -7   7  12       5545.88       4940.90       423.50 o                         
  -5   7  12      22469.32      20816.90      1049.89 o                         
  -3   7  12      16880.94      18027.61       779.57 o                         
  -1   7  12       3044.58       3197.06       404.44 o                         
   1   7  12      14609.34      14136.30       744.36 o                         
   3   7  12       3428.94       3611.72       522.07 o                         
   5   7  12         22.09        194.81       218.11 o                         
   7   7  12        386.68        444.56       403.53 o                         
   9   7  12        493.70        658.21       321.00 o                         
  11   7  12         88.49        568.61       341.84 o                         
 -22   8  12        601.01       -199.07       625.24 o                         
 -20   8  12        809.85        532.47       671.63 o                         
 -18   8  12        112.37        234.44       484.15 o                         
 -16   8  12        128.60        661.12       344.01 o                         
 -14   8  12       5022.29       3638.25       795.66 o                         
 -12   8  12       6976.07       6561.87       648.88 o                         
 -10   8  12       4261.44       3856.12       409.08 o                         
  -8   8  12       1089.81        945.21       230.88 o                         
  -6   8  12       5077.25       5536.37       440.45 o                         
  -4   8  12        145.14        153.87       164.62 o                         
  -2   8  12        396.25        742.26       293.75 o                         
   0   8  12        983.40       1106.65       343.39 o                         
   2   8  12       1484.63       1966.17       414.43 o                         
   4   8  12       2835.88       1862.57       402.37 o                         
   6   8  12        102.02        298.34       357.88 o                         
   8   8  12        184.02        480.36       287.53 o                         
  10   8  12       2923.16       3805.36       512.34 o                         
 -21   9  12       2932.76       2882.67      1237.92 o                         
 -19   9  12        791.78       1439.89       961.54 o                         
 -17   9  12        371.52        708.04       542.86 o                         
 -15   9  12       2009.35       1457.43       970.72 o                         
 -13   9  12        678.34        941.80       298.29 o                         
 -11   9  12         13.48        126.41       240.13 o                         
  -9   9  12       7330.46       7798.13       643.18 o                         
  -7   9  12        713.70        762.33       268.66 o                         
  -5   9  12        927.62        746.50       311.07 o                         
  -3   9  12       7872.73       7787.18       787.92 o                         
  -1   9  12        387.17        518.16       295.45 o                         
   1   9  12       3281.69       3626.43       435.57 o                         
   3   9  12       4393.55       4830.14       508.76 o                         
   5   9  12       1454.03       1258.38       417.30 o                         
   7   9  12        923.72       1607.12       461.86 o                         
   9   9  12       1260.98       1329.50       374.33 o                         
 -20  10  12       2242.33       3436.40      1163.51 o                         
 -18  10  12      15455.17      14521.61      1427.32 o                         
 -16  10  12        184.25        277.43       431.02 o                         
 -14  10  12       1118.59       1103.60       680.81 o                         
 -12  10  12      17805.32      19145.02       747.23 o                         
 -10  10  12        143.92        866.34       316.10 o                         
  -8  10  12        320.91        412.34       235.32 o                         
  -6  10  12      20865.98      20633.05       951.14 o                         
  -4  10  12       5643.37       5656.34       519.16 o                         
  -2  10  12        459.46        285.68       193.29 o                         
   0  10  12       1161.11        994.73       316.97 o                         
   2  10  12       1802.48       1421.79       345.29 o                         
   4  10  12      25553.80      24782.97      1381.16 o                         
   6  10  12        581.29        387.07       306.87 o                         
   8  10  12       2375.87       2121.53       524.57 o                         
 -19  11  12        787.26        929.65      1155.78 o                         
 -17  11  12          3.49        266.84       432.81 o                         
 -15  11  12       2761.21       3425.85       702.23 o                         
 -13  11  12        901.64        748.53       746.04 o                         
 -11  11  12         12.72        389.10       357.07 o                         
  -9  11  12       3863.43       4365.46       912.49 o                         
  -7  11  12       2065.25       1494.55       382.24 o                         
  -5  11  12        577.25        408.64       229.40 o                         
  -3  11  12      13819.88      14101.13       701.03 o                         
  -1  11  12       2885.91       2885.33       456.40 o                         
   1  11  12       4254.46       3660.51       937.87 o                         
   3  11  12         17.73        545.80       260.78 o                         
   5  11  12        572.69        560.01       273.37 o                         
   7  11  12         22.48        553.14       255.31 o                         
 -18  12  12        100.49        453.29       448.76 o                         
 -16  12  12       3732.55       2898.50       822.37 o                         
 -14  12  12         47.28         79.33       352.51 o                         
 -12  12  12        653.25        427.67       374.85 o                         
 -10  12  12      14269.28      14350.99       945.79 o                         
  -8  12  12      20498.38      21222.67       967.03 o                         
  -6  12  12       1927.40       2121.40       440.33 o                         
  -4  12  12        551.70        731.86       304.81 o                         
  -2  12  12        717.16        474.65       354.04 o                         
   0  12  12       1576.75       1378.58       406.86 o                         
   2  12  12        129.30        357.26       221.49 o                         
   4  12  12        256.19        404.16       355.73 o                         
   6  12  12       6430.18       5248.48      1077.06 o                         
 -17  13  12        142.42        618.16       502.44 o                         
 -15  13  12        782.94        865.09       583.31 o                         
 -13  13  12          4.69         45.50       460.93 o                         
 -11  13  12       1253.60       1881.13       578.11 o                         
  -9  13  12      12974.65      12936.90       862.00 o                         
  -7  13  12       1999.20       1978.47       517.69 o                         
  -5  13  12      14857.93      14600.24       868.18 o                         
  -3  13  12       6829.88       6008.17       593.25 o                         
  -1  13  12         48.66        320.48       319.33 o                         
   1  13  12       4043.70       3633.92       592.61 o                         
   3  13  12        924.49        888.51       311.18 o                         
 -14  14  12        840.12        617.26       484.42 o                         
 -12  14  12       6655.86       7158.85      2210.08 o                         
 -10  14  12         10.40        240.85       310.50 o                         
  -8  14  12        663.50        554.38       309.15 o                         
  -6  14  12        665.64       1228.88       563.75 o                         
  -4  14  12        253.73         65.29       258.24 o                         
  -2  14  12        540.67        717.88       342.13 o                         
   0  14  12       1464.08        949.57       362.76 o                         
   2  14  12        219.35        348.50       347.07 o                         
  -9  15  12       2319.24       1717.93       760.62 o                         
  -7  15  12        359.93        373.49       225.13 o                         
  -5  15  12         24.49        274.06       268.73 o                         
  -3  15  12        444.97        347.25       345.29 o                         
 -21   1  13      11950.48      12956.09       994.39 o                         
 -19   1  13        158.04        264.15       210.27 o                         
 -17   1  13          2.46        162.62       286.72 o                         
 -15   1  13        929.65        651.31       311.32 o                         
 -13   1  13       3072.54       2716.34       669.69 o                         
 -11   1  13       6985.01       7874.08       655.57 o                         
  -9   1  13       4697.71       4214.32       683.66 o                         
  -7   1  13       9383.81       9679.00       425.28 o                         
  -5   1  13      32197.13      34215.55       815.55 o                         
  -3   1  13      12881.43      12337.28       459.57 o                         
  -1   1  13      28007.50      27503.69      1034.08 o                         
   1   1  13      10644.63      10765.61       541.13 o                         
   3   1  13         10.75        602.39       282.45 o                         
   5   1  13       1438.05        968.99       368.10 o                         
   7   1  13       2096.11       1686.40       360.37 o                         
   9   1  13       5314.41       4869.80       678.86 o                         
  11   1  13       6035.04       5582.98      1211.47 o                         
 -22   2  13       2222.74       2240.04       919.98 o                         
 -20   2  13        780.11        389.45       450.33 o                         
 -18   2  13      32353.00      33291.51      2147.27 o                         
 -16   2  13        141.27        247.94       279.38 o                         
 -14   2  13        189.27        318.42       432.02 o                         
 -12   2  13      30818.59      32474.84      1593.82 o                         
 -10   2  13        581.97        570.40       258.35 o                         
  -8   2  13       2009.80       1482.46       317.59 o                         
  -6   2  13        457.23        196.05       142.10 o                         
  -4   2  13       7054.85       7509.38       517.62 o                         
  -2   2  13      24143.01      25953.54      1000.96 o                         
   0   2  13       7432.34       8170.02       532.33 o                         
   2   2  13       1595.28       1604.71       431.84 o                         
   4   2  13      40790.07      44735.30      1191.69 o                         
   6   2  13        983.83       1073.32       364.95 o                         
   8   2  13        123.71        341.37       305.23 o                         
  10   2  13       4091.02       3177.84       630.43 o                         
  12   2  13        229.16       1246.01       555.94 o                         
 -23   3  13       1113.30       1226.32       651.33 o                         
 -21   3  13       8649.09       9381.50       951.87 o                         
 -19   3  13        568.56       1388.67       705.45 o                         
 -17   3  13        466.93        643.71       336.78 o                         
 -15   3  13       2807.05       2529.82       605.09 o                         
 -13   3  13         62.60        174.97       290.53 o                         
 -11   3  13       4085.71       4249.29       470.38 o                         
  -9   3  13        617.06        484.28       227.34 o                         
  -7   3  13      15170.66      17107.74       732.95 o                         
  -5   3  13      24025.62      24887.41       944.35 o                         
  -3   3  13        657.56        716.10       218.77 o                         
  -1   3  13       1264.23        895.82       266.59 o                         
   1   3  13         33.87        388.25       272.94 o                         
   3   3  13         47.34        479.57       312.07 o                         
   5   3  13       1131.60       1190.86       349.59 o                         
   7   3  13        668.37        648.70       340.39 o                         
   9   3  13       1401.31       1226.85       512.79 o                         
  11   3  13       3292.04       2743.38       545.50 o                         
 -22   4  13       3608.35       3654.80       766.33 o                         
 -20   4  13         17.71        176.85       498.65 o                         
 -18   4  13        905.86       1237.56       473.04 o                         
 -16   4  13       8429.74       8143.36       741.60 o                         
 -14   4  13       2126.66       2006.40       422.74 o                         
 -12   4  13       3063.12       3213.63       445.09 o                         
 -10   4  13      12011.34      11886.39       710.64 o                         
  -8   4  13      14193.66      14160.44       595.95 o                         
  -6   4  13       3864.33       4068.33       364.56 o                         
  -4   4  13       1529.97       1087.40       334.87 o                         
  -2   4  13       6872.71       6784.88       634.51 o                         
   0   4  13       9573.86      10486.37       509.12 o                         
   2   4  13       3486.93       3643.39       455.59 o                         
   4   4  13        288.37        505.38       331.69 o                         
   6   4  13       9901.30      10117.39      1092.29 o                         
   8   4  13       1023.22       1402.88       432.86 o                         
  10   4  13         12.86        621.55       463.15 o                         
 -23   5  13         33.71        517.01       745.07 o                         
 -21   5  13       4616.60       2819.86      1820.64 o                         
 -19   5  13       2642.06       1580.98       774.06 o                         
 -17   5  13       2020.45       1753.23       532.27 o                         
 -15   5  13       2415.07       3399.55      1208.93 o                         
 -13   5  13        443.79        467.88       189.38 o                         
 -11   5  13       3207.85       3278.38       529.29 o                         
  -9   5  13      26625.95      28459.43      1493.32 o                         
  -7   5  13       5824.30       5577.01       442.27 o                         
  -5   5  13      29907.91      30827.66       801.47 o                         
  -3   5  13      14865.66      15532.75       536.15 o                         
  -1   5  13       1586.45       1039.93       340.67 o                         
   1   5  13       1282.50       1058.01       340.56 o                         
   3   5  13        975.33       1260.97       366.26 o                         
   5   5  13       2539.64       2478.53       510.77 o                         
   7   5  13       8153.22       9421.95       686.92 o                         
   9   5  13       3380.35       2381.82       476.28 o                         
  11   5  13       2314.52       2213.85       832.54 o                         
 -24   6  13        205.27        896.79       719.94 o                         
 -22   6  13        102.73        662.93       816.58 o                         
 -20   6  13         53.64       1242.75       834.94 o                         
 -18   6  13       9146.17       9290.66       991.49 o                         
 -16   6  13         12.64        160.50       196.17 o                         
 -14   6  13       1326.41       1300.93       342.52 o                         
 -12   6  13       3620.41       4656.14      1019.56 o                         
 -10   6  13        780.63        741.90       279.58 o                         
  -8   6  13        925.46        692.58       179.03 o                         
  -6   6  13         23.93        412.34       214.05 o                         
  -4   6  13       2850.40       2596.14       431.49 o                         
  -2   6  13      12143.68      11862.22       686.27 o                         
   0   6  13        312.71        303.57       271.08 o                         
   2   6  13        267.22        138.85       343.35 o                         
   4   6  13       8004.11       8997.09       605.75 o                         
   6   6  13       1837.95       2420.46       501.83 o                         
   8   6  13       6166.86       6796.49       829.23 o                         
  10   6  13        230.70        709.02       348.89 o                         
 -23   7  13        846.80        255.12       596.25 o                         
 -21   7  13       4998.70       3309.81       843.64 o                         
 -19   7  13       2735.77       1868.96       632.00 o                         
 -17   7  13        741.45       1288.17       650.37 o                         
 -15   7  13       4532.63       4387.42       494.31 o                         
 -13   7  13        640.70        306.56       206.57 o                         
 -11   7  13       5618.49       4888.75       507.47 o                         
  -9   7  13      27874.03      26607.88      1209.22 o                         
  -7   7  13       4034.22       3544.10       428.27 o                         
  -5   7  13       4344.35       3283.61       533.28 o                         
  -3   7  13      14463.05      14782.50       722.38 o                         
  -1   7  13      11414.69      11955.77       778.34 o                         
   1   7  13        980.08       1134.48       339.69 o                         
   3   7  13         81.30        345.17       187.11 o                         
   5   7  13       2215.28       2556.05       515.05 o                         
   7   7  13       1153.14       1136.98       398.31 o                         
   9   7  13          6.57         58.79       377.76 o                         
 -22   8  13       3102.91       2876.88      1732.70 o                         
 -20   8  13         23.81         61.85       613.64 o                         
 -18   8  13       3443.10       4310.97      1884.42 o                         
 -16   8  13      11675.12      10207.74      2409.15 o                         
 -14   8  13       4006.96       3513.75       643.46 o                         
 -12   8  13      11716.79      11888.34      1072.57 o                         
 -10   8  13        249.75        259.24       262.49 o                         
  -8   8  13       2543.35       1754.08       491.86 o                         
  -6   8  13       9289.78       8546.47       748.07 o                         
  -4   8  13       1061.94        829.81       312.50 o                         
  -2   8  13        226.57         56.36       217.23 o                         
   0   8  13      18049.07      19392.93      1048.77 o                         
   2   8  13       4152.52       4949.41       541.93 o                         
   4   8  13       8134.19       9064.52       626.75 o                         
   6   8  13       7375.27       6052.16       661.29 o                         
   8   8  13       4534.08       5278.31       578.25 o                         
 -21   9  13        148.84         45.42       643.60 o                         
 -19   9  13       6766.89       6134.50      1461.15 o                         
 -17   9  13       6522.45       7347.29      1221.49 o                         
 -15   9  13       4871.12       5021.76      1181.87 o                         
 -13   9  13       3823.47       2748.74       800.99 o                         
 -11   9  13         39.31         74.15       229.67 o                         
  -9   9  13      18802.33      19452.02      1095.37 o                         
  -7   9  13       1618.86       1054.30       359.36 o                         
  -5   9  13       3073.56       3210.94       428.12 o                         
  -3   9  13      11993.70      11723.85       723.73 o                         
  -1   9  13       1398.83       1006.65       312.08 o                         
   1   9  13        128.38        330.09       276.79 o                         
   3   9  13       8899.09       8980.25      1014.26 o                         
   5   9  13       8741.78       8637.29       820.40 o                         
   7   9  13       3710.37       3164.65       644.50 o                         
 -20  10  13       1402.99       1715.30      1191.53 o                         
 -16  10  13       2013.00       1249.49       632.00 o                         
 -14  10  13       1099.13       1021.98       747.00 o                         
 -12  10  13        633.89        692.01       356.92 o                         
 -10  10  13       4357.84       3967.67       524.63 o                         
  -8  10  13      14633.78      14699.54      1060.26 o                         
  -6  10  13       1479.34       1012.53       544.92 o                         
  -4  10  13       4830.63       4495.78       639.17 o                         
  -2  10  13        161.92        249.18       261.34 o                         
   0  10  13         12.62         26.36       303.41 o                         
   2  10  13        344.76        286.70       285.02 o                         
   4  10  13       2139.25       1882.01       463.70 o                         
   6  10  13        163.82        550.49       268.23 o                         
 -19  11  13          1.05        165.25       718.01 o                         
 -17  11  13        279.80         86.97       703.52 o                         
 -15  11  13        470.74        746.10       414.27 o                         
 -13  11  13       3191.62       3842.34       945.65 o                         
 -11  11  13         24.13        391.65       299.08 o                         
  -9  11  13       3744.28       3764.41       559.73 o                         
  -7  11  13       3165.11       2027.85       703.69 o                         
  -5  11  13       2318.05       2339.02       566.73 o                         
  -3  11  13       7122.97       7039.74       619.24 o                         
  -1  11  13       1073.47        563.54       282.01 o                         
   1  11  13       3645.12       3562.88       502.89 o                         
   3  11  13       1216.75       1149.92       422.96 o                         
   5  11  13        186.44        430.58       207.82 o                         
 -16  12  13       5959.35       3413.21      3852.91 o                         
 -14  12  13       5290.17       4071.63      1013.24 o                         
 -12  12  13       2886.95       2942.23       641.67 o                         
 -10  12  13       2682.22       2315.68       519.27 o                         
  -8  12  13      10891.68      10639.83      1285.13 o                         
  -6  12  13         18.81        324.00       296.22 o                         
  -4  12  13        595.58        484.05       385.49 o                         
  -2  12  13       3821.91       3367.75       779.38 o                         
   0  12  13       8995.96      10351.58       872.29 o                         
   2  12  13       1713.02       1180.47       461.83 o                         
   4  12  13        990.27       1179.74       847.28 o                         
 -15  13  13       3217.07       3956.95      2542.51 o                         
 -13  13  13       8424.43       7688.21       859.58 o                         
 -11  13  13        821.65        811.47       625.56 o                         
  -9  13  13       9271.31       8230.20       656.14 o                         
  -7  13  13       2815.87       2173.67       464.80 o                         
  -5  13  13       1016.32       1056.66       391.47 o                         
  -3  13  13        513.24        656.91       403.47 o                         
  -1  13  13        665.53        558.74       316.74 o                         
   1  13  13       1480.25       1654.54       465.93 o                         
 -12  14  13       3576.50       3966.17      1472.26 o                         
 -10  14  13       2884.95       2455.23       600.99 o                         
  -8  14  13         13.88        158.61       222.35 o                         
  -6  14  13        914.09        852.89       500.66 o                         
  -4  14  13       5747.72       4258.95      1246.65 o                         
  -2  14  13       1123.04        632.13       359.07 o                         
 -20   0  14        607.68         14.50       394.28 o                         
 -18   0  14      22403.56      23946.59      2179.16 o                         
 -16   0  14        618.74        681.29       496.71 o                         
 -14   0  14        112.31       -307.30       494.78 o                         
 -12   0  14       4412.38       4246.22       772.13 o                         
 -10   0  14      14760.89      14408.54      2067.06 o                         
  -8   0  14      11597.88      11780.64       918.05 o                         
  -6   0  14       3818.20       3763.86       797.74 o                         
  -4   0  14       4818.31       4980.89       769.71 o                         
  -2   0  14      19753.43      22960.78       836.03 o                         
   0   0  14      12730.80      14349.10       947.17 o                         
   2   0  14       6429.84       6286.10       828.73 o                         
   4   0  14       9191.87       8584.92       848.12 o                         
   6   0  14        551.53        426.19       331.69 o                         
   8   0  14        151.61        -71.08       364.99 o                         
  10   0  14         13.84        566.89       542.07 o                         
 -21   1  14       4721.88       3074.98      2037.10 o                         
 -19   1  14       5074.85       4966.78      1284.30 o                         
 -17   1  14       4834.06       4743.53       602.60 o                         
 -15   1  14      22649.62      24124.23      1033.87 o                         
 -13   1  14          2.64         91.80       239.11 o                         
 -11   1  14       1171.79       1068.63       381.69 o                         
  -9   1  14      23343.84      24937.63       584.29 o                         
  -7   1  14       7256.34       6772.27       359.93 o                         
  -5   1  14       3439.32       3652.27       383.86 o                         
  -3   1  14      18318.67      18989.06      1186.03 o                         
  -1   1  14       8520.58       8514.07       601.33 o                         
   1   1  14       5308.28       4919.04       736.48 o                         
   3   1  14          3.69        296.13       279.63 o                         
   5   1  14         37.69         23.79       306.54 o                         
   7   1  14      14100.17      13415.26       860.94 o                         
   9   1  14       1134.35        715.07       306.88 o                         
 -22   2  14       3196.01       2137.61       650.37 o                         
 -20   2  14        263.64       1109.39       707.38 o                         
 -18   2  14       6482.33       5982.45      1064.10 o                         
 -16   2  14        174.39        245.28       278.31 o                         
 -14   2  14        478.91        838.96       425.34 o                         
 -12   2  14       2581.32       2492.11       575.47 o                         
 -10   2  14        108.26        251.54       321.61 o                         
  -8   2  14         73.96         69.16       213.48 o                         
  -6   2  14        688.09        782.63       184.72 o                         
  -4   2  14          7.38        303.54       229.73 o                         
  -2   2  14       4676.03       5247.68       436.50 o                         
   0   2  14         31.47        396.90       233.88 o                         
   2   2  14        648.75        378.05       272.08 o                         
   4   2  14       2576.76       1743.70       390.72 o                         
   6   2  14         14.69        404.03       316.61 o                         
   8   2  14        104.06        361.63       281.57 o                         
  10   2  14         65.57        480.78       346.90 o                         
 -23   3  14        913.90        501.54       470.62 o                         
 -21   3  14        406.87        851.37       546.96 o                         
 -19   3  14       1725.93       1158.67       979.90 o                         
 -17   3  14       6394.95       5866.83       686.41 o                         
 -15   3  14       3131.60       3969.06       944.14 o                         
 -13   3  14      14861.69      16794.39      1244.09 o                         
 -11   3  14      10180.22      10057.57       637.66 o                         
  -9   3  14      31217.33      35907.77       794.49 o                         
  -7   3  14       1685.47       1516.48       304.08 o                         
  -5   3  14       2928.20       2630.90       450.81 o                         
  -3   3  14       1498.23       1508.20       313.24 o                         
  -1   3  14        257.19        172.26       228.50 o                         
   1   3  14        599.87        625.02       283.09 o                         
   3   3  14       7303.63       8242.29       548.59 o                         
   5   3  14       6139.27       6423.71       609.75 o                         
   7   3  14      14570.26      14770.54       840.34 o                         
   9   3  14         87.00        400.49       287.53 o                         
 -22   4  14        234.41        969.27       563.39 o                         
 -20   4  14        289.96        696.75       547.93 o                         
 -18   4  14        262.69          6.94       264.23 o                         
 -16   4  14       1073.04       1373.67       389.55 o                         
 -14   4  14         31.34        371.70       327.91 o                         
 -12   4  14       8100.09       7706.11       850.14 o                         
 -10   4  14       2280.17       2355.29       427.35 o                         
  -8   4  14       1255.12       1365.58       356.42 o                         
  -6   4  14      13630.86      13651.44       604.11 o                         
  -4   4  14       3697.14       3476.31       384.37 o                         
  -2   4  14       4941.42       5883.04       532.40 o                         
   0   4  14      14562.92      16216.13       641.52 o                         
   2   4  14       4156.63       3390.73       540.74 o                         
   4   4  14       7517.40       6826.29       658.13 o                         
   6   4  14        352.07        188.87       329.09 o                         
   8   4  14          8.14        343.11       295.41 o                         
  10   4  14        173.44        551.32       349.47 o                         
 -23   5  14       2431.04       1225.35       734.44 o                         
 -21   5  14       1621.14        653.26       588.52 o                         
 -19   5  14       2280.35       3444.13       806.92 o                         
 -17   5  14        650.30        630.05       605.91 o                         
 -15   5  14        175.20        272.52       197.45 o                         
 -13   5  14       1480.48       1565.52       684.19 o                         
 -11   5  14         15.64        208.94       155.98 o                         
  -9   5  14       3804.14       3892.86       854.49 o                         
  -7   5  14      10602.75      10791.27      1084.75 o                         
  -5   5  14      13241.97      13869.23       647.04 o                         
  -3   5  14      10552.65      11336.02       603.56 o                         
  -1   5  14       3844.82       2872.90       660.98 o                         
   1   5  14       1654.05       1620.14       424.44 o                         
   3   5  14       1299.80       1107.66       349.76 o                         
   5   5  14       2128.97       1455.85       417.15 o                         
   7   5  14        184.66        406.28       289.94 o                         
   9   5  14        326.35        620.59       275.53 o                         
 -22   6  14       7113.94       6156.73      2207.18 o                         
 -20   6  14       2211.71       1751.06      1155.78 o                         
 -18   6  14        432.96       1271.74       661.96 o                         
 -16   6  14       4575.47       5399.31       694.75 o                         
 -14   6  14       4300.53       4084.85      1316.46 o                         
 -12   6  14        737.99        904.06       529.92 o                         
 -10   6  14        315.42        352.07       290.45 o                         
  -8   6  14        539.52        621.34       289.75 o                         
  -6   6  14       6049.91       6575.45       584.05 o                         
  -4   6  14       2917.28       2112.56       500.65 o                         
  -2   6  14       7039.60       8379.28       710.20 o                         
   0   6  14      20027.16      20903.40       806.07 o                         
   2   6  14        972.12        751.38       304.63 o                         
   4   6  14       7234.97       6317.23       576.36 o                         
   6   6  14          1.84        572.01       340.06 o                         
   8   6  14         94.89        544.40       351.35 o                         
 -21   7  14        205.90        847.50       629.11 o                         
 -19   7  14       3511.76       3938.91       920.95 o                         
 -17   7  14       4467.93       3149.39      1669.88 o                         
 -15   7  14        867.39       1545.81       582.35 o                         
 -13   7  14       8258.32       9887.41       767.36 o                         
 -11   7  14      31975.11      33769.59      1856.64 o                         
  -9   7  14       1074.72       1198.37       625.86 o                         
  -7   7  14       2645.64       3103.34       730.33 o                         
  -5   7  14       7966.03       8542.95       551.53 o                         
  -3   7  14          0.97          2.39       201.49 o                         
  -1   7  14        100.04        456.79       247.41 o                         
   1   7  14         54.41        573.32       317.90 o                         
   3   7  14      19475.79      19140.71      1005.93 o                         
   5   7  14      11562.14      11495.29       778.66 o                         
   7   7  14       1516.31       1419.69       353.42 o                         
 -22   8  14        190.61        714.15       606.88 o                         
 -20   8  14        851.70        333.40       708.35 o                         
 -18   8  14        447.91        295.71       658.10 o                         
 -16   8  14        177.68        506.38       756.67 o                         
 -14   8  14       2139.08       1453.92       476.65 o                         
 -12   8  14         23.51        171.10       286.28 o                         
 -10   8  14       1608.55       1841.08       490.39 o                         
  -8   8  14       2784.27       2666.28       684.97 o                         
  -6   8  14        368.62        415.19       222.04 o                         
  -4   8  14       2404.01       2227.38       432.69 o                         
  -2   8  14        122.23        272.98       311.76 o                         
   0   8  14        481.30        292.81       308.90 o                         
   2   8  14       1490.72       1030.92       355.11 o                         
   4   8  14       1144.55       1135.44       390.10 o                         
   6   8  14        260.60        537.85       320.24 o                         
 -21   9  14        572.33        629.11       804.02 o                         
 -19   9  14       4166.69       2304.79      1841.90 o                         
 -17   9  14        554.56        948.01       654.23 o                         
 -15   9  14       8042.20       7102.80      1174.14 o                         
 -13   9  14        124.09         40.41       214.09 o                         
 -11   9  14       1626.24       1135.77       472.31 o                         
  -9   9  14       2716.01       1892.65       499.19 o                         
  -7   9  14       1569.24        954.49       376.75 o                         
  -5   9  14       3800.32       4265.46       709.55 o                         
  -3   9  14        923.59        625.38       296.01 o                         
  -1   9  14        329.07        265.42       278.16 o                         
   1   9  14        133.88        497.39       238.16 o                         
   3   9  14       1451.33        506.83       294.22 o                         
   5   9  14         37.31        550.64       383.97 o                         
 -18  10  14       2071.24       2053.53      1323.92 o                         
 -16  10  14        829.31        603.98       732.51 o                         
 -14  10  14        568.03       -182.64       706.41 o                         
 -12  10  14        524.24        504.94       300.16 o                         
 -10  10  14       3483.40       2909.15       515.86 o                         
  -8  10  14        818.50        723.83       407.49 o                         
  -6  10  14      12954.31      14165.67      1187.01 o                         
  -4  10  14          5.16         66.73       342.93 o                         
  -2  10  14       8770.36       8787.61       806.35 o                         
   0  10  14       4355.02       5291.47       548.05 o                         
   2  10  14        250.96         51.55       326.39 o                         
   4  10  14       4216.42       3725.90       743.14 o                         
 -17  11  14       5512.94       5743.12      1505.60 o                         
 -15  11  14        316.58       1168.34       811.75 o                         
 -13  11  14       3086.67       2956.68       831.50 o                         
 -11  11  14       4430.75       5640.56      1228.36 o                         
  -9  11  14        107.63        700.87       381.44 o                         
  -7  11  14        262.39        344.39       315.49 o                         
  -5  11  14       4930.28       5542.95      1133.83 o                         
  -3  11  14        400.70        521.62       336.76 o                         
  -1  11  14        788.40        250.15       313.74 o                         
   1  11  14        314.02        662.33       322.03 o                         
   3  11  14      11056.08      10344.96      1331.50 o                         
 -16  12  14          0.25       1182.83       767.30 o                         
 -14  12  14         26.16        850.40       817.55 o                         
 -12  12  14        155.97        134.44       264.30 o                         
 -10  12  14       1100.74       1895.94       897.19 o                         
  -8  12  14        144.43       1093.50       465.70 o                         
  -6  12  14       2390.04       1261.56       452.26 o                         
  -4  12  14       3426.84       2736.64       664.90 o                         
  -2  12  14       3219.45       3078.71       785.73 o                         
   0  12  14         90.95        315.50       360.62 o                         
 -13  13  14        886.80        581.66       511.78 o                         
 -11  13  14         23.38         56.60       413.17 o                         
  -9  13  14       8037.61       8616.30       837.80 o                         
  -7  13  14        919.95        667.60       269.17 o                         
  -5  13  14       1914.78       1300.27       500.06 o                         
  -3  13  14         61.22        198.93       344.00 o                         
 -21   1  15       1061.34       1409.93       519.91 o                         
 -19   1  15        308.97        280.09       340.92 o                         
 -17   1  15        918.60        387.17       436.64 o                         
 -15   1  15       8216.84       9085.68       944.00 o                         
 -13   1  15       1083.52       1206.84       410.38 o                         
 -11   1  15       1760.54       1910.06       535.86 o                         
  -9   1  15       4735.85       4347.40       686.34 o                         
  -7   1  15       1902.55       1785.27       408.26 o                         
  -5   1  15       5447.50       5012.34       428.36 o                         
  -3   1  15       7489.71       8654.03       459.00 o                         
  -1   1  15        339.17        184.34       252.48 o                         
   1   1  15       7191.06       8545.62       577.74 o                         
   3   1  15       6293.11       4813.17      1062.92 o                         
   5   1  15       2069.17       1182.35       358.78 o                         
   7   1  15       2779.87       1927.04       444.56 o                         
 -22   2  15       6001.23       2987.04      2069.96 o                         
 -18   2  15       8988.64       7926.28       883.12 o                         
 -16   2  15        970.62        461.51       336.42 o                         
 -14   2  15       5259.61       5923.11       747.41 o                         
 -12   2  15      27612.87      30535.17      1548.60 o                         
 -10   2  15      11186.50      12343.13       832.81 o                         
  -8   2  15         99.01         73.30       138.23 o                         
  -6   2  15      36353.27      37242.64      1529.14 o                         
  -4   2  15        223.32        324.44       201.88 o                         
  -2   2  15      13939.80      15892.81       776.48 o                         
   0   2  15       5787.76       6343.02       521.98 o                         
   2   2  15       2550.65       3240.09       491.85 o                         
   4   2  15       1593.84       1786.37       372.75 o                         
   6   2  15       1206.15       1403.26       380.73 o                         
   8   2  15       2400.39       1378.60       470.88 o                         
 -23   3  15        940.83        993.43       511.21 o                         
 -21   3  15        195.68        721.88       785.66 o                         
 -19   3  15       2879.89       3231.53       833.98 o                         
 -17   3  15       3597.16       3057.80       649.88 o                         
 -15   3  15        448.01        364.50       262.77 o                         
 -13   3  15        492.62        404.32       384.82 o                         
 -11   3  15       2214.96       2309.37       605.76 o                         
  -9   3  15         55.08        190.91       179.74 o                         
  -7   3  15        375.55        659.41       302.63 o                         
  -5   3  15       4605.94       4448.63       557.48 o                         
  -3   3  15       9193.06       8987.90       582.31 o                         
  -1   3  15       1774.13       1702.68       415.20 o                         
   1   3  15          5.89        131.98       244.27 o                         
   3   3  15       2264.82       1650.88       398.19 o                         
   5   3  15       4144.82       5137.09       551.31 o                         
   7   3  15        335.07        443.79       408.21 o                         
 -22   4  15        133.20        -16.43       545.03 o                         
 -20   4  15        556.55       -154.62       570.16 o                         
 -18   4  15       4413.53       5357.54      1676.65 o                         
 -16   4  15        105.37        478.68       341.23 o                         
 -14   4  15         65.13        194.58       363.53 o                         
 -12   4  15         86.94        200.55       410.96 o                         
 -10   4  15      11274.03      12507.65      1178.72 o                         
  -8   4  15      13333.18      14758.69       758.48 o                         
  -6   4  15       2143.55       1934.66       383.06 o                         
  -4   4  15         86.81        397.39       205.75 o                         
  -2   4  15      10288.73      11248.11      1015.46 o                         
   0   4  15         82.64        484.92       203.75 o                         
   2   4  15        161.98        373.46       298.41 o                         
   4   4  15       3056.88       1842.10       517.56 o                         
   6   4  15       2440.03       2576.89       583.09 o                         
   8   4  15         25.06        438.96       339.00 o                         
 -23   5  15        716.69        953.80       796.29 o                         
 -21   5  15       1366.67        728.64       585.62 o                         
 -19   5  15       7092.88       8941.80      1548.12 o                         
 -17   5  15       1835.48       2190.89       598.66 o                         
 -15   5  15      13381.62      15318.18       781.26 o                         
 -13   5  15       3187.19       3301.75       701.58 o                         
 -11   5  15      11263.91      11605.94      1018.08 o                         
  -9   5  15       2126.99       1741.72       451.01 o                         
  -7   5  15        767.66        446.07       272.39 o                         
  -5   5  15       1968.58       1504.66       387.95 o                         
  -3   5  15       3180.96       4499.26       551.22 o                         
  -1   5  15       1852.96       1848.89       405.63 o                         
   1   5  15      16270.23      18384.71       771.81 o                         
   3   5  15        734.74        492.98       281.29 o                         
   5   5  15         34.35        132.63       328.84 o                         
   7   5  15      12986.07      14680.17      1229.37 o                         
 -22   6  15       1468.87       1342.28       657.13 o                         
 -20   6  15        595.64        406.84       644.57 o                         
 -18   6  15       1692.87        693.85       687.09 o                         
 -16   6  15        109.63        212.16       410.71 o                         
 -14   6  15        939.76        406.72       449.32 o                         
 -12   6  15       5290.94       4202.04      1519.48 o                         
 -10   6  15       1063.80       1077.94       500.69 o                         
  -8   6  15       1512.78       1806.15       459.52 o                         
  -6   6  15       8955.64       9011.79      1524.32 o                         
  -4   6  15        102.03        280.27       281.08 o                         
  -2   6  15       5287.54       5508.44       437.77 o                         
   0   6  15       1426.43        923.00       432.78 o                         
   2   6  15        160.78        340.06       299.54 o                         
   4   6  15        604.33        735.27       306.13 o                         
   6   6  15        441.59        430.28       365.59 o                         
 -21   7  15       1388.80       1753.96       977.96 o                         
 -19   7  15        956.50        781.79       988.59 o                         
 -17   7  15        678.06        560.49       633.94 o                         
 -15   7  15       2892.03       3601.49       556.47 o                         
 -13   7  15        178.81        614.61       802.09 o                         
 -11   7  15        210.49        307.30       498.65 o                         
  -9   7  15       6994.14       6283.57      1092.47 o                         
  -7   7  15       6138.75       6262.82      1013.47 o                         
  -5   7  15       2722.71       3151.29       584.93 o                         
  -3   7  15        460.26        545.14       355.50 o                         
  -1   7  15        545.76        403.12       279.37 o                         
   1   7  15        167.08        555.46       398.42 o                         
   3   7  15       1485.53       1607.26       473.25 o                         
   5   7  15         32.00        299.41       326.61 o                         
 -20   8  15       1121.06       -133.36       614.61 o                         
 -18   8  15       6797.34       7633.34      1119.05 o                         
 -16   8  15       7270.21       8104.93      1189.60 o                         
 -14   8  15       2067.60       1448.44       618.60 o                         
 -12   8  15        448.78        158.87       192.11 o                         
 -10   8  15      18008.58      16691.39      1007.61 o                         
  -8   8  15      20821.40      23532.77       928.27 o                         
  -6   8  15       3020.44       2214.97       581.99 o                         
  -4   8  15       4345.84       4003.01       699.81 o                         
  -2   8  15      25043.50      26923.78      1259.37 o                         
   0   8  15        100.27        249.74       276.54 o                         
   2   8  15         86.87        736.46       325.70 o                         
   4   8  15       2467.64       2361.33       478.09 o                         
 -19   9  15         43.58       -488.98       693.85 o                         
 -17   9  15         61.21        311.17       725.74 o                         
 -15   9  15      14130.21      21200.17      1516.23 o                         
 -13   9  15         38.44        284.89       320.54 o                         
 -11   9  15        371.20        369.52       447.12 o                         
  -9   9  15      12250.82      10716.46      1725.93 o                         
  -7   9  15       1192.69        937.09       425.87 o                         
  -5   9  15        627.00        638.85       313.04 o                         
  -3   9  15          3.50        244.98       252.13 o                         
  -1   9  15        861.54        485.45       433.20 o                         
   1   9  15       8082.02       8987.14       820.44 o                         
   3   9  15         93.83        698.78       361.28 o                         
 -18  10  15       7729.64       8554.29      1655.39 o                         
 -16  10  15         37.22       -537.30       790.49 o                         
 -14  10  15        404.08        707.38       758.60 o                         
 -12  10  15        216.43        215.07       353.85 o                         
 -10  10  15       3502.01       2555.24       733.48 o                         
  -8  10  15        336.62         69.98       228.44 o                         
  -6  10  15        466.44        388.99       395.56 o                         
  -4  10  15       1177.31       1023.06       543.17 o                         
  -2  10  15       5231.47       5118.28       662.96 o                         
   0  10  15       4619.95       4868.00       827.94 o                         
   2  10  15       2551.24       2632.00       570.21 o                         
 -15  11  15       2223.28       1629.30       940.28 o                         
 -13  11  15       5617.74       4827.01      1173.17 o                         
 -11  11  15       2266.24       1808.07       784.69 o                         
  -9  11  15       3159.21       2454.95       494.46 o                         
  -7  11  15        910.60        694.14       279.63 o                         
  -5  11  15         61.65        308.73       333.82 o                         
  -3  11  15        556.16        415.14       309.23 o                         
  -1  11  15        835.69        998.17       471.31 o                         
 -12  12  15       2126.13       2811.16      1152.88 o                         
 -10  12  15       1230.03       1413.66       767.22 o                         
  -8  12  15       6135.02       6467.96      1486.93 o                         
  -6  12  15       3426.08       3850.78       723.18 o                         
  -4  12  15         52.65        593.65       379.35 o                         
 -20   0  16       1111.25        459.02       627.17 o                         
 -18   0  16       2687.45       3265.36       626.21 o                         
 -16   0  16       3292.68       3057.59      2190.76 o                         
 -14   0  16      10954.31      12424.59      2529.95 o                         
 -12   0  16        195.25        421.34       555.66 o                         
 -10   0  16      12526.08      11165.41      2336.68 o                         
  -8   0  16      33444.70      34377.56      2594.70 o                         
  -6   0  16       1839.21       3649.97      1021.45 o                         
  -4   0  16        251.89        355.85       254.52 o                         
  -2   0  16       9363.91      11162.28       794.72 o                         
   0   0  16       6204.78       4848.07       837.48 o                         
   2   0  16       2076.84       2373.81       842.67 o                         
   4   0  16        935.13        655.25       500.51 o                         
   6   0  16      15066.21      13376.51      1835.22 o                         
 -21   1  16        160.71        800.15       495.75 o                         
 -19   1  16       2970.74       3003.14       808.98 o                         
 -17   1  16       5184.67       3956.12      1496.56 o                         
 -15   1  16         57.31         88.92       372.68 o                         
 -13   1  16        692.89       1313.64       591.85 o                         
 -11   1  16       1541.92       1672.03       465.31 o                         
  -9   1  16        112.42        466.26       268.38 o                         
  -7   1  16       2458.12       1687.84       460.86 o                         
  -5   1  16       8989.95       9097.98      1008.27 o                         
  -3   1  16        296.30        423.59       231.82 o                         
  -1   1  16       2984.67       2838.84       572.58 o                         
   1   1  16       2253.76       2003.76       438.95 o                         
   3   1  16       2522.06       1622.41       506.66 o                         
   5   1  16       1066.58        895.06       344.17 o                         
 -22   2  16        994.50        429.07       483.18 o                         
 -18   2  16       7704.27       5131.19      2055.35 o                         
 -16   2  16         52.00         29.23       336.51 o                         
 -14   2  16        158.80        588.52       888.09 o                         
 -12   2  16       1089.53       1461.63       732.99 o                         
 -10   2  16       1685.22       2310.30       689.02 o                         
  -8   2  16        729.11        329.07       384.97 o                         
  -6   2  16       4091.50       4449.61       909.04 o                         
  -4   2  16       1286.26        671.44       346.42 o                         
  -2   2  16        125.03        356.97       258.88 o                         
   0   2  16         96.77        281.45       258.41 o                         
   2   2  16       2057.63       2094.79       492.65 o                         
   4   2  16       1471.34        829.71       321.31 o                         
   6   2  16          4.00        371.75       383.86 o                         
 -21   3  16        406.68        524.74       437.76 o                         
 -19   3  16       4011.11       3618.08      1149.01 o                         
 -17   3  16       2364.32       2588.61       476.44 o                         
 -15   3  16       5411.95       6736.83      1000.67 o                         
 -13   3  16         13.91       -192.78       385.02 o                         
 -11   3  16       3388.92       3327.98       661.08 o                         
  -9   3  16       4023.54       3725.58       727.65 o                         
  -7   3  16       1846.80       1333.65       611.71 o                         
  -5   3  16       6717.51       6879.36      1132.05 o                         
  -3   3  16       5638.75       6294.06       546.22 o                         
  -1   3  16       3820.85       4040.99       427.78 o                         
   1   3  16       8526.47      10666.45       680.50 o                         
   3   3  16       3512.68       2845.42       582.17 o                         
   5   3  16       1534.60       1416.33       372.66 o                         
 -22   4  16        167.46        603.01       574.02 o                         
 -20   4  16        245.93        263.82       591.42 o                         
 -18   4  16        266.51       1234.05       763.43 o                         
 -16   4  16       2203.85       2566.40       890.64 o                         
 -14   4  16       5249.82       5326.48       625.00 o                         
 -12   4  16       1069.98       1735.38       645.03 o                         
 -10   4  16       6091.60       4282.68      1474.69 o                         
  -8   4  16      19546.21      20973.67      1313.41 o                         
  -6   4  16       1042.12        968.32       412.31 o                         
  -4   4  16        206.94        319.09       297.03 o                         
  -2   4  16        309.10         97.89       231.04 o                         
   0   4  16        878.73        408.60       241.92 o                         
   2   4  16         43.73        358.67       330.46 o                         
   4   4  16        141.77        266.21       304.44 o                         
   6   4  16       8384.47       8093.72      1961.73 o                         
 -21   5  16       1462.42       1013.72       665.83 o                         
 -19   5  16       1593.81       1696.94       943.17 o                         
 -17   5  16       2685.59       2028.41       879.39 o                         
 -15   5  16       1266.09        949.76       404.20 o                         
 -13   5  16        180.83        703.37       327.16 o                         
 -11   5  16         55.98        231.74       687.57 o                         
  -9   5  16       3297.69       1520.43       649.18 o                         
  -7   5  16        557.06        452.55       303.78 o                         
  -5   5  16        493.03        710.55       352.23 o                         
  -3   5  16        447.62        514.79       371.43 o                         
  -1   5  16       1992.83       1728.36       546.42 o                         
   1   5  16        288.17        307.29       284.73 o                         
   3   5  16        148.46        209.25       304.37 o                         
   5   5  16          2.33        111.63       335.33 o                         
 -20   6  16       2052.32       1647.66      1261.11 o                         
 -18   6  16       5355.88       5970.22      1301.70 o                         
 -16   6  16        108.66         -6.30       257.59 o                         
 -14   6  16        149.50        480.44       243.28 o                         
 -12   6  16       9343.51       9708.05      1773.28 o                         
 -10   6  16        836.02        497.94       306.26 o                         
  -8   6  16         45.60         -8.73       170.90 o                         
  -6   6  16      14857.17      16772.32      1057.40 o                         
  -4   6  16       3088.39       2532.45       790.25 o                         
  -2   6  16        658.19        562.80       351.00 o                         
   0   6  16       1526.10       1124.78       422.84 o                         
   2   6  16       4429.85       3763.99       568.95 o                         
   4   6  16       7601.66       8863.68      1319.56 o                         
 -19   7  16        913.61        806.92       702.55 o                         
 -17   7  16       3264.54       3434.47      1552.95 o                         
 -15   7  16       2031.16       1662.15       796.29 o                         
 -13   7  16        709.99        215.50       584.65 o                         
 -11   7  16         83.79        491.88      1010.82 o                         
  -9   7  16       4583.01       2317.74       946.07 o                         
  -7   7  16       5939.89       5461.62       971.85 o                         
  -5   7  16       9505.67      10945.78       817.40 o                         
  -3   7  16       5541.13       5052.35       988.86 o                         
  -1   7  16       4342.07       5355.02       600.14 o                         
   1   7  16       6280.59       5867.61      1224.91 o                         
   3   7  16       1448.96       1052.49       430.66 o                         
 -18   8  16       3644.18       1996.52      1354.85 o                         
 -16   8  16       2281.86       2852.72      1117.12 o                         
 -14   8  16       2107.71       1299.76       730.57 o                         
 -12   8  16         42.46       -170.64       430.25 o                         
 -10   8  16         56.88         84.37       515.92 o                         
  -8   8  16       1252.33        574.22       386.95 o                         
  -6   8  16       1196.65       1846.99       473.02 o                         
  -4   8  16       1636.06       1693.83       769.60 o                         
  -2   8  16        281.08        423.22       308.88 o                         
   0   8  16       1067.22       1493.54       445.10 o                         
   2   8  16          2.62        594.20       356.85 o                         
 -17   9  16          5.60        504.44       818.51 o                         
 -15   9  16       5109.85       5711.23      1279.47 o                         
 -13   9  16        604.96       1581.94       814.65 o                         
 -11   9  16       2069.32       1253.93       685.64 o                         
  -9   9  16         99.90        248.08       477.17 o                         
  -7   9  16        987.61        973.51       449.19 o                         
  -5   9  16         23.84        213.35       414.97 o                         
  -3   9  16       5810.65       5932.28       949.54 o                         
  -1   9  16        143.19        432.29       357.09 o                         
   1   9  16       2734.08       2271.80       763.76 o                         
 -16  10  16         17.67         22.23       708.35 o                         
 -14  10  16        355.20       1695.01      1095.86 o                         
 -12  10  16      11600.79       9594.10      4102.23 o                         
 -10  10  16       1764.94        929.34       404.98 o                         
  -8  10  16        847.04       1081.76       458.97 o                         
  -6  10  16       9141.73       8324.50       825.14 o                         
  -4  10  16       2138.89       1578.94       615.47 o                         
  -2  10  16         10.17        129.28       411.43 o                         
 -13  11  16        546.38        846.54       782.76 o                         
 -11  11  16        251.24        355.62       640.70 o                         
  -9  11  16        131.35        921.62       480.71 o                         
  -7  11  16        634.37        737.05       492.84 o                         
  -5  11  16       4580.62       4020.63       922.06 o                         
 -21   1  17       6837.50       4490.71      2725.16 o                         
 -19   1  17        459.34        447.65       361.90 o                         
 -17   1  17       1298.85       1120.82       557.87 o                         
 -15   1  17       3829.86       3172.39       710.87 o                         
 -13   1  17       2556.91       2184.76      1025.43 o                         
 -11   1  17       1232.45       2103.61       690.98 o                         
  -9   1  17       2153.48       1847.17       872.63 o                         
  -7   1  17        413.65        150.71       430.14 o                         
  -5   1  17       6500.06       8275.19       872.37 o                         
  -3   1  17       5550.31       5472.30       737.93 o                         
  -1   1  17      10615.36       7183.03       909.29 o                         
   1   1  17      14863.48      16174.16       764.67 o                         
   3   1  17        873.97        405.03       390.91 o                         
 -22   2  17       1390.46       1110.36       546.00 o                         
 -20   2  17         45.20         63.78       546.00 o                         
 -18   2  17       7017.49       7659.79       777.90 o                         
 -16   2  17        610.28       1106.81       440.91 o                         
 -14   2  17        741.00       1279.85       493.26 o                         
 -12   2  17      24480.09      28452.10      1324.05 o                         
 -10   2  17        475.96        146.13       412.18 o                         
  -8   2  17       1169.93        618.20       498.91 o                         
  -6   2  17       1685.33       1160.24       540.97 o                         
  -4   2  17       5387.41       4026.48       858.89 o                         
  -2   2  17       1133.66       1311.27       404.84 o                         
   0   2  17       2833.61       3045.29       614.47 o                         
   2   2  17        341.23        394.37       267.32 o                         
   4   2  17      16515.25      18905.95      1564.86 o                         
 -21   3  17       3611.43       3495.35       980.86 o                         
 -19   3  17       1216.96       1472.74       758.60 o                         
 -17   3  17       3306.07       2976.79       623.64 o                         
 -15   3  17      14275.71      13951.68       978.33 o                         
 -13   3  17       4430.22       3668.44       710.76 o                         
 -11   3  17       4615.71       5530.51       745.35 o                         
  -9   3  17         92.51        775.01       465.91 o                         
  -7   3  17        156.73        397.81       396.34 o                         
  -5   3  17       3500.82       3424.83      1236.47 o                         
  -3   3  17        230.06        395.26       289.95 o                         
  -1   3  17        231.57         86.42       211.70 o                         
   1   3  17       3932.74       3810.77       712.28 o                         
   3   3  17       2886.86       3065.87       678.90 o                         
 -20   4  17        503.95        969.27       883.26 o                         
 -18   4  17        548.98        974.10       912.25 o                         
 -16   4  17       4060.10       3289.60       824.79 o                         
 -14   4  17       1193.70        674.35       385.70 o                         
 -12   4  17       5583.36       5549.17      1675.68 o                         
 -10   4  17       2575.10       2208.71       839.81 o                         
  -8   4  17       6660.94       4699.93      1339.57 o                         
  -6   4  17       1681.27       4468.03      2722.74 o                         
  -4   4  17        432.84        325.34       254.64 o                         
  -2   4  17        373.27        522.91       352.02 o                         
   0   4  17       7195.71       6348.06      1063.73 o                         
   2   4  17       1629.44       1348.73       477.76 o                         
 -19   5  17       3361.60       1548.12      1005.02 o                         
 -17   5  17       3581.51       3216.07      1348.08 o                         
 -15   5  17          6.64        -53.71       293.53 o                         
 -13   5  17        346.73        498.70       530.99 o                         
 -11   5  17        230.79         13.12       455.79 o                         
  -9   5  17      13502.33      14129.23      1440.98 o                         
  -7   5  17        571.02        942.18       439.20 o                         
  -5   5  17       5021.20       5362.41       993.24 o                         
  -3   5  17       8960.40       7584.90      1635.43 o                         
  -1   5  17       1443.10       1197.95       707.38 o                         
   1   5  17       5293.30       4274.18       940.84 o                         
 -18   6  17       2391.30       2218.78      1000.19 o                         
 -16   6  17        762.78        303.13       286.52 o                         
 -14   6  17        271.65        218.52       281.77 o                         
 -12   6  17       9372.68      12002.71      2765.26 o                         
 -10   6  17       2228.04       1587.33       779.74 o                         
  -8   6  17        502.29        440.37       552.26 o                         
  -6   6  17          7.72        249.16       306.19 o                         
  -4   6  17         16.07        135.06       199.34 o                         
  -2   6  17        334.05        315.07       249.75 o                         
   0   6  17        765.71        543.99       356.72 o                         
   2   6  17         32.51        293.35       697.72 o                         
 -17   7  17        449.03        492.85       523.77 o                         
 -15   7  17       2696.51       1736.56       801.12 o                         
 -13   7  17          9.15         -0.97       668.73 o                         
 -11   7  17       1941.62        739.27       914.18 o                         
  -9   7  17       8073.10       7772.40      1275.60 o                         
  -7   7  17        102.52        585.93       492.67 o                         
  -5   7  17          1.05        291.38       425.59 o                         
  -3   7  17       4548.35       2970.75      1010.74 o                         
  -1   7  17       4315.85       1856.41       698.22 o                         
 -16   8  17       5297.74       7449.73      1528.79 o                         
 -14   8  17       3706.27       5071.50      1188.63 o                         
 -12   8  17       4228.56       3702.15      2574.40 o                         
 -10   8  17       1070.31        377.91       461.76 o                         
  -8   8  17       5636.30       6711.32      1876.69 o                         
  -6   8  17        437.91        433.92       453.55 o                         
  -4   8  17        116.48        183.90       231.35 o                         
  -2   8  17         32.38         47.35       349.28 o                         
 -15   9  17        245.20        -89.87       667.76 o                         
 -13   9  17         62.56        405.87       454.19 o                         
 -11   9  17        211.81         33.65       435.64 o                         
  -9   9  17      11610.79       9591.15      1232.47 o                         
  -7   9  17       8756.95       8914.92      1749.13 o                         
  -5   9  17        381.48         81.04       289.79 o                         
  -3   9  17       7498.07       7892.39       986.81 o                         
 -10  10  17         16.13       -208.03       578.85 o                         
  -8  10  17       2192.01       1322.02       566.78 o                         
 -20   0  18       1983.08       1123.89       893.89 o                         
 -18   0  18      11536.70      15166.17      1710.47 o                         
 -16   0  18        607.10        536.33       504.44 o                         
 -14   0  18       3887.17       4209.50       879.39 o                         
 -12   0  18        200.51        504.44       583.69 o                         
 -10   0  18        532.71       1379.97       911.28 o                         
  -8   0  18         49.99       1122.92       711.25 o                         
  -6   0  18         79.58       1021.45       653.26 o                         
  -4   0  18        162.97       -299.57       671.63 o                         
  -2   0  18      23633.69      24653.01      1543.29 o                         
   0   0  18        111.38        391.38       461.92 o                         
 -19   1  18        978.13        849.43       376.69 o
[truncated: 8,911 more chars]
